# Supplementary material for: Molecular insights into sex-specific metabolic alterations in Alzheimer’s mouse brain using multi-omics approach
Source: Alzheimers Res Ther. 2023 Jan 9;15:8. doi: 10.1186/s13195-023-01162-4 (PMC9827669; doi:10.1186/s13195-023-01162-4)
Supplement: Supplementary file 2 — Additional file 2: List of all compounds identified through proteomics (Table S1), metabolomics (Table S2), or lipidomics (Table S3) analyses by MS/MS spectral matching, including results of ANOVA analysis on each identified compound for genotype, sex, or sex:genotype interaction effects. Table S4. Results output of MetaboAnalyst joint pathway analysis. Table S5. Results output of LION lipid ontology analysis using lipids ranked according to genotype effect, calculated using either a RankSum or a Fisher Exact Test analysis. Table S6. Supplementary table of metabolomics data from untargeted mass spectrometry analysis, normalized to [mg] tissue weight. Table S7. Supplementary table of lipidomics data from untargeted mass spectrometry analysis, normalized to [mg] tissue weight. Table S8. Supplementary table of proteomics data from untargeted mass spectrometry analysis. [file 13195_2023_1162_MOESM2_ESM.xls]

## Sheet: Table S1
Gene names	Uniprot IDs	First uniprot ID	Genotype	Sex	GenotypeXSex	Genotype.fdradjusted	Sex.fdradjusted	GenotypeXSex.fdradjusted
Magohb;Magoh;Magohb	A0A023T778;P61327;Q9CQL1	A0A023T778	0.704176	0.176716	0.680514	0.835017	0.645308	0.883917
Ighg2b	A0A075B5P3;A0A0A6YVP0	A0A075B5P3	4.72909e-05	0.901243	0.746986	0.00139046	0.978728	0.911637
Ighg1	A0A075B5P4;A0A0A6YWR2	A0A075B5P4	0.0853714	0.241638	0.00636109	0.234962	0.704799	0.131223
Ighm	A0A075B5P6;A0A075B6A0;P01872	A0A075B5P6	0.000313392	0.936538	0.252562	0.0054166	0.983441	0.611504
Eloc	A0A087WNT1;A0A087WQE6;P83940	A0A087WNT1	0.101953	0.0186196	0.394792	0.261945	0.309936	0.717242
Ank3	A0A087WNU5	A0A087WNU5	0.483795	0.63142	0.10661	0.675858	0.903846	0.425028
Agfg1	A0A087WNV1;A0A087WR52;A0A087WSR7;Q8K2K6	A0A087WNV1	0.487551	0.295664	0.428133	0.678685	0.744299	0.737732
Rgs6	A0A087WNZ9;A0A087WPC4;A0A087WPD1;A0A087WPW1;A0A087WQG6;A0A087WRP8;A0A087WSJ9;F6WDS8;Q9Z2H2	A0A087WNZ9	0.0713679	0.845605	0.848144	0.21008	0.971095	0.949684
Atg9a	A0A087WP33;Q3ZAQ4	A0A087WP33	0.731028	0.885326	0.463221	0.851935	0.978728	0.756653
Lsamp	A0A087WP80;Q3TYE5;Q8BLK3	A0A087WP80	0.00269335	0.586479	0.0140108	0.0232364	0.886433	0.18474
Lrrfip1	A0A087WPK3;E9Q9T1	A0A087WPK3	0.0897707	0.685554	0.146232	0.242485	0.922249	0.479565
Cacna1c	A0A087WPP1;A0A087WPZ8;A0A087WQJ4;A0A087WQT9;A0A087WR02;A0A087WRM3;A0A087WRZ6;A0A087WS40;A0A087WS67;A0A087WSE7;A0A1W2P6T3;A0A1W2P6Z7;A0A1W2P731;A0A1W2P805;C7TQ57;C7TQ59;F7C376;F8WJL1;Q01815;Q0PCR6	A0A087WPP1	0.0149403	0.0383268	0.00632833	0.0737786	0.409904	0.131223
Abi2	A0A087WPP8;P62484;Q6AXH6	A0A087WPP8	0.06925	0.227039	0.0431754	0.206529	0.692406	0.283422
Inppl1	A0A087WPT7;Q6P549	A0A087WPT7	0.847101	0.80128	0.216493	0.918401	0.9593	0.568863
Nfasc	A0A087WPX3	A0A087WPX3	0.112991	0.715746	0.78864	0.278647	0.934537	0.92549
Dock10	A0A087WQ86;A0A087WRP5;A0A0R4J2B7;E9QM99;Q8BZN6	A0A087WQ86	0.00828131	0.759511	0.125981	0.0497267	0.947763	0.449259
Kif1a	A0A087WQE8;Q6TA13	A0A087WQE8	0.00755514	0.271702	0.671229	0.0472253	0.727803	0.878089
Plppr2	A0A087WQF0	A0A087WQF0	0.256444	0.992961	0.933252	0.467392	0.99858	0.97999
Slc35a4	A0A087WQH8	A0A087WQH8	0.185326	0.700417	0.0203367	0.382001	0.927363	0.216304
Tns1	A0A087WQM0;A0A087WQS0;A0A6I8MWZ2	A0A087WQM0	0.825687	0.612854	0.267816	0.909019	0.896286	0.622342
Xrn1	A0A087WQN7;F8VQ87;P97789	A0A087WQN7	0.169238	0.860681	0.457633	0.361966	0.9731	0.752667
Bzw1	A0A087WQS2;Q9CQC6	A0A087WQS2	0.00224406	0.696166	0.9733	0.0204281	0.925088	0.991321
Fn1	A0A087WR50;A0A087WS56;Q3UHL6	A0A087WR50	0.514744	0.197477	0.992605	0.698665	0.662923	0.996696
Nudt16	A0A087WRE5;Q6P3D0	A0A087WRE5	0.0194555	0.789865	0.769415	0.0885535	0.957591	0.920584
Clasp1	A0A087WRE8	A0A087WRE8	0.0628887	0.250412	0.2507	0.195007	0.712916	0.608436
Agap1	A0A087WRF2	A0A087WRF2	0.0150467	0.250377	0.00085008	0.0741608	0.712916	0.0582207
Pfkfb2	A0A087WRG0;A0A087WRM7;Q6GTL7	A0A087WRG0	0.926079	0.113969	0.602743	0.962972	0.558491	0.842984
Faim	A0A087WRH2;Q9WUD8	A0A087WRH2	0.67698	0.447439	0.83487	0.818972	0.835506	0.944088
Col6a3	A0A087WS16;E9PWQ3;J3QQ16	A0A087WS16	0.0846299	0.376458	0.141038	0.233838	0.799649	0.473769
Cacna1e	A0A087WS83;Q61290	A0A087WS83	0.00746444	0.829355	0.0290134	0.0467991	0.967922	0.247388
Sh3bgrl2	A0A087WS96;Q8BG73	A0A087WS96	0.00185918	0.629555	0.0679417	0.0181155	0.902186	0.350746
Acad11	A0A087WSI8;A0A0R4J0I6;Q80XL6	A0A087WSI8	0.0120023	0.0686901	0.188566	0.0643647	0.468247	0.538704
Mapkapk2	A0A087WSN7;P49138	A0A087WSN7	0.401926	0.0699557	0.971605	0.605975	0.468247	0.991173
Stat1	A0A087WSP5;P42225;Q8C3V4	A0A087WSP5	0.00501728	0.807782	0.827387	0.035917	0.960626	0.939117
Gcdh	A0A0A0MQ68;Q60759	A0A0A0MQ68	0.0849852	0.553117	0.185581	0.234259	0.870515	0.535332
Prrc2c	A0A0A0MQ79;Q3TLH4;S4R2J9	A0A0A0MQ79	0.0626716	0.0770486	0.00403846	0.194911	0.488297	0.11447
S100a13	A0A0A0MQ90;P97352	A0A0A0MQ90	0.0264203	0.0786259	0.231791	0.108917	0.494572	0.58647
Tenm2	A0A0A0MQ92;A0A0A0MQB7;Q9WTS5	A0A0A0MQ92	0.817496	0.927141	0.486824	0.904479	0.982445	0.772756
Serpina1a;Serpina1c;Serpina1a;Serpina1c	A0A0A0MQA3;A0A0R4J0X5;P07758;Q00896	A0A0A0MQA3	0.000591209	6.1839e-10	1.0993e-05	0.00812802	1.58184e-06	0.0080343
Tdrd7	A0A0A0MQD1;Q8K1H1	A0A0A0MQD1	0.960395	0.370689	0.322489	0.976882	0.798087	0.665264
Camsap1	A0A0A0MQE5	A0A0A0MQE5	0.367306	0.0457352	0.662427	0.576246	0.432498	0.874123
Arhgap21	A0A0A0MQE8;B7ZCJ1	A0A0A0MQE8	0.918504	0.0166784	0.115695	0.959581	0.305178	0.438051
Otud6b	A0A0A0MQF5;Q8K2H2	A0A0A0MQF5	0.000543714	0.478015	0.489086	0.00766292	0.84195	0.773706
Tmeff1	A0A0A0MQL0;Q6PFE7	A0A0A0MQL0	0.708072	0.3665	0.272616	0.838153	0.796523	0.627961
Atg7	A0A0A0MQN4;Q9D906	A0A0A0MQN4	0.672162	0.86281	0.111337	0.814684	0.97331	0.429887
Tmco1	A0A0A6YVS2;Q921L3	A0A0A6YVS2	3.14379e-05	0.744879	0.0074834	0.00101155	0.942567	0.137716
Gm9774;Adrm1	A0A0A6YVU8;Q9JKV1	A0A0A6YVU8	0.711685	0.219295	0.705263	0.840485	0.686526	0.896782
Ildr2	A0A0A6YVY9;A0A0A6YXV2;B5TVM2	A0A0A6YVY9	0.0169008	0.763492	0.728496	0.0802828	0.948745	0.905267
Usp4	A0A0A6YW28;P35123	A0A0A6YW28	0.134964	0.113957	0.518531	0.313142	0.558491	0.791501
Naa15	A0A0A6YW80;G3X8Y3	A0A0A6YW80	0.172721	0.316896	0.847924	0.365142	0.759363	0.949684
Ntrk3	A0A0A6YWF9;A0A0A6YWL7;Q6VNS1	A0A0A6YWF9	0.0492775	0.769764	0.00689373	0.166604	0.952276	0.135716
Rapgef2	A0A0A6YWG7	A0A0A6YWG7	0.974807	0.573924	0.467724	0.985244	0.880682	0.759759
Rab3gap2	A0A0A6YWM5;E9QKE4	A0A0A6YWM5	0.666652	0.0204334	0.234959	0.81108	0.322645	0.590688
Usp19	A0A0A6YWX1;E9Q9M5;J3KMM1;Q3UJD6	A0A0A6YWX1	0.115773	0.970451	0.616209	0.283569	0.991196	0.84796
Pcdh9	A0A0A6YWY8;A0A0A6YY09;F8VPK8	A0A0A6YWY8	0.00367201	0.735698	0.00578244	0.0287687	0.939203	0.131223
Atp6v1h	A0A0A6YX18;Q8BVE3	A0A0A6YX18	0.395481	0.722683	0.00942316	0.599847	0.935884	0.153713
Rpl31	A0A0A6YX26;P62900	A0A0A6YX26	0.14782	0.202973	0.278623	0.332375	0.66951	0.633807
Prkar2a	A0A0A6YX73;Q8K1M3	A0A0A6YX73	0.749312	0.0014785	0.0276813	0.864585	0.124	0.242188
Stx6	A0A0A6YXG0;Q9JKK1	A0A0A6YXG0	0.250305	0.493791	0.72446	0.458817	0.84809	0.90414
Osbpl9	A0A0A6YXH3;A2A8Z1;E9PXZ2;E9Q6C1;F6UHR6;Q5FWX7	A0A0A6YXH3	0.116275	0.558133	0.965217	0.283936	0.873207	0.98845
Lrba	A0A0A6YXL6;A0A0A6YXX3;E9Q3Y4	A0A0A6YXL6	0.925815	0.0573383	0.239519	0.962893	0.449779	0.595357
Pkia	A0A0A6YXS7;P63248	A0A0A6YXS7	0.197721	0.059267	0.936445	0.397617	0.450535	0.980161
Ighg2c	A0A0A6YY53;F6TQW2	A0A0A6YY53	7.31164e-06	0.670037	0.0542932	0.000400603	0.918385	0.312445
Camsap2	A0A0A6YY67;H7BX08;Q8C1B1	A0A0A6YY67	0.936125	0.175509	0.342236	0.967899	0.645308	0.684697
Pcdh7	A0A0A6YY83;E9Q2S0	A0A0A6YY83	0.031863	0.345149	0.853508	0.125201	0.777535	0.951359
Ncam1	A0A0A6YY91	A0A0A6YY91	0.853251	0.253617	0.00292687	0.922686	0.715751	0.0995144
Snw1	A0A0B4J1E2;Q9CSN1	A0A0B4J1E2	0.0255737	0.207479	0.786187	0.106804	0.672858	0.924416
Kpna4	A0A0B4J1E7;O35343	A0A0B4J1E7	0.408585	0.92612	0.383405	0.611562	0.982445	0.709659
Ldah	A0A0F6AIX5;A0A0F6AIX6;A0A1W2P7C8;Q8BVA5	A0A0F6AIX5	0.455179	0.585562	0.187923	0.650292	0.88594	0.537602
Adgrl2	A0A0G2JDF4;A0A0G2JDK6;A0A0G2JFF5;A0A0G2JFV3;A0A0G2JG66;A0A0G2JGM8	A0A0G2JDF4	0.000169708	0.164184	0.175687	0.00352938	0.637304	0.521631
Prom1	A0A0G2JDH9;A0A0G2JE50;A0A0R4J0B0;G3X9J8;G5E8G5;O54990;Q8CDK8;Q8R056	A0A0G2JDH9	0.799405	0.108751	0.0717337	0.895318	0.549008	0.355736
Anapc5	A0A0G2JDM7;A0A0G2JE03;Q3TWF7;Q8BTZ4	A0A0G2JDM7	0.459637	0.32286	0.392993	0.652826	0.763001	0.716996
Lrrc7	A0A0G2JDT9;A0A0G2JFZ5;A0A571BEA5;E9Q6L9;Q80TE7	A0A0G2JDT9	0.755224	0.874691	0.179476	0.867473	0.976492	0.529222
Rps27	A0A0G2JDW7;Q6ZWU9	A0A0G2JDW7	0.0638741	0.47209	0.0210295	0.196737	0.840862	0.219565
Tspan2	A0A0G2JDX4;A0A0G2JEZ7;Q922J6;Q9D1X8	A0A0G2JDX4	0.0960388	0.216765	0.992344	0.252972	0.681603	0.99663
Ankrd17	A0A0G2JDZ9;E9Q804;Q99NH0	A0A0G2JDZ9	0.00200821	0.00328494	0.0733467	0.0192758	0.16177	0.357829
Magi2	A0A0G2JE00;Q9WVQ1	A0A0G2JE00	0.000989054	0.451433	0.000347342	0.0115262	0.835763	0.0403864
Gm43738	A0A0G2JEA5	A0A0G2JEA5	9.64649e-06	0.533181	0.0380028	0.000483838	0.864606	0.272347
Rbm8a	A0A0G2JEA9;A0A0G2JFX7;Q9CWZ3	A0A0G2JEA9	0.115799	0.905281	0.872665	0.283569	0.97895	0.958882
Sh3glb1	A0A0G2JEC4;Q9JK48	A0A0G2JEC4	0.00254664	0.145851	0.151818	0.0222711	0.617069	0.487209
Amph	A0A0G2JEG8;A0A668KM31;Q7TQF7	A0A0G2JEG8	0.00013332	0.0247744	0.0187605	0.00304595	0.351132	0.210164
Arhgef9	A0A0G2JEH1;B1AXI2;B1AXI4;B1AXI6;Q3UTH8;S4R1K5	A0A0G2JEH1	0.0787057	0.126283	0.259954	0.224322	0.585205	0.616828
Crip1	A0A0G2JEK2;P63254	A0A0G2JEK2	0.477173	0.886886	0.0309312	0.669561	0.978728	0.254003
Rimbp2	A0A0G2JFB0;Q80U40	A0A0G2JFB0	0.159362	0.511288	0.343154	0.349014	0.85622	0.684969
Tdrkh	A0A0G2JFB2;Q80VL1	A0A0G2JFB2	0.000555463	0.0369631	0.55971	0.00779865	0.406192	0.812565
Ints3	A0A0G2JFJ6;Q7TPD0	A0A0G2JFJ6	0.598548	0.685318	0.200225	0.762303	0.922249	0.552317
Kcnq2	A0A0G2JFQ2;B7ZBV9;B7ZBW1;B7ZBW2	A0A0G2JFQ2	0.261458	0.413443	0.147436	0.472823	0.818682	0.481898
Rprd2	A0A0G2JFW6;Q6NXI6	A0A0G2JFW6	0.860692	0.871654	0.186578	0.926983	0.975236	0.536556
Rabggtb	A0A0G2JG79;P53612;Q3TVF4	A0A0G2JG79	0.0744141	0.471087	0.0470532	0.215818	0.840862	0.293924
Dhx30	A0A0G2JGL8;Q99PU8	A0A0G2JGL8	0.208171	0.934085	0.256233	0.409774	0.983441	0.614198
Nras	A0A0G2JGP4;P08556;Q9D091	A0A0G2JGP4	0.17172	0.0652916	0.233008	0.364672	0.463933	0.588385
Nub1	A0A0G2JGQ4;P54729	A0A0G2JGQ4	0.571202	0.223114	0.030553	0.743581	0.68845	0.253764
Camk2d	A0A0G2JGS4	A0A0G2JGS4	0.0170601	0.440569	0.398883	0.0807395	0.83141	0.720581
Cdkl5	A0A0G2JGW6	A0A0G2JGW6	0.753627	0.659288	0.180063	0.866806	0.913822	0.529597
Fubp1	A0A0G2JGW9;Q3TUE1	A0A0G2JGW9	0.00323343	0.173797	0.746525	0.02651	0.643375	0.911637
Atp1a3	A0A0G2JGX4;Q6PIC6	A0A0G2JGX4	0.13183	0.191895	0.00618996	0.309095	0.660499	0.131223
Plppr4	A0A0G2JGY9;Q7TME0	A0A0G2JGY9	0.0489484	0.507871	0.266597	0.166392	0.854975	0.621372
0610012G03Rik	A0A0J9YTR2	A0A0J9YTR2	0.190973	0.83835	0.889252	0.389405	0.970218	0.966932
Specc1	A0A0J9YTU3;Q5SXY1	A0A0J9YTU3	0.0583434	0.725095	0.000688581	0.186204	0.937264	0.0526757
Nsg1	A0A0J9YTZ4;Q62092	A0A0J9YTZ4	0.156776	0.381855	0.132704	0.345421	0.802809	0.459705
Fbxo21	A0A0J9YU92;Q8VDH1	A0A0J9YU92	0.69392	0.0791513	0.190743	0.829789	0.496248	0.542436
Nup205	A0A0J9YUD5;B9EJ54	A0A0J9YUD5	0.0858928	0.81695	0.544219	0.235618	0.962579	0.805129
Hmgb1	A0A0J9YUD8;A0A0J9YUZ4;P63158	A0A0J9YUD8	0.026274	0.425371	0.10851	0.108502	0.824317	0.427502
Dnm1	A0A0J9YUN4	A0A0J9YUN4	0.909336	0.214503	0.551301	0.954486	0.67657	0.809545
Scn8a	A0A0J9YUW5;F6U329;F7D6K4	A0A0J9YUW5	0.462824	0.724629	0.427789	0.656084	0.937108	0.737637
Pnkp	A0A0J9YVJ6;G5E8N7;Q9JLV6	A0A0J9YVJ6	0.353206	0.547995	0.591908	0.563982	0.868041	0.834097
Lias	A0A0M3HEP3;Q99M04	A0A0M3HEP3	0.0433083	0.286292	0.409269	0.15254	0.736242	0.728069
Txnrd2	A0A0M3HEQ0;A0A0U1RPV8;A0A0U1RQA4;J3QMN4;J3QMQ8;Q9JLT4	A0A0M3HEQ0	0.444028	0.230459	0.13014	0.640984	0.695144	0.45665
Nfu1	A0A0N4SUH8;Q9QZ23	A0A0N4SUH8	0.185715	0.0290773	0.364235	0.382495	0.368217	0.696698
Vamp1	A0A0N4SUV3;D3YTU0;Q62442	A0A0N4SUV3	0.00391039	0.703949	0.62402	0.0300836	0.929568	0.850876
Magi1	A0A0N4SUZ0;Q6RHR9	A0A0N4SUZ0	0.355012	0.854258	0.335608	0.565381	0.972281	0.679232
Etnk1	A0A0N4SV10;A0A0N4SVC4;Q9D4V0	A0A0N4SV10	0.985724	0.194665	0.513831	0.992182	0.661578	0.787997
H2aj;H2ac4;H2ac6;H2ac7;H2ac8;H2ac11;H2ac13;Hist1h2an;Hist1h2ao;Hist1h2ap;H2aw;Hist1h2af;H2ac12;H2ac15;H2aj	A0A0N4SV66;C0HKE1;C0HKE2;C0HKE3;C0HKE4;C0HKE5;C0HKE6;C0HKE7;C0HKE8;C0HKE9;Q8BFU2;Q8CGP5;Q8CGP6;Q8CGP7;Q8R1M2	A0A0N4SV66	0.0270177	0.200804	0.127711	0.110755	0.667471	0.451848
Zfp638;Zfp638;Znf638	A0A0N4SV80;E9QML5;Q61464	A0A0N4SV80	0.04681	0.921231	0.619009	0.161483	0.982073	0.850146
Gm44596;Nrip2;Nrip2	A0A0N4SVA0;E9QAD1;Q9JHR9	A0A0N4SVA0	0.0661301	0.825103	0.0880309	0.200428	0.967009	0.397475
Prrt3	A0A0N4SVB5;Q6PE13	A0A0N4SVB5	0.197312	0.581143	0.705791	0.397168	0.884748	0.896782
Arl8b	A0A0N4SVB8;Q9CQW2	A0A0N4SVB8	0.216685	0.76848	0.518973	0.419432	0.951487	0.791848
Tra2a	A0A0N4SVC2;E9QP00;Q6PFR5	A0A0N4SVC2	0.226928	0.176117	0.00832826	0.43255	0.645308	0.143459
Syt17	A0A0N4SVG2;A0A140LJ89;Q920M7	A0A0N4SVG2	0.164864	0.446863	0.327642	0.357088	0.835506	0.67156
Eif4g3	A0A0N4SVL0;A2AMI2;Q80XI3	A0A0N4SVL0	0.185826	0.742338	0.389466	0.382512	0.942148	0.713649
Itfg2	A0A0N4SW06;Q91WI7	A0A0N4SW06	0.42349	0.00486996	0.701963	0.625094	0.194646	0.895851
Ccdc136	A0A0N4SW14;D3Z165;E6Y2W6;E6Y2W7;E9QP94;Q3TVA9	A0A0N4SW14	0.396559	0.0277619	0.0330154	0.600768	0.359758	0.261061
Gng12	A0A0N4SW28;Q9DAS9	A0A0N4SW28	0.663536	0.00581279	0.0952371	0.808442	0.212416	0.407856
Rab11fip5	A0A0N4SW73	A0A0N4SW73	3.03809e-05	0.199721	0.211096	0.000996337	0.665649	0.563068
C2cd5	A0A0N4SW93;E9Q026;Q7TPS5	A0A0N4SW93	0.287829	0.623499	0.0548571	0.502571	0.898035	0.313574
Ndufa9	A0A0R3P9C8;Q9DC69	A0A0R3P9C8	0.81363	0.465658	0.235204	0.901371	0.840862	0.591015
Plppr3	A0A0R3P9D0;Q7TPB0	A0A0R3P9D0	0.00105206	0.290035	0.00356895	0.0121224	0.738971	0.107404
Capns1	A0A0R4IZW8;O88456	A0A0R4IZW8	0.000334371	0.590611	0.883279	0.00555403	0.888173	0.963374
Sdf2	A0A0R4IZW9;Q9DCT5	A0A0R4IZW9	0.6872	0.281872	0.00462944	0.825591	0.731821	0.122084
Slc9a3r2	A0A0R4IZX2;Q9JHL1	A0A0R4IZX2	0.825251	0.931949	0.191292	0.908819	0.983062	0.54279
Ncan	A0A0R4IZX5;P55066	A0A0R4IZX5	0.119178	0.282211	0.616578	0.289393	0.731821	0.84796
Thop1	A0A0R4IZY0;Q8C1A5	A0A0R4IZY0	0.938332	0.0695272	0.851011	0.968724	0.468247	0.950813
Dus3l	A0A0R4IZY9	A0A0R4IZY9	0.130836	0.172027	0.125998	0.3077	0.64135	0.449259
Aplp1	A0A0R4IZZ1;Q03157	A0A0R4IZZ1	0.0539327	0.622159	0.956204	0.177212	0.897369	0.984951
Lims1	A0A0R4J005;A0A5F8MPJ3;E9QP62;Q99JW4;Q9D7B2	A0A0R4J005	0.249963	0.566213	0.927708	0.45852	0.875649	0.979469
Pald1	A0A0R4J007	A0A0R4J007	0.414235	0.614685	0.125194	0.616412	0.896286	0.449259
Hdac2	A0A0R4J008;P70288	A0A0R4J008	0.854432	0.992989	0.757464	0.923378	0.99858	0.916895
Tpmt	A0A0R4J018;O55060	A0A0R4J018	0.840332	0.989054	0.941999	0.91588	0.99858	0.981035
Auh	A0A0R4J023;Q9JLZ3	A0A0R4J023	0.443884	0.614999	0.413706	0.640984	0.896286	0.729467
Amer2	A0A0R4J030	A0A0R4J030	0.152657	0.795149	0.436498	0.340005	0.95824	0.741659
Pdxdc1	A0A0R4J034	A0A0R4J034	0.0126331	0.260021	0.686827	0.0669749	0.72066	0.887497
Nefm	A0A0R4J036;P08553	A0A0R4J036	0.066576	0.111938	0.510054	0.201183	0.554436	0.785353
Kng1	A0A0R4J038;D3YTY9;O08677	A0A0R4J038	0.191632	0.277828	0.199741	0.389816	0.73169	0.552065
Hrg	A0A0R4J039;Q9ESB3	A0A0R4J039	0.114141	0.546618	0.795028	0.280204	0.868041	0.927385
Mettl3	A0A0R4J041;Q8C3P7	A0A0R4J041	0.135603	0.776715	0.313589	0.314196	0.955898	0.657495
Luc7l	A0A0R4J047;Q9CYI4	A0A0R4J047	0.14266	0.67538	0.807268	0.324956	0.919763	0.930596
Acy1	A0A0R4J050	A0A0R4J050	7.70685e-09	0.838214	0.0883259	1.87754e-06	0.970218	0.397475
Acbd3	A0A0R4J079;Q8BMP6	A0A0R4J079	0.0187442	0.537055	0.972727	0.0862771	0.864606	0.991173
Ndufaf1	A0A0R4J081;A2AQ17;Q9CWX2	A0A0R4J081	0.500588	0.693742	0.0269321	0.68893	0.925088	0.238795
Uap1	A0A0R4J085;A0A0R4J1F6;Q3UHZ7;Q91YN5	A0A0R4J085	0.240647	0.0385913	0.240364	0.449324	0.409904	0.596653
Slc6a17	A0A0R4J087;Q8BJI1	A0A0R4J087	0.00112604	0.0223775	0.893748	0.0126611	0.333771	0.96829
F3	A0A0R4J088;P20352	A0A0R4J088	7.03575e-05	0.0509128	0.252301	0.00186502	0.441022	0.611451
Fahd2a	A0A0R4J094	A0A0R4J094	0.699921	0.00175613	0.35833	0.833206	0.13591	0.693875
Zfp326;Znf326	A0A0R4J098;O88291	A0A0R4J098	0.642881	0.4684	0.612469	0.792908	0.840862	0.84796
2210016L21Rik;Custos	A0A0R4J099;Q3UY34	A0A0R4J099	0.37357	0.211231	0.645134	0.582323	0.675244	0.862877
Mark2	A0A0R4J0B1;A0A0R4J227;E9PYX3;E9Q9N6;E9QMP6;F6ZS70;Q05512	A0A0R4J0B1	7.12262e-06	0.628445	0.472542	0.000399067	0.901605	0.76237
Cmas	A0A0R4J0B4;Q99KK2	A0A0R4J0B4	0.175722	0.205375	0.363971	0.369688	0.671583	0.696698
Rusf1	A0A0R4J0B5	A0A0R4J0B5	0.736668	0.905694	0.871068	0.855809	0.97895	0.958362
Abcg2	A0A0R4J0B6;Q7TMS5;S4R2E1	A0A0R4J0B6	0.000625269	0.304966	0.0915977	0.0084403	0.750821	0.402935
Sh3gl3	A0A0R4J0B8	A0A0R4J0B8	0.0546953	0.140054	0.21514	0.178194	0.610321	0.567055
Stt3b	A0A0R4J0D3;Q3TDQ1	A0A0R4J0D3	0.040211	0.385908	0.843222	0.14559	0.804853	0.94705
Gak	A0A0R4J0F6;Q99KY4	A0A0R4J0F6	0.966537	0.132366	0.067441	0.980529	0.598664	0.348513
Pck2	A0A0R4J0G0;Q8BH04	A0A0R4J0G0	0.0715452	0.739413	0.377071	0.210359	0.940718	0.704428
Ranbp10	A0A0R4J0G4;Q6VN19	A0A0R4J0G4	0.111055	0.63962	0.02313	0.275804	0.904981	0.228713
Eml4	A0A0R4J0H0;A0A0R4J1G7;A7ISP9	A0A0R4J0H0	0.700472	0.876621	0.342884	0.833206	0.976492	0.684697
Lrp1	A0A0R4J0I9;Q91ZX7	A0A0R4J0I9	0.0494032	0.649202	0.537239	0.16683	0.908056	0.801603
Palmd	A0A0R4J0J0;Q9JHU2	A0A0R4J0J0	0.299941	0.830865	0.913021	0.514941	0.967922	0.975027
Cpne9	A0A0R4J0J1;Q1RLL3	A0A0R4J0J1	7.83768e-05	0.272144	0.2129	0.00205628	0.727803	0.56435
Specc1l	A0A0R4J0J8;Q2KN98	A0A0R4J0J8	0.146117	0.645555	0.789837	0.330037	0.907573	0.92549
Selenof	A0A0R4J0K1;Q9ERR7	A0A0R4J0K1	0.916898	0.222495	0.52928	0.95849	0.68737	0.796645
Ckap5	A0A0R4J0K2;K3W4R5	A0A0R4J0K2	0.958475	0.67629	0.0861026	0.976882	0.919763	0.392254
Mrps35	A0A0R4J0L6;Q8BJZ4	A0A0R4J0L6	0.605525	0.881876	0.365344	0.767749	0.978365	0.696698
Tbcc	A0A0R4J0M1	A0A0R4J0M1	0.0948979	0.432293	0.726516	0.251163	0.828318	0.904432
Vcpip1	A0A0R4J0M9	A0A0R4J0M9	0.17935	0.396019	0.724028	0.373596	0.806289	0.90414
Acad8	A0A0R4J0P1;Q9D7B6	A0A0R4J0P1	0.000140741	0.0375927	0.358325	0.00315803	0.408332	0.693875
Cog7	A0A0R4J0Q9;Q3UM29	A0A0R4J0Q9	0.19894	0.0926309	0.48783	0.398731	0.516231	0.77321
Cdc42ep1	A0A0R4J0S1;Q91W92	A0A0R4J0S1	0.000133365	0.102067	0.289647	0.00304595	0.535921	0.642321
Rtn4ip1	A0A0R4J0S3;Q924D0	A0A0R4J0S3	0.0209752	0.680082	0.148381	0.0930693	0.920991	0.483166
Llgl1	A0A0R4J0S4;Q80Y17	A0A0R4J0S4	0.00506423	0.388124	0.305818	0.0361347	0.805185	0.652174
Ikbkb	A0A0R4J0T4;O88351;Q5D0E0	A0A0R4J0T4	0.273433	0.344357	0.350156	0.487301	0.777207	0.689718
Celf1	A0A0R4J0T5;P28659	A0A0R4J0T5	0.0880097	0.316676	0.0136199	0.240176	0.759341	0.183861
Arfgap3	A0A0R4J0T8;Q9D8S3	A0A0R4J0T8	0.00545098	0.689073	0.0256195	0.0378388	0.924063	0.235484
Ppp4r2	A0A0R4J0U2;Q0VGB7	A0A0R4J0U2	0.144816	0.933021	0.156266	0.327916	0.98318	0.493188
Abcd2	A0A0R4J0U5;Q61285	A0A0R4J0U5	0.933476	0.262015	0.931648	0.966342	0.721693	0.979899
Commd5	A0A0R4J0U7	A0A0R4J0U7	0.604433	0.728555	0.383345	0.767125	0.937529	0.709659
Jmy	A0A0R4J0V4;Q9QXM1	A0A0R4J0V4	0.876014	0.769901	0.696301	0.935902	0.952276	0.892465
Polr2a	A0A0R4J0V5;P08775	A0A0R4J0V5	0.90188	0.538632	0.181134	0.950756	0.864606	0.530138
Lrrc40	A0A0R4J0W6;Q9CRC8	A0A0R4J0W6	0.281668	0.987759	0.297335	0.495713	0.997902	0.64576
Lmtk3	A0A0R4J0W7;A0A1B0GSR5;Q5XJV6	A0A0R4J0W7	0.0509256	0.882761	0.00690233	0.169951	0.978412	0.135716
Sez6l	A0A0R4J0Y4;A0A1D5RMI4;Q6P1D5	A0A0R4J0Y4	0.0345616	0.0153178	0.0178597	0.132547	0.293504	0.208132
Pdia4	A0A0R4J0Z1;P08003	A0A0R4J0Z1	0.343199	0.863292	0.535259	0.554582	0.97331	0.801172
Aqp4	A0A0R4J0Z3;A0A5F8MQ17;P55088	A0A0R4J0Z3	0.404098	0.230675	0.0583994	0.60787	0.695144	0.326679
Cpeb3	A0A0R4J102	A0A0R4J102	0.882714	0.117349	0.355864	0.940042	0.569582	0.693156
Apeh	A0A0R4J107;Q8R146	A0A0R4J107	0.00161845	0.403692	0.859324	0.0163314	0.811188	0.952818
Srpk2	A0A0R4J124;O54781	A0A0R4J124	0.0325703	0.0247769	0.00732841	0.127296	0.351132	0.136362
Phyhd1	A0A0R4J137;A2AQZ2;Q9DB26	A0A0R4J137	0.0522226	0.600776	0.778393	0.172723	0.891406	0.922148
Arsb	A0A0R4J138;P50429	A0A0R4J138	0.0103287	0.647469	0.303534	0.0580269	0.908056	0.650074
Cluh	A0A0R4J140;Q5SW19	A0A0R4J140	0.958806	0.373929	0.0806243	0.976882	0.799649	0.376875
Nt5c3b	A0A0R4J146;Q3UFY7	A0A0R4J146	0.313811	0.733201	0.50319	0.529679	0.937529	0.780387
Smarca4	A0A0R4J170;Q3TKT4	A0A0R4J170	0.386727	0.795819	0.711985	0.594142	0.95824	0.898942
Dennd4b	A0A0R4J172;Q3U1Y4	A0A0R4J172	0.398487	0.581959	0.963724	0.602263	0.884748	0.98815
Ecsit	A0A0R4J174;Q9QZH6	A0A0R4J174	0.432467	0.943284	0.0170728	0.631962	0.985004	0.204076
Rprd1b	A0A0R4J195;Q9CSU0	A0A0R4J195	0.411544	0.730385	0.972668	0.614564	0.937529	0.991173
Cpne2	A0A0R4J1D0;P59108	A0A0R4J1D0	0.288978	0.458621	0.123584	0.504061	0.83922	0.449259
Eef1d	A0A0R4J1E2	A0A0R4J1E2	0.00658132	0.632404	0.33878	0.0428329	0.904679	0.682386
Tatdn1	A0A0R4J1E8;Q6P8M1	A0A0R4J1E8	1.80662e-05	0.00120275	0.0601006	0.000680898	0.11395	0.330618
Steap3	A0A0R4J1G9;D3YTP0;E9QN92;Q8CI59	A0A0R4J1G9	0.406172	0.478299	0.6338	0.608842	0.84195	0.857151
Marchf5	A0A0R4J1H0;Q3KNM2	A0A0R4J1H0	0.386428	0.370362	0.0512767	0.593996	0.798087	0.305823
Golga3	A0A0R4J1H6;E9QP99	A0A0R4J1H6	0.525242	0.61722	0.868919	0.706793	0.896286	0.956992
Nup210	A0A0R4J1I6;Q9QY81	A0A0R4J1I6	0.361389	0.854086	0.394357	0.57152	0.972281	0.717198
Cnot4	A0A0R4J1K1;E9QA19;Q05BG1	A0A0R4J1K1	0.863874	0.797462	0.821756	0.929036	0.95824	0.936952
Dpysl4	A0A0R4J1N0;O35098;Q3TMU8	A0A0R4J1N0	1.13098e-14	0.629454	0.317135	1.44652e-11	0.902186	0.661092
Apoc3	A0A0R4J1N3;E9QP56;P33622	A0A0R4J1N3	0.000308624	0.132431	0.977474	0.00537049	0.598664	0.99257
Matk	A0A0R4J1N6;A0A0R4J1P8;D3Z4T5;P41242	A0A0R4J1N6	0.456644	0.760683	0.629294	0.651346	0.948258	0.854651
Ank1	A0A0R4J1N7	A0A0R4J1N7	0.0080684	0.466876	0.890684	0.0487919	0.840862	0.967389
Tfam	A0A0R4J1N9;P40630	A0A0R4J1N9	0.29589	0.00100348	0.0610674	0.511065	0.102676	0.33203
Enpp1	A0A0R4J1Q7;G3X9S2;P06802	A0A0R4J1Q7	0.0794675	0.0118299	0.284708	0.225239	0.27075	0.638843
Pcbd2	A0A0R4J1R7	A0A0R4J1R7	0.00365173	0.0940484	0.526079	0.0286714	0.520164	0.795545
Prpf40b	A0A0R4J1S2;D3Z4N6;E9QP07;Q80W14	A0A0R4J1S2	0.24205	0.867209	0.0240465	0.450792	0.973948	0.230378
Lrrtm4	A0A0R4J1T4;E9Q8Y9;Q80XG9	A0A0R4J1T4	0.665104	0.389168	0.952575	0.809582	0.805185	0.983856
Cdc23	A0A0R4J1W7;G3X8W7;Q8BGZ4	A0A0R4J1W7	0.038604	0.327784	0.207821	0.142187	0.767128	0.559879
Osgep	A0A0R4J1Y3;Q8BWU5	A0A0R4J1Y3	0.0648498	0.636711	0.383284	0.198577	0.904981	0.709659
Tmem33	A0A0R4J1Z3;Q9CR67	A0A0R4J1Z3	0.342421	0.848777	0.328981	0.554197	0.971442	0.672419
Dao	A0A0R4J203;P18894	A0A0R4J203	0.0353549	0.392411	0.720906	0.134411	0.806255	0.903738
Arhgef25	A0A0R4J211;A0A1W2P6R9;G5E825;Q9CWR0	A0A0R4J211	0.26156	0.477184	0.333215	0.472842	0.84195	0.67683
Chid1	A0A0R4J242;Q922Q9	A0A0R4J242	0.830517	0.941979	0.975243	0.9111	0.98491	0.991731
Otud4	A0A0R4J260;B2RRE7	A0A0R4J260	0.856796	0.257741	0.259663	0.924915	0.720549	0.616828
Agpat1	A0A0R4J263;O35083	A0A0R4J263	0.771506	0.219898	0.137298	0.877897	0.686526	0.467654
Ndufa12	A0A0R4J275;Q7TMF3	A0A0R4J275	0.00976104	0.707145	0.00645785	0.0556166	0.931733	0.131873
Kctd12	A0A0R4J2B2;Q6WVG3	A0A0R4J2B2	0.00267917	0.186306	0.0685295	0.0231531	0.659856	0.351509
Rbbp5	A0A0R4J2B6;Q8BX09	A0A0R4J2B6	0.959816	0.470783	0.648167	0.976882	0.840862	0.864396
Apbb1	A0A0R4J2C1;A0A0R4J2C6;Q9QXJ1	A0A0R4J2C1	0.676809	0.829353	0.228268	0.818958	0.967922	0.581874
Syt2	A0A0R4J2C2	A0A0R4J2C2	2.00466e-06	0.354661	0.00733746	0.000170931	0.786495	0.136362
Lcmt1	A0A0U1RNF2;A2RTH5	A0A0U1RNF2	0.01322	0.997942	0.228137	0.0685938	0.999611	0.581829
Dock7	A0A0U1RNK7;A2A9M4;A2A9M5;E9PX48;Q8R1A4	A0A0U1RNK7	0.159062	0.899495	0.0322931	0.348804	0.978728	0.25774
Cdipt	A0A0U1RP13;Q8VDP6	A0A0U1RP13	0.214625	0.125003	0.502014	0.416548	0.582918	0.780387
Csnk1g1	A0A0U1RP94;Q8BTH8	A0A0U1RP94	0.017457	0.0360844	0.51959	0.0819534	0.403499	0.792241
Rnf40	A0A0U1RPJ4	A0A0U1RPJ4	0.275805	0.700046	0.985475	0.488993	0.927112	0.994025
Atxn2l	A0A0U1RPL0;Q7TQH0	A0A0U1RPL0	0.0547034	0.412583	0.611822	0.178194	0.818682	0.84796
Apba2	A0A0U1RPM0;P98084	A0A0U1RPM0	0.600167	0.0865159	0.990944	0.763878	0.505216	0.996412
Arl6ip1	A0A0U1RPY6;Q9JKW0	A0A0U1RPY6	0.876278	0.938905	0.161728	0.935902	0.983882	0.503592
Cbl	A0A0U1RQ85;P22682	A0A0U1RQ85	0.00141412	0.28076	0.735853	0.0149311	0.73169	0.906776
Bub3	A0A140LHA2;Q9WVA3	A0A140LHA2	0.70271	0.0564772	0.253205	0.834509	0.449779	0.61198
Pcp2	A0A140LHG1;A0A140LI57;A8IK50;P12660	A0A140LHG1	0.0343546	0.657333	0.628051	0.131951	0.912596	0.85387
Kcnc3	A0A140LHI4;A0A140LHT3;A0A140LIW8;E9QKI2;Q63959	A0A140LHI4	0.386364	0.852908	0.905889	0.593996	0.972281	0.973649
Pnpla6	A0A140LHU9;A0A140LI54;Q3TRM4	A0A140LHU9	0.312458	0.0106598	0.0132362	0.528266	0.262934	0.18106
Prcp	A0A140LHY2;Q7TMR0	A0A140LHY2	0.000745048	0.240185	0.632259	0.009481	0.70451	0.856636
Tacc2	A0A140LIQ6;E9Q8T1;E9Q9Z4;E9QL08	A0A140LIQ6	0.274545	0.871229	0.139145	0.48773	0.975236	0.471746
Arglu1	A0A140LIS5;Q3UL36	A0A140LIS5	0.495174	0.99789	0.54874	0.685048	0.999611	0.808518
Frmpd3	A0A140LIW3	A0A140LIW3	0.374555	0.0211794	0.736782	0.583326	0.330762	0.907409
Zzef1	A0A140LJ04	A0A140LJ04	0.317771	0.0312775	0.00676583	0.533372	0.383019	0.135716
Hebp1	A0A140T8J4;Q9R257	A0A140T8J4	7.08206e-16	0.113664	0.204608	3.62318e-12	0.558245	0.557294
Rpl9-ps6;Rpl9	A0A140T8T4;P51410	A0A140T8T4	0.0613429	0.213525	0.0407227	0.192534	0.675568	0.279497
Tubgcp2	A0A1B0GR08;Q921G8	A0A1B0GR08	0.843432	0.518075	0.0261283	0.917121	0.85991	0.237597
Mob2	A0A1B0GR18;Q8VI63	A0A1B0GR18	0.0969748	0.351945	0.40319	0.254687	0.783253	0.722975
Rnf170	A0A1B0GR51;Q8CBG9	A0A1B0GR51	0.302199	0.795083	0.494313	0.516942	0.95824	0.776109
Sorcs1	A0A1B0GRB7;A0A1B0GRC4;A0A1B0GRN1;A0A1B0GT94;E9PYT6;E9QQ02;E9QQ63;Q9JLC4	A0A1B0GRB7	0.515805	0.66218	0.089481	0.698665	0.914928	0.398782
Ptpre	A0A1B0GRH2;A0A1B0GRT6;P49446	A0A1B0GRH2	0.869899	0.497175	0.991502	0.932569	0.848697	0.996412
Pde2a	A0A1B0GRJ9;Q5PR72	A0A1B0GRJ9	0.0113466	0.934156	0.126233	0.0618202	0.983441	0.449259
Ssbp4;Ssbp4;Ssbp4;Ssbp2;Ssbp3;Ssbp3;Ssbp4;Ssbp2;Ssbp3	A0A1B0GRM9;A0A1B0GRS0;A0A1B0GT95;A0A338P6Q9;B1AS34;B1AS37;Q3U4B1;Q9CYZ8;Q9D032	A0A1B0GRM9	0.834492	0.0693698	0.541706	0.912359	0.468247	0.803995
Plpbp	A0A1B0GRP7;Q9Z2Y8	A0A1B0GRP7	1.232e-05	0.939206	0.492031	0.000572992	0.983882	0.775114
Slc17a7	A0A1B0GRU0;Q3TXX4	A0A1B0GRU0	0.873795	0.222048	0.708893	0.934826	0.68736	0.897475
Zc3h4	A0A1B0GRU3;E9Q8K8;Q6ZPZ3	A0A1B0GRU3	0.908976	0.72602	0.170874	0.954394	0.937264	0.513524
Bpnt1	A0A1B0GRV0	A0A1B0GRV0	0.00328611	0.798656	0.599172	0.0266853	0.95824	0.840056
Cyth2	A0A1B0GRX7;P63034;Q99KH2	A0A1B0GRX7	0.500556	0.967956	0.208462	0.68893	0.990757	0.561016
Sirt3	A0A1B0GRY5;Q8R104	A0A1B0GRY5	0.832562	0.368383	0.653296	0.911323	0.797822	0.867199
Stum	A0A1B0GS08;J3QP43;Q0VBF8	A0A1B0GS08	0.839014	0.470511	0.282585	0.915418	0.840862	0.636875
Bax	A0A1B0GS13;A0A1B0GT81;A0A1B0GTA4;Q07813	A0A1B0GS13	0.732003	0.609941	0.118212	0.852477	0.896286	0.442669
Gab1	A0A1B0GS41;Q9QYY0	A0A1B0GS41	0.930114	0.203448	0.900063	0.964814	0.670214	0.969764
Arfip2	A0A1B0GS63;Q8K221	A0A1B0GS63	0.438538	0.50173	0.955569	0.636801	0.852905	0.984631
Ldha	A0A1B0GSX0;P06151	A0A1B0GSX0	0.0119682	0.132982	0.142158	0.0643647	0.599943	0.476279
Nup98	A0A1B0GSX7;Q6PFD9	A0A1B0GSX7	0.995537	0.894041	0.309119	0.997878	0.978728	0.654703
Bnip3	A0A1B0GT26;O55003	A0A1B0GT26	0.91125	0.352624	0.429789	0.955319	0.783677	0.738901
Clcn4	A0A1B0GT29;Q3LRV6;Q61418	A0A1B0GT29	0.377699	0.305226	0.430062	0.586509	0.7511	0.739066
Tmem143	A0A1B0GT63;G3X9F4;Q8VD26	A0A1B0GT63	0.999148	0.0224943	0.852523	0.999878	0.334538	0.951003
Begain	A0A1B0GT88;A0A5F8MPR2;F8WIG2;Q68EF6	A0A1B0GT88	0.1777	0.290913	0.215423	0.372111	0.739019	0.567511
Gys1	A0A1B0GT92;Q9Z1E4	A0A1B0GT92	4.17974e-06	0.722368	0.00529561	0.000270678	0.935884	0.129219
Fam160a2	A0A1C7CYU5;Q3U2I3	A0A1C7CYU5	0.959798	0.558695	0.2121	0.976882	0.873207	0.564213
Pls3	A0A1C7CYV0;Q99K51	A0A1C7CYV0	0.574389	0.646938	0.232987	0.745259	0.908056	0.588385
Shank2	A0A1C7ZMY3	A0A1C7ZMY3	0.682267	0.694787	0.112552	0.822157	0.925088	0.432293
Cherp	A0A1D5RL92;Q8CGZ0	A0A1D5RL92	0.967286	0.730263	0.114685	0.980899	0.937529	0.435497
Btbd8;Kiaa1107	A0A1D5RL96;Q80TK0	A0A1D5RL96	0.429977	0.171984	0.35252	0.630304	0.64135	0.690852
Reep1	A0A1D5RLF1;Q8BGH4	A0A1D5RLF1	0.0152934	0.0841772	0.00688813	0.0751296	0.502273	0.135716
Wdr59	A0A1D5RLJ8;Q8C0M0	A0A1D5RLJ8	0.790109	0.12282	0.502734	0.888958	0.580851	0.780387
Efr3a	A0A1D5RLL3;Q8BG67	A0A1D5RLL3	0.642414	0.814828	0.73251	0.792905	0.961997	0.906776
2900026A02Rik	A0A1D5RLN6	A0A1D5RLN6	0.500673	0.117885	0.815107	0.68893	0.571119	0.932519
Gramd1b	A0A1D5RLT6;A0A1L1SQ42;D3YWR0;Q80TI0	A0A1D5RLT6	0.339035	0.80429	0.0977212	0.552214	0.9593	0.411357
Sipa1l2	A0A1D5RLY9;Q80TE4	A0A1D5RLY9	0.088914	0.419422	0.849064	0.241318	0.821669	0.9504
Iqsec1	A0A1D5RM83	A0A1D5RM83	0.893368	0.0282957	0.776229	0.945882	0.362808	0.92139
Rpl18a	A0A1D5RM85;P62717	A0A1D5RM85	0.0999519	0.959465	2.61046e-05	0.259176	0.989043	0.0112439
Tcf25	A0A1D5RM90;B2ZAC8;Q8R3L2	A0A1D5RM90	0.00673096	0.563387	0.725998	0.0432608	0.874813	0.90414
Wwp2	A0A1D5RM92;Q9DBH0	A0A1D5RM92	0.00361673	0.112759	0.399362	0.0285833	0.556291	0.720601
Mast3	A0A1D5RM97;Q3U214	A0A1D5RM97	0.000214101	0.361399	0.238966	0.00414901	0.790812	0.594914
Psd3	A0A1D5RMH7;F6Z9E6;Q2PFD7	A0A1D5RMH7	0.404459	0.635649	0.943067	0.608234	0.904679	0.981035
Dock9	A0A1D5RMM1;F8VPN7	A0A1D5RMM1	0.104514	0.409416	0.913657	0.266281	0.817554	0.975215
Ate1	A0A1L1SQ41	A0A1L1SQ41	0.35726	0.631393	0.974501	0.567621	0.903846	0.991697
Tln2	A0A1L1SQ51;E9PUM4	A0A1L1SQ51	0.800641	0.283836	0.42652	0.895318	0.734101	0.736939
Rps25	A0A1L1SQA8;P62852	A0A1L1SQA8	0.541555	0.0808041	0.924122	0.72208	0.498666	0.977425
Olfm2	A0A1L1SQX6;A0A1L1SV46;Q8BM13	A0A1L1SQX6	0.0132833	0.128001	0.0856892	0.0687835	0.589056	0.391416
Igsf9b	A0A1L1SR84;E9PZ19	A0A1L1SR84	0.316533	0.643552	0.619819	0.531817	0.907	0.850146
Ano8	A0A1L1SR96;Q6PB70	A0A1L1SR96	0.337385	0.0503352	0.0220785	0.550227	0.44095	0.223693
Ubl7	A0A1L1SRT5;A0A1L1SRW2;A0A1L1STF2;Q91W67	A0A1L1SRT5	0.542675	0.595801	0.0214644	0.722813	0.890511	0.221395
Ampd3	A0A1L1SRX2;O08739	A0A1L1SRX2	0.352236	0.75576	0.019063	0.563137	0.946961	0.210164
Lrrfip2	A0A1L1SSC0;A0A668KLE1	A0A1L1SSC0	0.00978538	0.824391	0.311571	0.0556245	0.966662	0.656865
Adpgk	A0A1L1SSF2;Q3UDS7;Q8VDL4	A0A1L1SSF2	0.0623157	0.60614	0.287152	0.194359	0.894436	0.639559
Sparc	A0A1L1SSH9;P07214;Q5NCU4	A0A1L1SSH9	9.8325e-05	0.819935	0.360527	0.0024301	0.964763	0.696021
Ncoa7	A0A1L1SSS4;B9EIW5;Q6DFV7	A0A1L1SSS4	0.99893	0.520291	0.20875	0.999878	0.8614	0.561106
Spg21	A0A1L1SST5;Q9CQC8	A0A1L1SST5	0.584352	0.551775	0.095654	0.752299	0.870454	0.407856
Taok2	A0A1L1SSV8	A0A1L1SSV8	0.714346	0.208224	0.471529	0.841383	0.673372	0.762266
Tpd52l1	A0A1L1ST53;B2RUC1;O54818	A0A1L1ST53	0.283264	0.514363	0.564889	0.496546	0.857013	0.816172
Ilf3	A0A1L1STE4	A0A1L1STE4	0.427986	0.518583	0.574387	0.628801	0.85991	0.822817
Idh3a	A0A1L1STE6;Q9D6R2	A0A1L1STE6	0.123939	0.000870954	0.792164	0.298114	0.0954584	0.926546
Mindy2	A0A1L1STF0;Q6PDI6	A0A1L1STF0	9.43008e-06	0.584027	0.84255	0.000482443	0.885561	0.94705
Gdpd5	A0A1L1STK0;Q640M6	A0A1L1STK0	0.0935036	0.607069	0.42877	0.248997	0.894918	0.738084
Cdk17	A0A1L1SUS7;Q8K0D0	A0A1L1SUS7	0.997531	0.735412	0.615642	0.999093	0.939203	0.84796
Thy1	A0A1L1SUX8;P01831	A0A1L1SUX8	0.0097625	0.0442045	0.18983	0.0556166	0.429128	0.541043
Usp47	A0A1L1SV73;Q8BY87	A0A1L1SV73	0.119573	0.0304703	0.426844	0.289784	0.377448	0.737001
Commd4	A0A1L1SVC7;Q9CQ02	A0A1L1SVC7	0.664846	0.24734	0.109611	0.80946	0.709834	0.427713
Slc44a2	A0A1L1SVG6	A0A1L1SVG6	0.141783	0.793362	0.860281	0.323822	0.95824	0.953673
Actn4	A0A1L1SVJ6	A0A1L1SVJ6	0.0108173	0.755749	0.677397	0.0598287	0.946961	0.882364
Myl6	A0A1W2P6F6;A0A1W2P7Q9;Q60605	A0A1W2P6F6	0.0206886	0.176231	0.0416295	0.0924884	0.645308	0.279497
Fmnl1	A0A1W2P6X3;A2AB60;Q9JL26	A0A1W2P6X3	0.19211	0.366322	0.730978	0.390479	0.796474	0.906776
H3c14;H3c2	A0A1W2P768;P84228	A0A1W2P768	0.577907	0.480921	0.496316	0.747808	0.843142	0.777451
Rps12	A0A1W2P7A1;F7AEH4;Q6ZWZ6	A0A1W2P7A1	0.864025	0.2046	0.54262	0.929036	0.671583	0.804651
Ncoa1	A0A1W2P7C1;P70365	A0A1W2P7C1	0.0412284	0.0299518	0.0110803	0.148121	0.375572	0.163559
Coq10a	A0A1W2P7G5;A0A1W2P7J1;E9Q3H6	A0A1W2P7G5	0.00555385	0.948455	0.0229032	0.0383352	0.986841	0.22811
Rab3ip	A0A1W2P7K6;Q68EF0	A0A1W2P7K6	0.729531	0.0158682	0.301702	0.850953	0.296284	0.649079
Xpot	A0A1W2P7Q6;Q9CRT8	A0A1W2P7Q6	0.12965	0.436997	0.710285	0.306512	0.828854	0.898348
Cdc34	A0A1W2P7U1;Q8CFI2	A0A1W2P7U1	0.712389	0.940029	0.186005	0.840928	0.983882	0.535509
Gopc	A0A1W2P7V0;Q8BH60	A0A1W2P7V0	0.820352	0.717016	0.806365	0.906071	0.934537	0.929973
Abracl	A0A1W2P7X0;E9QMV2;Q4KML4	A0A1W2P7X0	0.0032703	0.153535	0.751835	0.0266525	0.629396	0.914065
Nrcam	A0A1W2P7Y9	A0A1W2P7Y9	0.000280985	0.896332	0.0766533	0.00507957	0.978728	0.366397
Ralgapa1	A0A1W2P832;Q6GYP7	A0A1W2P832	0.0817097	0.0754312	0.0246119	0.229307	0.481967	0.232744
Nova2	A0A1W2P872;D3YVV7	A0A1W2P872	0.249865	0.0645401	0.808643	0.458503	0.461963	0.930835
Atp2b1	A0A1W2P882	A0A1W2P882	0.823235	0.0864351	0.492892	0.908079	0.505216	0.77563
Tbca	A0A1Y7VJ48;P48428	A0A1Y7VJ48	0.777555	0.917927	0.082318	0.880471	0.981642	0.382159
Fbln5	A0A1Y7VJW9;Q9WVH9	A0A1Y7VJW9	0.634873	0.0460445	0.785947	0.786824	0.432963	0.924416
Gstz1	A0A1Y7VJZ2;Q9WVL0	A0A1Y7VJZ2	0.0632219	0.740664	0.139678	0.195198	0.941381	0.472031
Isca2	A0A1Y7VK19;Q9DCB8	A0A1Y7VK19	0.47063	0.378828	0.518591	0.662904	0.800438	0.791501
Rps18-ps5;Rps18-ps6;Rps18	A0A1Y7VKY1;F6YVP7;P62270	A0A1Y7VKY1	0.775332	0.984647	0.40383	0.87964	0.997605	0.723268
Kidins220	A0A1Y7VME9;A0A1Y7VMH7;E9Q9B7	A0A1Y7VME9	0.000359346	0.239912	0.0822411	0.00589236	0.70451	0.382149
Vrk1	A0A1Y7VMH3;Q80X41	A0A1Y7VMH3	0.613596	0.264304	0.535589	0.772849	0.724014	0.801292
Dhrs7	A0A1Y7VN19;Q9CXR1	A0A1Y7VN19	0.546958	0.734939	0.296521	0.725682	0.939203	0.645343
Mark3	A0A1Y7VNZ6	A0A1Y7VNZ6	0.0215793	0.728685	0.471612	0.0950083	0.937529	0.762266
Ccdc85c	A0A217FL83;E9Q6B2	A0A217FL83	0.4375	0.592559	0.840978	0.635866	0.889273	0.94705
Ssr1	A0A286YCG8;A0A286YCT4;A0A286YDB7;Q9CY50	A0A286YCG8	0.178205	0.342172	0.906965	0.372578	0.775609	0.973815
Ngly1	A0A286YCI0;Q9JI78	A0A286YCI0	0.0837624	0.458265	0.190889	0.232286	0.83922	0.542501
Sorbs1	A0A286YCI8	A0A286YCI8	0.00369578	0.955857	0.138946	0.0288666	0.988511	0.471406
Nrn1	A0A286YCW7;A0A286YD56;D3Z4E2;Q8CFV4	A0A286YCW7	0.558595	0.00833262	0.322177	0.734272	0.236832	0.665156
Trappc8	A0A286YCX6	A0A286YCX6	0.545629	0.0130989	0.826178	0.72486	0.272392	0.93868
Grk6	A0A286YDA5;A0A286YDZ5;A0A286YE10;O70293;Q9EP84	A0A286YDA5	0.287098	0.363645	0.488566	0.501637	0.793013	0.773361
Tbc1d5	A0A286YDB3;Q80XQ2	A0A286YDB3	0.31507	0.811893	0.775862	0.530579	0.961997	0.92139
Synpr	A0A286YDB6;Q8BGN8	A0A286YDB6	0.00249329	0.00856401	0.352991	0.0219537	0.240733	0.690852
Elp3	A0A286YDB8;Q9CZX0	A0A286YDB8	0.357026	0.110768	0.173296	0.567621	0.552631	0.517864
Vti1a	A0A286YDF2;O89116	A0A286YDF2	0.00144003	0.101495	0.0625664	0.0150967	0.534961	0.333427
Sec24c	A0A286YDI8	A0A286YDI8	0.0139772	0.192951	0.282266	0.0710632	0.660499	0.636436
Cnnm1	A0A286YDL2	A0A286YDL2	0.824836	0.927921	0.495323	0.908819	0.982445	0.776608
Camk2g	A0A286YDL6	A0A286YDL6	0.350229	0.328048	0.856093	0.56186	0.767396	0.951359
Spast	A0A286YE25;Q9QYY8	A0A286YE25	0.176317	0.934311	0.44125	0.370295	0.983441	0.745589
Rps24	A0A286YEB7;P62849	A0A286YEB7	0.942131	0.78355	0.227395	0.970526	0.957429	0.580806
Rin1	A0A2C9F2A2	A0A2C9F2A2	0.107128	0.61664	0.103867	0.269338	0.896286	0.421893
Anxa7	A0A2C9F2D2;Q07076	A0A2C9F2D2	0.045538	0.937212	0.369006	0.158809	0.983544	0.698866
Hlcs	A0A2I3BPG4;Q920N2	A0A2I3BPG4	0.228222	0.579535	0.899019	0.434326	0.88453	0.969764
Rpl36a-ps1;Rpl36a	A0A2I3BPG9;P83882	A0A2I3BPG9	0.800543	0.368691	0.0698078	0.895318	0.797822	0.354542
Nek4	A0A2I3BPM0;F8WGA9;Q6GTE9;Q9Z1J2	A0A2I3BPM0	0.129014	0.590161	0.850583	0.305289	0.888023	0.95075
Tsc2	A0A2I3BPP1;Q3UHB2	A0A2I3BPP1	0.349388	0.144175	0.516464	0.561568	0.615177	0.790177
App	A0A2I3BPT1;A0A2I3BQZ9;P12023;Q3TWF3	A0A2I3BPT1	1.01671e-09	0.636069	8.78492e-05	3.25093e-07	0.904679	0.0180021
Ndrg2	A0A2I3BPW0	A0A2I3BPW0	0.636421	0.0392645	0.326998	0.787598	0.409904	0.670511
Adcy8	A0A2I3BQ46;P97490	A0A2I3BQ46	0.0086729	0.773584	0.894122	0.0513548	0.953882	0.968316
Dgkh	A0A2I3BQ48	A0A2I3BQ48	0.0752379	0.898566	0.879993	0.217099	0.978728	0.961979
Slc22a17	A0A2I3BQG7;A0A2I3BQL1;Q9D9E0	A0A2I3BQG7	0.958924	0.117055	0.0608263	0.976882	0.569488	0.33203
Cyrib	A0A2I3BQK1	A0A2I3BQK1	0.688655	0.579544	0.0518308	0.826451	0.88453	0.305823
Nudt18	A0A2I3BQN8;Q3U2V3	A0A2I3BQN8	0.862856	0.473891	0.061296	0.928169	0.84123	0.332191
Fam107b	A0A2I3BR29;H3BLM7;H9H9T1;Q3TGF2	A0A2I3BR29	0.210104	0.0999167	0.450449	0.41143	0.532473	0.748384
Robo2	A0A2I3BR72;E9Q6A0;Q19AB2;Q7TPD3	A0A2I3BR72	0.632342	0.19161	0.466153	0.784992	0.660499	0.758257
Tbc1d23	A0A2I3BRD1	A0A2I3BRD1	0.543805	0.567342	0.948289	0.723564	0.875649	0.982228
Eny2	A0A2I3BRK6;Q9JIX0	A0A2I3BRK6	0.00284966	0.248076	0.0997353	0.0243387	0.711012	0.414497
Gm7324;Rbmxl1	A0A2I3BRL8;Q91VM5	A0A2I3BRL8	0.0648908	0.596395	0.50113	0.198577	0.890511	0.780176
Spcs1	A0A2I3BRW0	A0A2I3BRW0	0.830744	0.587794	0.967693	0.9111	0.887118	0.990056
Dop1b	A0A2I3BRZ2;Q3UHQ6	A0A2I3BRZ2	0.736336	0.143382	0.868241	0.855809	0.615177	0.956992
Nudcd1	A0A2K6EDK3;Q6PIP5	A0A2K6EDK3	0.0202045	0.0548577	0.0156035	0.0910715	0.446188	0.192992
Mbnl2	A0A2K6EDM5;Q8C181	A0A2K6EDM5	0.00560522	0.644276	0.500996	0.0385106	0.907271	0.780176
D430041D05Rik	A0A2R8VHF1;A0A2R8VKG2;D3YZ21;F6ZGR6	A0A2R8VHF1	0.00466239	0.0730013	0.609525	0.0342712	0.475964	0.846223
Nup155	A0A2R8VHH1;Q99P88	A0A2R8VHH1	0.743914	0.826933	0.0326208	0.860396	0.967213	0.258973
Calcoco1	A0A2R8VHU8;E9Q7U2;Q8CGU1	A0A2R8VHU8	0.130875	0.880828	0.983384	0.3077	0.977933	0.993159
Nell2	A0A2R8VHV8;Q61220;Q8BM06	A0A2R8VHV8	0.659305	0.626873	0.931713	0.804821	0.901351	0.979899
Csad	A0A2R8VHX0;Q9DBE0	A0A2R8VHX0	0.421173	0.242425	0.540156	0.623169	0.705618	0.802392
Zfp385a;Znf385a	A0A2R8VHX5;Q8VD12	A0A2R8VHX5	0.210156	0.570606	0.730262	0.41143	0.878225	0.906776
Gfus	A0A2R8VI39;A0A2R8W6P6;P23591	A0A2R8VI39	0.258069	0.697996	0.287141	0.469244	0.926556	0.639559
Cd47	A0A2R8VK70	A0A2R8VK70	0.887347	0.290927	0.961371	0.942231	0.739019	0.987229
Tfcp2	A0A2R8VKI7;Q9ERA0	A0A2R8VKI7	0.125604	0.318441	0.594474	0.300698	0.760927	0.836449
Gm49510	A0A2R8W6I7	A0A2R8W6I7	0.0366195	0.899459	0.668335	0.137249	0.978728	0.876798
Kifc2	A0A2R8W6X1;G3X8Q6	A0A2R8W6X1	0.703614	0.378797	0.483981	0.834693	0.800438	0.771419
Smpd4	A0A338P695;A0A338P6S3;Q6ZPR5	A0A338P695	0.330962	0.743238	0.235729	0.545751	0.942185	0.591751
Dlg4	A0A338P6E5;A0A338P6I6;Q62108	A0A338P6E5	0.0508009	0.0275961	0.627575	0.169757	0.359758	0.853676
Robo1	A0A338P6F7;G5E843;O89026	A0A338P6F7	0.0337025	0.387256	0.326485	0.130722	0.805185	0.669727
Polr2h	A0A338P6I2;Q923G2	A0A338P6I2	0.957687	0.581015	0.169022	0.976882	0.884748	0.513524
	A0A338P6I9	A0A338P6I9	0.0467628	0.19314	0.534435	0.16143	0.660499	0.800863
Dlg2	A0A338P6J0	A0A338P6J0	0.660249	0.333592	0.803073	0.805289	0.772511	0.929258
Myh11	A0A338P6K2	A0A338P6K2	0.702596	0.466477	0.302755	0.834509	0.840862	0.649628
Kcnj6	A0A338P6L0;Q0VB45	A0A338P6L0	0.11318	0.554368	0.33199	0.278647	0.870515	0.675601
Acap2	A0A338P6P6	A0A338P6P6	0.502117	0.638469	0.573678	0.689594	0.904981	0.822268
Pacsin2	A0A338P6P7	A0A338P6P7	0.503134	0.212948	0.484546	0.68961	0.675244	0.771419
Parl	A0A338P6U4;Q5XJY4	A0A338P6U4	0.157231	0.116366	0.634839	0.345828	0.567518	0.857151
Arid1b	A0A338P6U8;E9Q4N7;E9Q6R4	A0A338P6U8	0.581559	0.732932	0.0991848	0.75057	0.937529	0.414497
Jam2	A0A338P721;Q9JI59	A0A338P721	0.597891	0.0736001	0.707646	0.761846	0.47784	0.896803
Ube2l3	A0A338P786;P68037	A0A338P786	0.000253554	0.417028	0.333201	0.00473343	0.820035	0.67683
Dynlt1a;Dynlt1	A0A338P7B7;P51807	A0A338P7B7	0.000211119	0.127576	0.206145	0.00411199	0.58853	0.558495
Grm4	A0A338P7K6;G3XA00;Q68EF4	A0A338P7K6	0.00963357	0.542321	0.701443	0.0552526	0.864606	0.895811
Ncbp2	A0A338P7L9;Q9CQ49	A0A338P7L9	0.703025	0.0992167	0.280838	0.834665	0.5304	0.635229
Pde10a	A0A384DV92;Q8CA95	A0A384DV92	0.867146	0.318192	0.905294	0.931021	0.760731	0.973409
Cd2ap	A0A3B2W812;Q9JLQ0	A0A3B2W812	0.878689	0.318923	0.720627	0.936818	0.761011	0.90361
Psmg1	A0A3B2WB82;Q9JK23	A0A3B2WB82	0.481583	0.430118	0.126453	0.674453	0.826865	0.449259
Polr2m	A0A3B2WBC6	A0A3B2WBC6	0.00109674	0.431558	0.0420695	0.0124269	0.827221	0.280147
Tjp2	A0A3B2WBH9;A0A3B2WCN9;Q9Z0U1	A0A3B2WBH9	0.0233569	0.16756	0.307889	0.1005	0.640017	0.653865
Rpl10a	A0A3B2WBL1;A0A3B2WDD2;Q5XJF6	A0A3B2WBL1	0.0847869	0.0574403	0.637771	0.233838	0.449779	0.859279
Lmtk3	A0A3B2WCD2	A0A3B2WCD2	2.73312e-06	0.795834	0.370501	0.000208223	0.95824	0.69909
Khsrp	A0A3B2WCD8;Q3U0V1	A0A3B2WCD8	0.0892802	0.816816	0.372779	0.241618	0.962579	0.700226
Ranbp3	A0A3B2WCL5;Q9CT10	A0A3B2WCL5	0.5883	0.389062	0.0550777	0.7547	0.805185	0.313784
Lclat1	A0A3B2WDB3;Q3UN02	A0A3B2WDB3	0.0207622	0.0407354	0.147262	0.0926064	0.416604	0.48171
Ttc39c	A0A3Q4EGC9;G3X8X1;Q8VE09	A0A3Q4EGC9	0.131103	0.4986	0.350255	0.307953	0.850088	0.689718
Gfer	A0A3Q4EGL6;P56213	A0A3Q4EGL6	0.072338	0.72909	0.493566	0.212324	0.937529	0.775756
Map4k3	A0A3Q4EGQ9;E9QNE9;Q99JP0	A0A3Q4EGQ9	0.327565	0.140989	0.536639	0.543568	0.611055	0.801603
Srsf7	A0A3Q4EH04;A0A3Q4L335;A0A3Q4L393;Q8BL97	A0A3Q4EH04	0.136205	0.584439	0.720382	0.315304	0.885768	0.903524
Nubp2	A0A3Q4L2S1;Q9R061	A0A3Q4L2S1	0.411905	0.891698	0.454123	0.614564	0.978728	0.750175
Tmem132e	A0A494B870;Q6IEE6	A0A494B870	0.620095	0.391497	0.027134	0.776605	0.805833	0.239754
Nrxn2	A0A494B8Y4;E9PUM9;E9Q5N7;E9Q7X7	A0A494B8Y4	0.0206921	0.86624	0.981911	0.0924884	0.973569	0.993111
Papss2	A0A494B923;A0A494BB18;O88428	A0A494B923	0.251938	0.477548	0.720313	0.460821	0.84195	0.903524
Nedd4l	A0A494B953	A0A494B953	0.502721	0.251139	0.446333	0.68961	0.713396	0.74671
Snx32	A0A494B972;Q80ZJ7	A0A494B972	0.631819	0.109782	0.278176	0.784992	0.551713	0.633355
Sdhaf2	A0A494B9B9;Q8C6I2	A0A494B9B9	0.835358	0.0750787	0.771043	0.912791	0.481332	0.920737
Akap8l	A0A494B9L0;Q5RL57;Q9R0L7	A0A494B9L0	0.721447	0.49191	0.296525	0.845185	0.847928	0.645343
Ppp1r14b	A0A494B9R1;Q62084	A0A494B9R1	0.420856	0.934402	0.0681223	0.623169	0.983441	0.350748
Ptar1	A0A494B9V8	A0A494B9V8	0.110933	0.32225	0.0737166	0.275635	0.762549	0.358493
Nt5c2	A0A494B9X3;E9Q9M1;Q3V1L4	A0A494B9X3	0.101242	0.0574097	0.745261	0.260802	0.449779	0.911637
Ostf1	A0A494BA97;Q62422	A0A494BA97	0.109791	0.61754	0.929388	0.27373	0.896286	0.979899
Fech	A0A494BAI5;P22315;Q544X6	A0A494BAI5	0.106884	0.661598	0.898377	0.269253	0.914928	0.969764
Ccs	A0A494BAJ5;A0A494BBF1;Q9WU84	A0A494BAJ5	0.00214289	0.492542	0.262729	0.0198782	0.847928	0.618327
Ergic1	A0A494BAK4;A0A494BAW5;F6SLP4;Q9DC16	A0A494BAK4	0.0230574	0.558965	0.0622726	0.0995459	0.873207	0.333427
Csnk1g3	A0A494BAP2;Q8C4X2	A0A494BAP2	0.284159	0.479518	0.112867	0.497776	0.841982	0.432855
Cuedc2	A0A494BAT2;A0A494BB93;Q9CXX9	A0A494BAT2	0.100701	0.430897	0.313957	0.259933	0.826865	0.657742
Wdr26	A0A494BB75;E0CYH4;Q8C6G8	A0A494BB75	0.00766023	0.18669	0.445448	0.0473641	0.659856	0.74671
Capn1	A0A494BBB0;O35350	A0A494BBB0	0.0106737	0.0533142	0.805818	0.0593609	0.441022	0.929552
Bad	A0A494BBC4;D3YZR8;F7ABX5;Q3U9H3;Q61337	A0A494BBC4	0.113135	0.866996	0.165391	0.278647	0.973948	0.508803
Scyl1	A0A494BBD3;Q9EQC5;R4H4V1;R4H4Y7	A0A494BBD3	0.238257	0.486972	0.553023	0.446646	0.845796	0.810984
Anxa1	A0A494BBD8;P10107	A0A494BBD8	0.131579	0.222276	0.424178	0.308646	0.68737	0.734283
Dpf2	A0A494BBF7;D3Z5N6;Q61103	A0A494BBF7	0.151371	0.304256	0.414864	0.338024	0.750518	0.729724
Ubxn1	A0A498WFS2;Q922Y1	A0A498WFS2	0.898088	0.258887	0.720198	0.949301	0.72066	0.903524
Txnl1	A0A498WGD8;Q8CDN6	A0A498WGD8	0.000433956	0.511039	0.103934	0.00667466	0.856083	0.421893
Tm9sf3	A0A498WGK6;Q9ET30	A0A498WGK6	0.331119	0.534097	0.556553	0.545751	0.864606	0.812564
Syt7	A0A498WGM0	A0A498WGM0	0.158537	0.820358	0.255249	0.348101	0.965038	0.613541
Mbp	A0A498WGS3	A0A498WGS3	0.904372	0.996362	0.2907	0.951635	0.999204	0.643315
Negr1	A0A4W9;D3Z4T6;Q80Z24	A0A4W9	8.30348e-05	0.0557886	0.85254	0.0021049	0.449779	0.951003
Ube4b	A0A571BD95;A0A5F8MP95;Q9ES00	A0A571BD95	0.132404	0.13737	0.640478	0.309446	0.606697	0.861153
Srcin1	A0A571BDG0	A0A571BDG0	0.0245668	0.563601	0.00564917	0.104129	0.874813	0.131223
Crtac1	A0A571BE99;Q8R555	A0A571BE99	0.517286	0.0743733	0.914191	0.700115	0.479211	0.975215
Plin4	A0A571BEC9;O88492	A0A571BEC9	0.0601752	0.903353	0.795021	0.190505	0.978728	0.927385
Rap1gap2	A0A571BED8;Q5SVL6	A0A571BED8	0.0215311	0.1482	0.865772	0.0949501	0.620959	0.956857
Patj	A0A571BEG7;Q63ZW7	A0A571BEG7	0.0047609	0.178983	0.549623	0.0346962	0.648078	0.808591
Cacna1a	A0A571BET0;P97445	A0A571BET0	0.238069	0.141182	0.744819	0.446467	0.611055	0.911637
Limch1	A0A571BG24;Q3UH68	A0A571BG24	0.0146358	0.118589	0.270481	0.0729082	0.573441	0.625297
Abr	A0A571BG95	A0A571BG95	3.82381e-05	0.188665	0.250638	0.00118561	0.660499	0.608436
Mapk10	A0A5F8MP75;E9QN59;Q3TQZ7;Q8C9D4	A0A5F8MP75	0.847313	0.0136088	0.198879	0.918401	0.27738	0.551747
Tns3	A0A5F8MP98;A0A5F8MPF2;Q5SSZ5	A0A5F8MP98	0.50971	0.757544	0.416066	0.69501	0.947578	0.729724
Kcnip2	A0A5F8MPB0;E0CX94;E9QNK8;Q3YAB1;Q3YAB2;Q3YAB3;Q9JJ69	A0A5F8MPB0	0.0947726	0.172469	0.104925	0.251091	0.64135	0.423226
Itga6	A0A5F8MPB5;Q61739	A0A5F8MPB5	0.0205803	0.0182085	0.55558	0.0921967	0.30945	0.81224
Epb41l3	A0A5F8MPE1	A0A5F8MPE1	0.069314	0.494134	0.364947	0.206529	0.84809	0.696698
Kif1b	A0A5F8MPF0;Q60575	A0A5F8MPF0	0.362218	0.963776	0.260913	0.572425	0.990295	0.617692
Arhgef18	A0A5F8MPF6;A0A5F8MPH6;Q6P9R4	A0A5F8MPF6	0.328199	0.738747	0.156426	0.543916	0.940718	0.493388
Sytl2	A0A5F8MPH5;A0A5F8MPI7;A0A5F8MPX2;Q99N50	A0A5F8MPH5	0.720825	0.91545	0.864743	0.844846	0.981398	0.956753
Rapgef1	A0A5F8MPI9;A1L338;Q3UGX8;Q3UHC1;Q91ZZ2	A0A5F8MPI9	0.517762	0.387357	0.49049	0.700575	0.805185	0.774968
Sacm1l	A0A5F8MPK9;Q9EP69	A0A5F8MPK9	9.69173e-07	0.610265	0.918676	9.72214e-05	0.896286	0.975215
Septin3	A0A5F8MPL6;Q9Z1S5	A0A5F8MPL6	0.556117	0.436643	0.257515	0.732656	0.828854	0.61574
Shc3	A0A5F8MPM1	A0A5F8MPM1	0.161632	0.450663	0.71445	0.352777	0.835763	0.900381
Fry	A0A5F8MPN1;E9Q8I9	A0A5F8MPN1	0.00762922	0.637535	0.396634	0.0473641	0.904981	0.718548
Mical3	A0A5F8MPN4;A0A5F8MPU7;Q8CJ19	A0A5F8MPN4	0.00569817	0.385345	0.151217	0.0386629	0.804664	0.485947
Cracd;Cracd;Cracd;Crad	A0A5F8MPP1;E9Q3Y7;E9Q5L4;Q5PR69	A0A5F8MPP1	0.457825	0.794007	0.296765	0.651887	0.95824	0.645343
Fnbp1l	A0A5F8MPQ8;E9PUI5;E9PUK3;Q8K012	A0A5F8MPQ8	0.574531	0.938911	0.83948	0.745259	0.983882	0.947029
Epb41l3	A0A5F8MPR1;Q9WV92	A0A5F8MPR1	0.817395	0.131534	0.725708	0.904479	0.597332	0.90414
Acp2	A0A5F8MPS7;P24638	A0A5F8MPS7	0.0363379	0.280509	0.621237	0.136494	0.73169	0.850254
Syt6	A0A5F8MPS8;Q8C8S6;Q9R0N8	A0A5F8MPS8	0.480948	0.205533	0.15063	0.673933	0.671583	0.485947
Exoc6	A0A5F8MPW8;Q3U9D6;Q8R313	A0A5F8MPW8	0.00793396	0.0273258	5.45152e-05	0.0483216	0.359758	0.0164059
Ptk2	A0A5F8MPY3	A0A5F8MPY3	0.699247	0.389481	0.442351	0.833206	0.805185	0.745589
Klc1	A0A5F8MPZ2;E9Q7C9;Q5UE59;Q7TNF4;Q8CD76	A0A5F8MPZ2	0.679071	0.910212	0.835473	0.820915	0.979764	0.944175
Tmem178b	A0A5F8MQ13;M0QWJ9	A0A5F8MQ13	0.375976	0.60247	0.738426	0.584827	0.891526	0.908694
Ppp6r2	A0A5F8MQ25;G3X9K4;Q8R3Q2	A0A5F8MQ25	0.06906	0.501221	0.145542	0.206253	0.852905	0.479145
Igkc	A0A5H1ZRK8;P01837	A0A5H1ZRK8	0.00691639	0.312383	0.0100227	0.04412	0.757942	0.156808
Spire1	A0A5H1ZRL1	A0A5H1ZRL1	0.369576	0.66843	0.536957	0.578632	0.918385	0.801603
Scn2a	A0A5H1ZRM8;B1AWN6	A0A5H1ZRM8	0.806939	0.528929	0.945922	0.897651	0.863453	0.98161
Ttn	A0A5K1VVQ1;A0A5K1VVQ9;A2ASS6;E9Q8K5;E9Q8N1	A0A5K1VVQ1	0.145748	0.521088	0.256436	0.32964	0.8614	0.614198
Idh3b	A0A668KL51	A0A668KL51	0.00962691	0.0103819	0.380045	0.0552526	0.262934	0.707022
Tmem94	A0A668KL57;Q7TSH8	A0A668KL57	0.972452	0.450844	0.758714	0.984576	0.835763	0.917348
Sorbs1	A0A668KL65	A0A668KL65	0.0692903	0.80675	0.620649	0.206529	0.960626	0.850146
Map2	A0A668KLC6	A0A668KLC6	0.932125	0.28124	0.472428	0.965648	0.73169	0.76237
Akap12	A0A668KLD3;A0A668KLV9;Q9WTQ5	A0A668KLD3	0.000166952	0.278912	0.123133	0.0034989	0.73169	0.449259
Dnajc7	A0A6I8MWX8;A0A6I8MX00;A2A5E1;Q9QYI3	A0A6I8MWX8	0.376558	0.0142281	0.0972297	0.585396	0.282542	0.410577
Golga2	A0A6I8MWY5;A0A6I8MX07;E9PUQ5;Q921M4;Z4YJU8	A0A6I8MWY5	0.918321	0.879045	0.614932	0.959581	0.977319	0.84796
Mtx1	A0A6I8MWZ8;P47802;Q8R5C0	A0A6I8MWZ8	0.182208	0.0589038	0.0813327	0.37752	0.449779	0.378615
Ccdc88a	A0A6I8MX08;Q5SNZ0	A0A6I8MX08	0.613626	0.29169	0.111636	0.772849	0.740221	0.430717
Ago1	A0A6I8MX18;Q8CJG1	A0A6I8MX18	0.97489	0.00300087	0.146081	0.985244	0.156484	0.479565
Ldhb	A0A6I8MX27;P16125	A0A6I8MX27	0.00119426	0.559169	0.0159147	0.0132534	0.873207	0.194319
Trhde	A0A6I8MX30;Q8K093	A0A6I8MX30	0.498715	0.609359	0.529114	0.687907	0.896085	0.796645
Tpgs1	A0A6Q6PKE1;Q99MS8	A0A6Q6PKE1	0.00661964	0.295169	0.518272	0.0428329	0.744251	0.791501
Prpf40a	A0A6Q6PUT5;Q9R1C7	A0A6Q6PUT5	0.707236	0.0210745	0.0842885	0.837551	0.330762	0.388568
Clcn3	A0A6Q6Q7B9;P51791;Q790S0;Q8K4W8	A0A6Q6Q7B9	0.114733	0.497003	0.328506	0.281386	0.848688	0.672419
Oscp1	A0ZV96;Q8BHW2	A0ZV96	0.0269065	0.208489	0.900372	0.110388	0.673681	0.969764
Actn1	A1BN54	A1BN54	0.503499	0.59306	0.312306	0.689666	0.889486	0.656865
Glrb	A1KR23;E9Q3E3;P48168	A1KR23	0.144857	0.0597629	0.52742	0.327916	0.45055	0.796153
Slc9a6	A1L3P4	A1L3P4	0.000288448	0.159146	0.281135	0.00517789	0.631523	0.635229
Gatad2b	A1L3S7;Q8VHR5	A1L3S7	0.417281	0.381131	0.900443	0.619323	0.801755	0.969764
Cul4b	A2A432;E9PXY1	A2A432	0.005757	0.502341	0.400912	0.0389621	0.852963	0.722205
Plcg1	A2A4A6;Q62077	A2A4A6	0.00997946	0.699417	0.844023	0.0564767	0.926759	0.947558
Aoc3	A2A4I8;O70423	A2A4I8	0.578153	0.865195	0.844369	0.747808	0.973336	0.947738
Gm27029;Gm27029;Aarsd1	A2A4P3;A2A4P4;Q3THG9	A2A4P3	0.132288	0.182745	0.827332	0.309446	0.653183	0.939117
Krt10	A2A513;P02535	A2A513	0.332558	0.925792	0.490936	0.546185	0.982445	0.775112
Cacnb1	A2A543	A2A543	0.584928	0.53837	0.651632	0.75245	0.864606	0.866584
Rpl19	A2A547;P84099	A2A547	0.63939	0.0532775	0.00154416	0.790125	0.441022	0.0766985
Arfgef2	A2A5R2	A2A5R2	0.0655275	0.323159	0.161357	0.199485	0.763001	0.503294
Stau1	A2A5R8;Q9DBE7	A2A5R8	0.00802164	0.185486	0.013669	0.0486817	0.658075	0.183861
Mapt	A2A5Y6	A2A5Y6	8.61872e-07	0.190303	0.99724	8.81868e-05	0.660499	0.998216
Tanc2	A2A690	A2A690	0.642851	0.965723	0.383631	0.792908	0.990361	0.709822
Fam171a2	A2A699	A2A699	0.113714	0.45417	0.0176842	0.279588	0.838632	0.207031
Myl4	A2A6Q8;P09541;Q9CZ19	A2A6Q8	2.49073e-05	0.000960067	0.0251066	0.000849507	0.100239	0.234448
Cdr2l	A2A6T1	A2A6T1	0.637767	0.387203	0.767107	0.788691	0.805185	0.918876
Septin9	A2A6U3;Q80UG5	A2A6U3	0.126065	0.350268	0.588414	0.301052	0.781604	0.832491
Osbpl7	A2A716;F8VQM4	A2A716	0.740833	0.0286546	0.194603	0.858849	0.365496	0.547712
Clcn6	A2A7F6;O35454	A2A7F6	0.36092	0.141284	0.0335756	0.571209	0.611055	0.263052
Yars;Yars1	A2A7S7;Q91WQ3	A2A7S7	0.236733	0.436744	0.0136216	0.44476	0.828854	0.183861
Epb41	A2A841;P48193	A2A841	0.103484	0.781676	0.664907	0.264315	0.957429	0.874913
Acox1	A2A848	A2A848	0.02433	0.958578	0.0202155	0.103211	0.98879	0.215913
Chd5	A2A8L1;E9PYL1;E9PYU4	A2A8L1	0.701616	0.195012	0.448487	0.833652	0.661578	0.747666
Ptprf	A2A8L5	A2A8L5	0.216574	0.496594	0.150156	0.419376	0.848688	0.485849
Zfyve9	A2A8R0;A8Y5G5	A2A8R0	0.490762	0.218156	0.223953	0.681155	0.684716	0.576552
Tmem201	A2A8U2	A2A8U2	0.233481	0.568467	0.143655	0.441585	0.876251	0.477844
Srrm1	A2A8V8;A2A8V9;E9PUK6;E9QKA4;Q52KI8	A2A8V8	0.93768	0.0634319	0.894397	0.968724	0.459006	0.96841
Szt2	A2A9C3	A2A9C3	0.0884241	0.109511	0.131071	0.240389	0.550893	0.45817
Nrd1;Nrd1;Nrdc	A2A9Q2;A6PWC3;Q8BHG1	A2A9Q2	0.0239471	0.611966	0.851904	0.102176	0.896286	0.951003
Gga3	A2A9W7;Q8BMI3	A2A9W7	0.678055	0.0681181	0.827727	0.820078	0.467775	0.939156
Sec24a	A2AA71;Q3U2P1	A2AA71	0.227728	0.58815	0.0610353	0.433751	0.887118	0.33203
Kiaa1109	A2AAE1	A2AAE1	0.904831	0.34998	0.96413	0.951635	0.781535	0.98815
Rnf157	A2AAN9;A2AAP0;Q3TEL6	A2AAN9	0.652835	0.0193674	0.0445372	0.800366	0.316068	0.288955
Pcyt2	A2ABY3	A2ABY3	0.000328261	0.79486	0.236208	0.00552428	0.95824	0.592372
Rpn2	A2ACG7;Q9DBG6	A2ACG7	0.80264	0.323579	0.013991	0.896152	0.763358	0.18474
Rptor	A2ACM0;Q8K4Q0	A2ACM0	0.0196136	0.0586093	0.19217	0.0890358	0.449779	0.544078
Chm	A2AD03;Q9QXG2	A2AD03	0.193963	0.239176	0.554025	0.39284	0.70451	0.810984
Acap3	A2ADA6;Q6NXL5	A2ADA6	0.531573	0.0978413	0.428036	0.712478	0.526427	0.737732
Plekhm2	A2ADE0;Q80TQ5;Z4YJW6	A2ADE0	0.0202455	0.271816	0.00727622	0.0910958	0.727803	0.136362
Ppp1r8	A2ADR8;Q8R3G1	A2ADR8	0.539795	0.8407	0.0681478	0.720478	0.970218	0.350748
Ddi2	A2ADY9	A2ADY9	0.578579	0.277961	0.643998	0.748045	0.73169	0.862215
Ampd2	A2AE27	A2AE27	0.000556393	0.574962	0.0256381	0.00779865	0.880955	0.235484
Gpm6b	A2AEG6;P35803	A2AEG6	0.054719	0.0174953	2.57119e-10	0.178194	0.306577	6.5771e-07
Clcc1	A2AEM2;Q99LI2	A2AEM2	0.0178365	0.635933	0.0013611	0.0831072	0.904679	0.0700294
Gripap1	A2AEW8	A2AEW8	0.00206715	0.021728	0.231427	0.0195121	0.332816	0.586086
Fhl1	A2AEX6;A2AEX8;P97447	A2AEX6	0.0646952	0.323187	0.937981	0.198577	0.763001	0.980161
Stag2	A2AFF6;O35638	A2AFF6	0.244259	0.178649	0.694413	0.452765	0.648078	0.891118
Reps2	A2AFI8;B9EI38	A2AFI8	0.0824839	0.299233	0.394487	0.230342	0.748118	0.717198
Huwe1	A2AFQ0;Q7TMY8	A2AFQ0	0.000731164	0.543211	0.555966	0.00935159	0.864676	0.81224
Map7d2	A2AG50	A2AG50	0.109103	0.437673	0.301251	0.272544	0.828854	0.648914
Nlgn3	A2AGI2;A2AGI3;Q8BYM5	A2AGI2	0.985783	0.716805	0.365431	0.992182	0.934537	0.696698
Madd	A2AGR0;Q80U28	A2AGR0	0.0606015	0.935008	0.67715	0.191263	0.983441	0.882364
Trp53i11	A2AGS6;Q4QQM4	A2AGS6	0.0779709	0.00274381	0.0224281	0.222786	0.15485	0.226224
Arhgap1	A2AH25	A2AH25	2.90435e-05	0.911062	0.492972	0.000964847	0.980024	0.77563
Eftud2	A2AH85;O08810	A2AH85	0.176599	0.106608	0.014368	0.370582	0.547046	0.186093
Lzts3	A2AHG0	A2AHG0	0.0175865	0.923764	0.971222	0.0823925	0.982445	0.991113
Dgkz	A2AHJ7	A2AHJ7	0.021964	0.0632476	0.861766	0.0963704	0.458321	0.955112
Bcl2l1	A2AHX9;Q64373;Q9QWX2	A2AHX9	0.0605832	0.0179429	0.856112	0.191263	0.309077	0.951359
Grin1	A2AI21	A2AI21	0.92069	0.6478	0.161314	0.960496	0.908056	0.503294
Usp8	A2AI52;Q80U87	A2AI52	2.64885e-06	0.303565	0.183845	0.000208223	0.749897	0.534102
Heph	A2AI62;Q9Z0Z4	A2AI62	0.546595	0.505091	0.0129849	0.72539	0.854975	0.179542
Phka1	A2AI87;A2AI88;A2AI89;P18826	A2AI87	0.00120959	0.694923	0.692668	0.0133822	0.925088	0.890511
Pir	A2AIH8;Q9D711	A2AIH8	0.757444	0.0853632	0.590312	0.868658	0.504293	0.83292
Ndufaf6	A2AIL4	A2AIL4	0.0623715	0.98112	0.279343	0.194359	0.996528	0.634601
Tpm2	A2AIM4	A2AIM4	0.451621	0.86353	0.234378	0.647771	0.97331	0.590097
Cacna1b	A2AIR7;A2AIR9;O55017	A2AIR7	0.0339364	0.251714	0.738879	0.131209	0.71371	0.908694
Abca2	A2AJ26	A2AJ26	0.912327	0.958533	0.907525	0.955664	0.98879	0.973815
Fubp3	A2AJ72	A2AJ72	0.346296	0.589075	0.803898	0.558176	0.887952	0.929258
Nsmf	A2AJ92;A2AJ95;A2AJ96;F6TKU5;Q99NF2	A2AJ92	0.354868	0.504755	0.442464	0.565381	0.854975	0.745589
Ajm1	A2AJA9	A2AJA9	0.637983	0.42009	0.00440514	0.788768	0.821669	0.119193
Nmt2	A2AJH3;F7APP3;O70311	A2AJH3	0.192278	0.448153	0.874181	0.390665	0.835506	0.959759
Map7d1	A2AJI0	A2AJI0	0.423106	0.471794	0.0404629	0.624888	0.840862	0.279497
Pdp1	A2AJP9;A2AJQ0;A8Y5Q0;Q3UV70	A2AJP9	0.359386	0.254005	0.165579	0.569925	0.715751	0.508876
Fam217b	A2AJW5	A2AJW5	0.281843	0.836614	0.0206536	0.495713	0.970218	0.217415
Snta1	A2AKD7	A2AKD7	0.162906	0.413273	0.51915	0.353896	0.818682	0.791882
Lrrc57	A2AKH7;Q8JZX5;Q9D1G5	A2AKH7	1.58522e-05	0.946419	0.0830656	0.000638732	0.986366	0.384931
Slc25a51	A2AKW0;Q5HZI9	A2AKW0	0.601509	0.199459	0.393601	0.765121	0.665643	0.716996
Hnrnpa3	A2AL12;Q8BG05	A2AL12	0.303795	0.436344	0.197534	0.518081	0.828854	0.550535
Agps	A2AL50;H3BKN2;Q8C0I1	A2AL50	0.000104771	0.952545	0.558882	0.00255242	0.987543	0.812564
Asph	A2AL85;Q8BSY0;Q8CBM2	A2AL85	0.252085	0.0390758	0.328689	0.460924	0.409904	0.672419
Dnajc8	A2ALF0;Q6NZB0	A2ALF0	0.907488	0.0880787	0.291857	0.953328	0.508422	0.643596
Ajap1	A2ALI5	A2ALI5	0.0592876	0.888429	0.0109922	0.188629	0.978728	0.163559
Rap1gap	A2ALS5	A2ALS5	5.00581e-05	0.507237	0.0106198	0.00143071	0.854975	0.161022
Shroom2	A2ALU4;A7TU71	A2ALU4	0.132797	0.101141	0.799857	0.309799	0.534543	0.92831
Capzb	A2AMW0	A2AMW0	0.331211	0.0125687	0.608745	0.545751	0.272392	0.846223
Ubap2	A2AMY5;Q91VX2	A2AMY5	0.166133	0.708547	0.446012	0.358171	0.932472	0.74671
Ubr4	A2AN08	A2AN08	0.234417	0.171463	0.166608	0.441885	0.64135	0.510116
Uck1	A2AN37;P52623	A2AN37	0.00990806	0.738255	0.14496	0.0561969	0.9407	0.477844
C9orf72;	A2ANZ2;Q6DFW0	A2ANZ2	0.564518	0.0130275	0.962315	0.738508	0.272392	0.987626
Cd99l2	A2AP74;I7HJQ8;Q8BIF0	A2AP74	0.352511	0.24688	0.759639	0.563225	0.709834	0.917348
Hmgb3	A2AP78;O54879	A2AP78	0.471827	0.188587	0.935445	0.663548	0.660499	0.980161
Lrp1b	A2API5;Q9JI18	A2API5	0.703548	0.286651	0.704386	0.834693	0.736242	0.896782
Pakap	A2API8	A2API8	0.900831	0.279433	0.231253	0.950237	0.73169	0.585977
Fmnl2	A2APV2;A2AQW2;E9PXE6;F8VPR2	A2APV2	0.242341	0.414622	0.93008	0.45117	0.818682	0.979899
Scn1a	A2APX8	A2APX8	0.30676	0.160312	0.931124	0.521539	0.631523	0.979899
Ndufaf5	A2APY7	A2APY7	0.139161	0.102988	0.0348268	0.319933	0.536545	0.265008
Tubb1	A2AQ07	A2AQ07	0.386172	0.603122	0.0261721	0.593996	0.891526	0.237597
Rtf1	A2AQ19	A2AQ19	0.365225	0.753831	0.564076	0.573861	0.946829	0.816172
Skt;Etl4	A2AQ25;E9QAU4	A2AQ25	0.291089	0.98703	0.0355746	0.506535	0.997697	0.26745
Fnbp1	A2AQ44;A2AQ45;Q80TY0	A2AQ44	0.0155405	0.561005	0.699141	0.0757191	0.873433	0.894464
Shf	A2AQ87	A2AQ87	0.213096	0.0348331	0.622335	0.414367	0.397781	0.850691
Atp9a	A2AQC3;O70228	A2AQC3	0.00771024	0.202048	0.349572	0.0474106	0.668619	0.689718
Tmem87a	A2AQJ5;A2AQJ6;A2AQJ7;Q8BXN9	A2AQJ5	0.0550722	0.967285	0.162642	0.178888	0.990757	0.5049
Acss2	A2AQN4;Q9QXG4	A2AQN4	0.0266758	0.541599	0.0379595	0.109742	0.864606	0.272347
Ppig	A2AR02	A2AR02	0.937913	0.823986	0.258162	0.968724	0.966639	0.616026
Frmd5	A2AR56;Q6P5H6	A2AR56	0.150034	0.0312943	0.457486	0.335681	0.383019	0.752667
Ppip5k1	A2ARP1	A2ARP1	0.913105	0.850676	0.0899801	0.955893	0.972079	0.399252
Map1a	A2ARP8	A2ARP8	0.424635	0.100699	0.852738	0.6257	0.534543	0.951003
Ankrd63	A2ARS0	A2ARS0	0.1046	0.982345	0.286043	0.266366	0.99684	0.639316
Nckap1	A2AS98;P28660	A2AS98	0.359489	0.423989	0.0341778	0.569925	0.82307	0.264396
Slc25a25	A2ASZ8	A2ASZ8	0.921442	0.307555	0.417487	0.96097	0.75371	0.729724
Upf2	A2AT37	A2AT37	0.35483	0.218714	0.782036	0.565381	0.685205	0.92349
Gorasp2	A2ATI9;Q99JX3	A2ATI9	0.928994	0.928369	0.868162	0.964239	0.982445	0.956992
Fam171a1	A2ATK9	A2ATK9	0.713979	0.254473	0.11617	0.841252	0.716265	0.438946
Rtn4rl2	A2ATS6;Q7M6Z0	A2ATS6	0.751871	0.349393	0.156941	0.86537	0.781247	0.494404
Raly	A2AU61;A2AU62;Q64012	A2AU61	0.390526	0.952086	0.69118	0.596219	0.987543	0.889571
Srp14	A2AUM6;P16254	A2AUM6	0.431323	0.830622	0.715083	0.631012	0.967922	0.900853
Pter	A2AUR3;Q60866	A2AUR3	0.429346	0.563122	0.677556	0.62974	0.874813	0.882364
Dab2ip	A2AUX3;A2AUX5;F6RK07;Q3UHC7	A2AUX3	0.0154707	0.15769	0.241434	0.0756707	0.631178	0.597859
Rrbp1	A2AVJ7;Q99PL5	A2AVJ7	0.603178	0.779237	0.156108	0.766483	0.956664	0.493188
Ssrp1	A2AW05;Q08943	A2AW05	0.372902	0.469703	0.79677	0.581795	0.840862	0.927746
Rabgap1	A2AWA9	A2AWA9	0.393011	0.309437	0.415598	0.598228	0.755647	0.729724
Ptprj	A2AWF8;A2AWF9;E9Q4S7;Q64455	A2AWF8	0.716627	0.382838	0.181349	0.843013	0.803363	0.530193
Sh3glb2	A2AWI7	A2AWI7	0.00195395	0.751638	0.12478	0.0188612	0.945508	0.449259
Ubtf	A2AWT5;P25976	A2AWT5	0.193797	0.0474007	0.813632	0.392838	0.43465	0.93226
Mocs3	A2BDX3	A2BDX3	0.0212678	0.1036	0.0029804	0.0940968	0.538635	0.0995144
Las1l	A2BE28	A2BE28	0.32694	0.752635	0.604758	0.543247	0.946064	0.844186
Ppih	A2BGI8	A2BGI8	0.71529	0.998268	0.0720046	0.841827	0.999611	0.355736
Arid1a	A2BH40;E9QAQ7	A2BH40	0.167175	0.855723	0.237062	0.35981	0.973078	0.59306
Kalrn	A2CG49	A2CG49	0.0329201	0.900094	0.130355	0.128466	0.978728	0.456777
Sv2c	A2RSH4;Q69ZS6	A2RSH4	0.599058	0.00111535	0.124213	0.762763	0.107663	0.449259
Uhrf1bp1l	A2RSJ4	A2RSJ4	0.0146165	0.427268	0.0468223	0.0728832	0.82564	0.29284
Dennd5b	A2RSQ0	A2RSQ0	0.460723	0.090969	0.762374	0.653932	0.510778	0.917348
Tyw5	A2RSX7	A2RSX7	0.680528	0.681708	0.404485	0.821709	0.920991	0.7238
Arfip1	A2RSX9	A2RSX9	0.314169	0.566557	0.174818	0.529934	0.875649	0.520284
Fbxl16	A2RT62	A2RT62	0.127665	0.0797677	0.318272	0.303444	0.496705	0.661226
Pabpc4	A3KFU5;A3KFU8;Q6PHQ9;Q91YZ8	A3KFU5	0.10919	0.391221	0.641501	0.272629	0.805751	0.86129
Nt5c1a	A3KFX0	A3KFX0	0.0884777	0.329327	0.213031	0.240389	0.767969	0.56435
Kdm1a	A3KG93;G8JL40;Q6ZQ88	A3KG93	0.693712	0.10112	0.980396	0.829789	0.534543	0.993111
Olfm1	A3KGE4;G3X9Q7;O88998;Q8R357	A3KGE4	0.245824	0.297038	0.300269	0.45462	0.744925	0.648914
Sptan1	A3KGU5	A3KGU5	0.165831	0.923397	0.202942	0.357927	0.982445	0.554918
Sptan1	A3KGU9	A3KGU9	0.251859	0.194074	0.403905	0.460821	0.661578	0.723268
Ttc38	A3KMP2	A3KMP2	0.791116	0.271852	0.64751	0.889136	0.727803	0.864023
Rtn1	A3QM89;Q7M6W1	A3QM89	0.0261927	0.255888	0.0637306	0.108416	0.71772	0.335784
Iqsec2	A4GZ26;E9QAD8;Q5DU25	A4GZ26	0.33802	0.456437	0.638336	0.550911	0.83922	0.859401
Ppp1r11	A5A4Y9;G3UZ30;Q8K1L5	A5A4Y9	0.63772	0.24504	0.0505488	0.788691	0.708664	0.304588
Exoc6b	A6H5Z3	A6H5Z3	0.391333	0.952409	0.624253	0.597273	0.987543	0.850967
Mipep	A6H611	A6H611	0.0629668	0.880631	0.646149	0.195007	0.977927	0.863293
Armt1	A6H630	A6H630	0.0349082	0.0257805	0.00876351	0.133486	0.353763	0.147939
Rabgap1l	A6H6A9	A6H6A9	0.425617	0.0398557	0.0257992	0.626786	0.413594	0.236278
Ptprn	A6MDD2;Q60673	A6MDD2	0.592387	0.977993	0.607572	0.758421	0.995308	0.846223
Uqcc1	A6PWX7;A6PWX9;Q9CWU6	A6PWX7	0.434552	0.628423	0.505219	0.634465	0.901605	0.781349
Itih4	A6X935;E9PVD2;E9Q5L2	A6X935	0.093625	0.0722931	0.100661	0.249082	0.473555	0.416989
Aldoart1	A6ZI46;Q9CPQ9	A6ZI46	0.0571309	0.95505	0.0586244	0.183436	0.988475	0.326773
Prickle2	A7YQ68;Q80Y24	A7YQ68	0.912597	0.730138	0.0352676	0.955751	0.937529	0.266631
Hbb-bs	A8DUK4	A8DUK4	0.0045685	0.251398	0.439507	0.0338731	0.713402	0.744049
Sec14l1	A8Y5H7	A8Y5H7	0.347585	0.294804	0.182802	0.559548	0.744251	0.53228
Pars2	A8Y5T6;Q8CFI5	A8Y5T6	0.243417	0.427057	0.314313	0.451859	0.82564	0.658218
Lingo1	A9DA50;Q9D1T0	A9DA50	0.50042	0.795201	0.168683	0.68893	0.95824	0.513524
Nlgn4l	B0F2B4	B0F2B4	0.604723	0.340774	0.0803177	0.767302	0.775609	0.376632
Vamp2	B0QZN5;P63044	B0QZN5	0.000479373	0.546659	0.809408	0.00694965	0.868041	0.930835
Dhrs13	B0QZT2;Q5SS80	B0QZT2	0.550991	0.476626	0.295293	0.728767	0.84195	0.645343
Chp1	B0R091;P61022	B0R091	0.000333179	0.0834377	0.0504325	0.00555226	0.502273	0.304588
Rabepk	B0R0S4;Q8VCH5	B0R0S4	0.000117247	0.000593156	0.688791	0.00276422	0.0954584	0.888965
Ptprs	B0V2N1	B0V2N1	0.233803	0.787663	0.850334	0.441705	0.957429	0.95075
Mpped2	B1APT1;Q9CZJ0	B1APT1	0.257122	0.839725	0.58186	0.468126	0.970218	0.827892
5031439G07Rik	B1APX2	B1APX2	0.439599	0.922406	0.475461	0.63765	0.982445	0.764443
Dusp3	B1AQF4;Q9D7X3	B1AQF4	0.00598171	0.0845037	0.0204778	0.0397434	0.502273	0.216674
Ptprt	B1AQN2;Q99M80	B1AQN2	0.180085	0.731443	0.20916	0.374367	0.937529	0.561123
Arhgap23	B1AQY2;F8VQ11;Q69ZH9	B1AQY2	0.00768417	0.690465	0.0326428	0.0473641	0.924717	0.258973
Septin8	B1AQZ0	B1AQZ0	0.00143118	0.66585	0.432931	0.0150347	0.91693	0.74076
Kif3a	B1AQZ2;P28741;Q3TET1;Q3UI47	B1AQZ2	0.209903	0.905671	0.533704	0.41143	0.97895	0.800326
Cisd3	B1AR13;B2RWE3;Z4YKM2	B1AR13	0.241801	0.759352	0.8122	0.450494	0.947763	0.931426
Bcas3	B1AR74;Q0VF62;Q8CCN5	B1AR74	0.0141266	0.774142	0.344517	0.0711589	0.95411	0.686246
Vps13d	B1ART1;B1ART2	B1ART1	0.0847667	0.388228	0.301972	0.233838	0.805185	0.649119
Macf1	B1ARU4;E9PVY8	B1ARU4	0.33105	0.748704	0.815242	0.545751	0.944842	0.932519
Ndufs5	B1ARW4;Q99LY9	B1ARW4	0.169356	0.0200879	0.016238	0.361996	0.320156	0.196857
Dlgap3	B1AS06;Q6PFD5	B1AS06	0.0393733	0.861704	0.885144	0.143471	0.973278	0.964309
Grik3	B1AS29	B1AS29	0.060665	0.86734	0.558651	0.191343	0.973948	0.812564
Il1rapl1	B1ASU0	B1ASU0	0.0390431	0.182407	0.00528743	0.14297	0.653183	0.129219
Prpsap1	B1AT82;Q9D0M1	B1AT82	0.000312563	0.781753	0.000312817	0.0054166	0.957429	0.0372179
Mtmr3	B1ATD4;B1ATD5;Q8K296;R4GML8	B1ATD4	0.620112	0.244976	0.0237397	0.776605	0.708664	0.230024
Aldh3a2	B1ATI0;B1AV77;P47740	B1ATI0	0.297875	0.300631	0.00468799	0.51259	0.748118	0.122145
Atp2a3	B1ATS4;B1ATS5;E9Q559;Q64518	B1ATS4	0.0200073	0.01457	0.117811	0.0903423	0.2878	0.442528
Aifm1	B1AU25;Q9Z0X1	B1AU25	0.7359	0.912571	0.12792	0.855809	0.980934	0.452047
Nasp	B1AU75;B1AU76;Q99MD9	B1AU75	0.169693	0.345867	0.0627663	0.362301	0.777782	0.333796
Eif2b3	B1AUN2	B1AUN2	0.961936	0.16579	0.00475558	0.977799	0.638035	0.122145
Cetn2	B1AUQ7;Q9R1K9;Z4YJH1	B1AUQ7	0.195744	0.860688	0.620327	0.395509	0.9731	0.850146
Naa10	B1AUY7;Q9QY36	B1AUY7	0.67337	0.198487	0.73303	0.815955	0.664554	0.906776
Phactr2	B1AVN9;B1AVP0;F7D4H5;Q3UQ19	B1AVN9	0.0206996	0.285675	0.103752	0.0924884	0.736242	0.421893
Gabra3	B1AVY2;P26049	B1AVY2	0.771494	0.311464	0.1552	0.877897	0.757942	0.491643
Uprt	B1AVZ0	B1AVZ0	0.458665	0.916763	0.303684	0.652106	0.981568	0.650074
Mtm1	B1AW21;Q9Z2C5	B1AW21	0.396025	0.428276	0.310673	0.600494	0.82564	0.656396
Clta	B1AWE0;Q6PFA2	B1AWE0	0.892933	0.469324	0.34706	0.945882	0.840862	0.688468
Nhsl2	B1AXH1	B1AXH1	0.969061	0.0692292	0.39641	0.981923	0.468247	0.718397
Tomm5	B1AXP6	B1AXP6	0.0819221	0.047428	0.45285	0.229459	0.43465	0.750009
Frrs1l	B1AXV0	B1AXV0	0.233101	0.950873	0.0162061	0.441194	0.987543	0.196857
Elavl2	B1AXZ4;B1AXZ5	B1AXZ4	0.0480477	0.452529	0.432785	0.164671	0.836696	0.740759
Usp24	B1AY13;E9PV45	B1AY13	0.830907	0.574942	0.908408	0.9111	0.880955	0.973893
Chmp6	B1AZ42;P0C0A3	B1AZ42	0.00585648	0.172049	0.0112008	0.0394187	0.64135	0.164193
Baiap2	B1AZ46;Q8BKX1	B1AZ46	0.158456	0.358837	0.329399	0.348101	0.789381	0.672737
Aatk	B1AZF3;B1AZF9;Q80YE4	B1AZF3	0.975455	0.499987	0.00120556	0.985293	0.851509	0.0652229
Thoc2	B1AZI6	B1AZI6	0.704302	0.826441	0.736091	0.835017	0.96708	0.906776
Dlgap4	B1AZP2;B7ZNS2	B1AZP2	0.0128931	0.888998	0.934484	0.0675111	0.978728	0.980161
Mylk	B1B1A8;Q6PDN3	B1B1A8	0.115844	0.672176	0.314783	0.283569	0.919042	0.658933
Mrpl2	B1B1D8;Q9D773	B1B1D8	0.364526	0.68875	0.493872	0.573628	0.924063	0.775998
Pde4d	B1PSD9;B2KF57;B2KF84;E9PVU7;F6QFD1;Q01063	B1PSD9	0.47351	0.386446	0.268596	0.665332	0.805185	0.622345
Uhrf1bp1	B2KF50	B2KF50	0.471422	0.742587	0.6867	0.663493	0.942185	0.887497
Zbtb8os	B2KGA7;Q505B7	B2KGA7	7.49541e-10	0.21711	0.0962671	2.55643e-07	0.68227	0.408716
Plekhd1	B2RPU2	B2RPU2	0.1563	0.0960014	0.274761	0.344668	0.523049	0.630349
Dip2c	B2RQ71;E9PWR4	B2RQ71	0.00557169	0.985823	0.0282189	0.0383644	0.997605	0.243865
Tnik	B2RQ80	B2RQ80	0.572499	0.147753	0.0713703	0.7447	0.620101	0.355457
Cad	B2RQC6;E9QAI5	B2RQC6	7.56799e-06	0.00633406	0.0203078	0.000407556	0.214489	0.216304
Sgsm1	B2RQR5	B2RQR5	0.0420456	0.758882	0.00360453	0.149784	0.947763	0.107841
Itsn2	B2RR82;E9QNG1;Q9Z0R6	B2RR82	0.64432	0.617773	0.00299555	0.794107	0.896349	0.0995144
Ythdc2	B2RR83	B2RR83	0.250543	0.893941	0.556153	0.458924	0.978728	0.81224
Myo18a	B2RRE2	B2RRE2	0.000255361	0.663805	0.0145286	0.00473343	0.915371	0.187225
Sbno1	B2RRI2;F7CVW0;Q689Z5	B2RRI2	0.974702	0.917939	0.402501	0.985244	0.981642	0.722975
Gnai1	B2RSH2	B2RSH2	0.00109792	0.260963	0.0698758	0.0124269	0.72066	0.354542
Gcc2	B2RSU7;E9PWI6	B2RSU7	0.422583	0.0955475	0.711256	0.624296	0.523049	0.898688
Apc	B2RUG9;Q61315	B2RUG9	0.872812	0.664085	0.894956	0.93436	0.91551	0.968529
Erbin	B2RUJ2;B7ZNX6;Q80TH2	B2RUJ2	0.581165	0.141455	0.269191	0.750439	0.611055	0.623441
Apba1	B2RUJ5	B2RUJ5	0.856186	0.10563	0.150237	0.924493	0.545852	0.485849
Arhgap12	B2RUJ8;Q8C0D4;S4R221	B2RUJ8	0.137622	0.241013	0.125265	0.318153	0.704526	0.449259
Otud7b	B2RUR8	B2RUR8	0.696715	0.221276	0.205876	0.831442	0.686776	0.558463
Ankrd34a	B2RW11	B2RW11	0.00157417	0.468081	0.504039	0.0160159	0.840862	0.780703
Ep300	B2RWS6	B2RWS6	0.607686	0.163713	0.280909	0.769917	0.637304	0.635229
Trappc11	B2RXC1	B2RXC1	0.0510355	0.279253	0.215099	0.170096	0.73169	0.567055
Ppfia1	B2RXQ2;B2RXW8	B2RXQ2	0.819047	0.527006	0.151492	0.905344	0.863453	0.486525
Neto2	B2RXQ6;Q8BNJ6	B2RXQ6	0.623593	0.51367	0.170569	0.780216	0.856759	0.513524
Scaper	B2RXS3;F8VQ70	B2RXS3	0.712836	0.249203	0.550008	0.841003	0.712916	0.808706
Plxnb2	B2RXS4	B2RXS4	0.0951608	0.195115	0.908366	0.251501	0.661578	0.973893
Ogdhl	B2RXT3	B2RXT3	0.663067	0.906277	0.221828	0.808064	0.97895	0.574569
Rbm25	B2RY56	B2RY56	0.00788143	0.634311	0.13297	0.0481162	0.904679	0.459705
Hcn4	B2RY58	B2RY58	0.62502	0.518871	0.727793	0.781236	0.85991	0.905054
Flna	B7FAU9;Q8BTM8	B7FAU9	0.350062	0.922891	0.957299	0.56186	0.982445	0.984951
Ube2v1;Gm20431;Ube2v1	B7ZBY7;E9PY39;Q9CZY3	B7ZBY7	0.513813	0.84107	0.11748	0.698665	0.970218	0.442256
Pigt	B7ZC19;Q8BXQ2	B7ZC19	0.763974	0.333186	0.396069	0.873053	0.772511	0.718033
Abi1	B7ZCU0;B7ZCU2;B7ZCU3;B7ZCU4;B7ZCU5;J3QNK8;Q8CBW3	B7ZCU0	0.445918	0.771862	0.193854	0.643168	0.952836	0.546423
Hdac5	B7ZDF5;B7ZDF7;Q3UJF1;Q9Z2V6	B7ZDF5	0.207443	0.274882	0.224152	0.408787	0.730544	0.576552
Xpnpep3	B7ZMP1	B7ZMP1	0.0613824	0.547439	0.11226	0.19254	0.868041	0.431822
Tenm3	B7ZNJ5;G3X907;Q9WTS6	B7ZNJ5	0.481149	0.133531	0.689455	0.67403	0.600238	0.889027
Nap1l4	B7ZNL2;Q78ZA7	B7ZNL2	0.00709353	0.567189	0.648297	0.0449696	0.875649	0.864396
Tpm1	B7ZNL3	B7ZNL3	0.000529315	0.0597782	0.716492	0.00753204	0.45055	0.901726
Sorbs2	B7ZWM6;Q3UTJ2	B7ZWM6	0.0753059	0.534186	0.520081	0.217173	0.864606	0.792349
2310061I04Rik	B8JJ66;B8JJ69	B8JJ66	0.357087	0.665983	0.806973	0.567621	0.91693	0.930465
Mtcl1	B8JJI7;H3BL83;Q3UHU5	B8JJI7	0.00244291	0.913741	0.877827	0.0216978	0.980934	0.961045
Ppfia2	B8QI34	B8QI34	0.00845169	0.344395	0.248634	0.0503091	0.777207	0.606008
Ppfia4	B8QI36	B8QI36	0.0197086	0.0579134	0.444345	0.0893082	0.449779	0.746088
Tjp1	B9EHJ3	B9EHJ3	0.414427	0.454442	0.276894	0.616518	0.838632	0.631841
Clip3	B9EHT4	B9EHT4	0.271512	0.603042	0.303807	0.484705	0.891526	0.650074
Cep170b	B9EIX2;Q80U49	B9EIX2	0.290843	0.284438	0.00279415	0.506278	0.734692	0.09791
Pdzd8	B9EJ80	B9EJ80	0.502234	0.123946	0.259834	0.689594	0.581107	0.616828
Osbpl8	B9EJ86	B9EJ86	0.00486511	0.776372	0.0219608	0.0351255	0.955898	0.223693
Cttnbp2	B9EJA2	B9EJA2	0.910099	0.0496645	0.0125316	0.954699	0.440297	0.174217
Ptprd	B9EJA3;E9PVW8;G3UWK6;G3UX60;Q64487	B9EJA3	0.601706	0.846149	0.751548	0.765183	0.971095	0.913934
Tmem229a	B9EJI9	B9EJI9	0.493494	0.393506	0.0802671	0.683463	0.806289	0.376632
Ptprz1	B9EKR1	B9EKR1	0.938428	0.845458	0.291643	0.968724	0.971095	0.643596
P2rx7	C8YIX4;Q9Z1M0	C8YIX4	0.26816	0.655191	0.0344083	0.481033	0.91061	0.264711
Mtx3	D3YTP3	D3YTP3	0.0353631	0.138445	0.00440868	0.134411	0.607238	0.119193
Lsm4	D3YTP8;Q9CY46;Q9QXA5	D3YTP8	0.949002	0.0493557	0.562027	0.973726	0.440297	0.814772
Hnrnpdl	D3YTQ3	D3YTQ3	0.0751239	0.147717	0.0241076	0.217024	0.620101	0.230532
Mbd3	D3YTR4;D3YTR5;F6WZH1;Q9Z2D8	D3YTR4	0.69541	0.539262	0.154542	0.830626	0.864606	0.491367
Sec11a	D3YTS1;D3YWT0;D3Z569;Q9R0P6	D3YTS1	0.16511	0.670091	0.313488	0.357098	0.918385	0.657495
D630045J12Rik;Kiaa1549	D3YTS3;Q68FD9	D3YTS3	0.347247	0.461709	0.492494	0.559431	0.83922	0.7755
Osbpl3	D3YTT6;D3Z194	D3YTT6	0.0376319	0.498549	0.805284	0.139552	0.850088	0.929356
Ankrd29	D3YTU5;D3YVV3	D3YTU5	0.829983	0.192038	0.616405	0.9111	0.660499	0.84796
Adgrl3	D3YTW7;D3YVT9;D3Z3G4;D3Z4S7;D3Z593;D3Z5M6;D3Z634;Q80TS3	D3YTW7	0.441078	0.853929	0.778005	0.63907	0.972281	0.922148
Celf6	D3YU11;Q7TN33	D3YU11	0.920326	0.92114	0.515634	0.960496	0.982073	0.789958
Nmral1	D3YU12;Q8K2T1	D3YU12	0.0285689	0.546461	0.243403	0.115632	0.868041	0.599255
Ncln	D3YU17;Q8VCM8	D3YU17	0.535387	0.984027	0.873262	0.716614	0.997605	0.959332
Lemd3	D3YU56;E9QP59;Q9WU40	D3YU56	0.705647	0.76139	0.171141	0.836056	0.948446	0.513524
Cirbp	D3YU80;K4DI65;P60824	D3YU80	0.579675	0.335404	0.0970986	0.749083	0.77331	0.410543
Cit	D3YU89	D3YU89	0.559712	0.325005	0.185643	0.734981	0.763819	0.535332
Fam151b	D3YUE4	D3YUE4	0.67204	0.886968	0.0699721	0.814684	0.978728	0.354542
Mcf2l	D3YUF3;D3YUF4;E9PXE1;E9PXE2;E9PY12;E9PY13;E9Q863;E9QPM7;G3UX72;G3UXP9;Q64096	D3YUF3	0.468461	0.691794	0.0600413	0.661143	0.925088	0.330618
Rps19	D3YUG3;D3YUT3;D3Z5R8;D3Z722;Q9CZX8	D3YUG3	0.34201	0.536576	0.840745	0.554197	0.864606	0.94705
Ndufv1	D3YUM1;Q91YT0	D3YUM1	0.475848	0.906488	0.174389	0.668068	0.97895	0.519308
Vps8	D3YUP0;Q0P5W1	D3YUP0	0.690278	0.222479	0.262195	0.827622	0.68737	0.618327
Carm1	D3YUP1;Q9WVG6	D3YUP1	0.955614	0.712375	0.207389	0.976882	0.934195	0.559435
Rasal2	D3YUS5;E9PW37	D3YUS5	0.0421011	0.858877	0.142251	0.149784	0.9731	0.476279
Mpdz	D3YUX2;Q8VBX6	D3YUX2	0.563108	0.786201	0.858468	0.73717	0.957429	0.952281
Dtx3	D3YV13;Q80V91	D3YV13	0.112563	0.683871	0.764959	0.278334	0.921852	0.917758
Rab6a	D3YV69	D3YV69	0.186147	0.524313	0.0147346	0.382512	0.863453	0.188914
Akap5	D3YVF0;H3BIV5	D3YVF0	0.146861	0.793843	0.29132	0.331134	0.95824	0.643596
Bloc1s1	D3YVM8;O55102	D3YVM8	0.0665306	0.662913	0.382445	0.20118	0.914928	0.70918
Cystm1	D3YVS7;Q8K353	D3YVS7	0.342636	0.413458	0.984391	0.554197	0.818682	0.993518
Synpo2	D3YVV9;E9Q1U2;Q91YE8	D3YVV9	0.282849	0.22675	0.612531	0.496247	0.692406	0.84796
Ggt1	D3YVY4;D3Z266;D3Z4Q6;F6WUX1;Q60928	D3YVY4	0.461323	0.963764	0.645548	0.6545	0.990295	0.862891
Ccdc9	D3YW42;G3X927;Q8VC31	D3YW42	0.0118945	0.596149	0.62856	0.0643647	0.890511	0.854106
Podxl2	D3YW47;G3X9D3;Q8CAE9	D3YW47	0.940909	0.83187	0.952151	0.96972	0.967922	0.983856
Cntnap4	D3YWB9;Q99P47	D3YWB9	1.60467e-05	0.264956	0.000218297	0.000641367	0.724206	0.028636
Wipi2	D3YWK1;Q80W47	D3YWK1	2.47714e-05	0.339903	5.21757e-05	0.000849507	0.775609	0.0164059
Dgki	D3YWQ0	D3YWQ0	0.22409	0.287948	0.00816335	0.42938	0.737687	0.14162
Qdpr	D3YWR7;Q8BVI4	D3YWR7	0.380487	0.33036	0.583627	0.589157	0.768935	0.828708
Fuom	D3YWS7;F6SJM7;F6X9P4;Q8R2K1	D3YWS7	0.413981	0.0870042	0.285238	0.616392	0.506099	0.638843
Hnrnph3	D3YWT1;D3Z3N4	D3YWT1	0.0805391	0.718064	0.0544442	0.227269	0.934537	0.312962
Ylpm1	D3YWX2	D3YWX2	0.26629	0.0665816	0.000585412	0.479191	0.465141	0.0479253
Grip1	D3YWY4;D3YZL8;D3Z6T4;H7BX09;H7BX90;Q6GQT7;Q925T6	D3YWY4	0.644104	0.0505043	0.110682	0.794033	0.441007	0.429068
Tmem109	D3YX08;D3Z0I8;D3Z3Z2;D3Z7P2;Q3UBX0	D3YX08	0.295505	0.90278	0.0833853	0.510573	0.978728	0.385714
Asap2	D3YX85;Q7SIG6	D3YX85	0.523928	0.301282	0.338393	0.706164	0.748595	0.682119
Trim46	D3YXA6;Q7TNM2	D3YXA6	0.913362	0.620615	0.719185	0.955966	0.896911	0.903439
Gm49948;Pcp4	D3YXH0;P63054	D3YXH0	0.176448	0.0602722	0.0596388	0.370418	0.45213	0.330419
Jakmip2	D3YXK0	D3YXK0	0.948002	0.372428	0.325002	0.973305	0.798087	0.667971
Safb	D3YXK2;S4R1M2	D3YXK2	0.123013	0.614478	0.0114739	0.296616	0.896286	0.16524
Ntpcr	D3YXL1;Q9CQA9	D3YXL1	0.69103	0.50705	0.331737	0.828135	0.854975	0.675601
Map3k10	D3YXM8;Q66L42	D3YXM8	0.596779	0.482657	0.79375	0.760998	0.843786	0.927129
Pmvk	D3YXP6;Q9D1G2	D3YXP6	0.104793	0.285721	0.374701	0.266454	0.736242	0.702444
Klc2	D3YXZ3;Q91YS4	D3YXZ3	2.20112e-07	0.00898939	0.686718	3.0435e-05	0.24874	0.887497
Cutc	D3YY50;Q9D8X1	D3YY50	0.614247	0.952749	0.207437	0.773249	0.987543	0.559435
Ash2l	D3YYA0;E9PU93;Q91X20	D3YYA0	0.76076	0.843666	0.00847587	0.870899	0.971095	0.145025
Polr2i	D3YYI3;P60898	D3YYI3	0.437033	0.454166	0.589826	0.635866	0.838632	0.832857
Mapre2	D3YYK8;E9Q6X0;Q8R001	D3YYK8	0.243722	0.0506003	0.614508	0.452154	0.441007	0.84796
Rps5	D3YYM6;D3Z1S8;Q91V55	D3YYM6	0.159332	0.387192	0.392419	0.349014	0.805185	0.716996
Mgll	D3YYS6;E9Q3B9;O35678	D3YYS6	0.301786	0.193746	0.876486	0.516903	0.661578	0.959988
Cdh2	D3YYT0;P15116	D3YYT0	0.562599	0.288324	0.620622	0.736881	0.737758	0.850146
Glyr1	D3YYT1	D3YYT1	0.442851	0.0282337	0.3258	0.640188	0.362808	0.66859
Fam241b	D3YYX8;D3Z2E9;D3Z7G3;Q9D882	D3YYX8	0.372705	0.200742	0.67457	0.581795	0.667471	0.880832
Nfix	D3YZ00;P70257	D3YZ00	0.409844	0.44238	0.634068	0.613089	0.83322	0.857151
Gar1	D3YZ09;Q9CY66	D3YZ09	0.0974271	0.872141	0.80438	0.255086	0.975487	0.929258
Myo5a	D3YZ62;D3Z4J3	D3YZ62	0.904636	0.907865	0.931278	0.951635	0.97944	0.979899
Sf1	D3YZC9;D3YZD0;E9Q4Q2;Q64213	D3YZC9	0.330234	0.681366	0.65345	0.545751	0.920991	0.867199
Aamdc	D3YZD8;D3Z442;Q8R0P4	D3YZD8	0.900579	0.295789	0.945685	0.950237	0.744299	0.98161
Mthfd2l	D3YZG8	D3YZG8	0.14171	0.498756	0.789293	0.3238	0.850088	0.92549
Pgbd5	D3YZI9	D3YZI9	0.274849	0.538768	0.211505	0.48773	0.864606	0.563866
Spg7	D3YZN4;Q3ULF4	D3YZN4	0.0460082	0.270759	0.421925	0.159956	0.727707	0.733209
Ccdc6	D3YZP9	D3YZP9	0.891779	0.95346	0.147964	0.945172	0.987829	0.482462
Plekhb1	D3YZT7;Q9QYE9	D3YZT7	0.028342	0.652883	0.108614	0.114986	0.908637	0.427502
Shank1	D3YZU1;D3YZU4;D3YZU5	D3YZU1	0.293947	0.178619	0.36027	0.509428	0.648078	0.695787
Srgap1	D3YZW1;Q91Z69	D3YZW1	0.240941	0.1237	0.0548276	0.449383	0.580991	0.313574
Tsc22d4	D3YZZ4;F6VXN4;Q9EQN3	D3YZZ4	0.00290472	0.971243	0.623088	0.0245629	0.991594	0.850691
Tmed7	D3YZZ5	D3YZZ5	0.392271	0.164035	0.00620363	0.597991	0.637304	0.131223
Carmil1	D3Z030;Q6EDY6	D3Z030	0.739201	0.286401	0.799824	0.857582	0.736242	0.92831
Acsl1	D3Z041;P41216	D3Z041	0.260171	0.0904897	0.168893	0.471435	0.510364	0.513524
Uba6	D3Z061;Q8C7R4	D3Z061	0.751471	0.00274463	0.0436406	0.865105	0.15485	0.285141
Diaph1	D3Z074;E9PV41;E9PXV7;F6XC54;O08808	D3Z074	0.30232	0.493714	0.633923	0.516942	0.84809	0.857151
Stxbp5	D3Z079;Q8K400	D3Z079	0.00327195	0.932926	0.035718	0.0266525	0.98318	0.267587
Cops6	D3Z0F5;O88545	D3Z0F5	0.942811	0.00049321	0.844778	0.970898	0.0934543	0.947989
Rgs12	D3Z0G5;D3Z0G6;D3Z0G7;E9Q1K7;E9Q652;Q8CGE9	D3Z0G5	0.00758343	0.361362	0.438328	0.0472748	0.790812	0.743239
Chchd3	D3Z0L4	D3Z0L4	0.00213433	0.460653	0.275278	0.0198532	0.83922	0.630726
Ddx23	D3Z0M9	D3Z0M9	0.920695	0.950427	0.953399	0.960496	0.987457	0.983856
Tsc22d1	D3Z0V7;E9QLZ1	D3Z0V7	0.132293	0.995451	0.764651	0.309446	0.999204	0.917758
Phldb1	D3Z0X5;D3Z4N0;E9PWB1;Q6PDH0	D3Z0X5	0.0639911	0.403657	0.0204211	0.19686	0.811188	0.216674
Ica1	D3Z118;P97411	D3Z118	0.0395242	0.675447	0.108261	0.143714	0.919763	0.427502
Snrk	D3Z1F6;Q8VDU5	D3Z1F6	0.503223	0.898366	0.856999	0.68961	0.978728	0.951359
4833439L19Rik;P33monox	D3Z1F7;Q9DBN4	D3Z1F7	0.078107	0.331417	0.653067	0.222989	0.769995	0.867199
Stmn1	D3Z1Z8;D3Z5N2;P54227	D3Z1Z8	0.0342006	0.504136	0.93758	0.131755	0.854593	0.980161
Rgs8	D3Z289;Q8BXT1	D3Z289	0.0288678	0.171471	0.560071	0.11594	0.64135	0.812628
Acad12	D3Z2B3;D3Z7X0	D3Z2B3	0.221374	0.613197	0.857715	0.425451	0.896286	0.951753
Tpm3-rs7	D3Z2H9	D3Z2H9	0.726748	0.695846	0.329972	0.849367	0.925088	0.673369
Tmx2	D3Z2J6;Q9D710	D3Z2J6	0.00511564	0.298474	0.725651	0.0363943	0.74718	0.90414
Clip1	D3Z2Z1;D3Z3M7;F8WIA1	D3Z2Z1	0.24266	0.426558	0.620081	0.451436	0.82564	0.850146
Bicd2	D3Z390;Q921C5	D3Z390	0.955971	0.126943	0.638768	0.976882	0.586667	0.85958
Ntm	D3Z396;Q8BG33;Q99PJ0	D3Z396	0.241574	0.502825	0.796144	0.450234	0.853218	0.927385
Ppp1r2	D3Z3A0;Q9DCL8	D3Z3A0	0.108666	0.0109523	0.219538	0.271852	0.262934	0.57129
Fip1l1	D3Z3F1;Q9D824	D3Z3F1	0.682764	0.108706	0.248435	0.822266	0.549008	0.605828
Cacnb3	D3Z3Z3;P54285	D3Z3Z3	0.174803	0.877207	0.810933	0.368476	0.976492	0.930835
Celf5	D3Z4C5;D3Z4T1;D3Z580;D3Z588	D3Z4C5	0.803576	0.0481546	0.674769	0.896444	0.437583	0.880867
Vezt	D3Z4E6;Q3ZK22	D3Z4E6	0.315399	0.423976	0.74086	0.53069	0.82307	0.909514
Ptrhd1	D3Z4S3	D3Z4S3	2.82882e-06	0.803688	0.930408	0.000208223	0.9593	0.979899
Zranb2	D3Z4U0;Q9R020	D3Z4U0	0.278345	0.661169	0.971353	0.491717	0.914928	0.991113
Dcaf11	D3Z4U8;Q91VU6	D3Z4U8	0.205259	0.678671	0.353589	0.406662	0.920991	0.690852
Gas2	D3Z503;P11862	D3Z503	0.00214479	0.809549	0.238954	0.0198782	0.961118	0.594914
Gm20521	D3Z5F7	D3Z5F7	0.999079	0.0177459	0.86203	0.999878	0.306716	0.955197
Sec11c	D3Z5H3;Q9D8V7	D3Z5H3	0.959137	0.783314	0.976545	0.976882	0.957429	0.992465
Dnajc19	D3Z5K6;G3X8S1;Q9CQV7	D3Z5K6	0.167416	0.0977363	0.164534	0.359986	0.526427	0.507695
Pikfyve	D3Z5N5;Q9Z1T6	D3Z5N5	0.535801	0.536303	0.88864	0.71683	0.864606	0.966748
Brsk1	D3Z5P0;Q5RJI5	D3Z5P0	0.265904	0.18944	0.0261933	0.478834	0.660499	0.237597
Wipf3	D3Z5R4;E9Q2D0;P0C7L0	D3Z5R4	0.0979132	0.691939	0.775541	0.255965	0.925088	0.92139
Pex5	D3Z600;O09012	D3Z600	0.348338	0.827659	0.0757883	0.560232	0.967399	0.364427
Clstn3	D3Z601;Q99JH7	D3Z601	0.0713043	0.436044	0.330494	0.21008	0.828854	0.6737
Aktip	D3Z632;Q64362	D3Z632	0.350998	0.406461	0.856125	0.56186	0.813279	0.951359
Vps29	D3Z645;Q9QZ88	D3Z645	0.151654	0.442757	0.753344	0.338509	0.83322	0.91503
Synj1	D3Z656;E9Q7S0;F7BQW7;Q8CHC4	D3Z656	0.0443091	0.717522	0.0957457	0.155584	0.934537	0.407856
Dctn6	D3Z6H3;Q9WUB4	D3Z6H3	0.277458	0.155666	0.112677	0.490997	0.630035	0.432451
Tpm3	D3Z6I8	D3Z6I8	0.861005	0.597803	0.524915	0.926983	0.890511	0.795208
Tmem214	D3Z6S1;Q8BM55	D3Z6S1	0.536646	0.444324	0.452309	0.717397	0.833795	0.749704
Fmr1	D3Z6U8;E9QAT0;E9QNF5;P35922;Q6AXB7	D3Z6U8	0.550206	0.886462	0.0208855	0.728294	0.978728	0.218507
Dlgap1	D3Z709;Q9D415	D3Z709	0.802717	0.132566	0.703613	0.896152	0.598664	0.896156
Mb21d2	D3Z742	D3Z742	0.570693	0.883237	0.639736	0.743296	0.978412	0.860607
Eif2b4	D3Z780;Q61749	D3Z780	0.0580428	0.704081	0.864522	0.18536	0.929568	0.956753
Fmnl3	D3Z7A7;Q6ZPF4	D3Z7A7	0.267657	0.378974	0.101281	0.480299	0.800438	0.417747
Mrpl40	D3Z7C0;Q9Z2Q5	D3Z7C0	0.000656593	0.287246	0.392741	0.0087848	0.737247	0.716996
Gsk3a	D3Z7E5;Q2NL51	D3Z7E5	0.674103	0.172767	0.987141	0.81665	0.64135	0.994582
BC024978	D3Z7G4;J3QPC3	D3Z7G4	0.277672	0.362042	0.0357759	0.491022	0.791203	0.267587
Gsg1l	D3Z7H4	D3Z7H4	0.193265	0.616053	0.566061	0.392359	0.896286	0.816172
Gls	D3Z7P3	D3Z7P3	2.96988e-08	0.0820142	0.130518	5.62738e-06	0.501296	0.457037
Polr1c	D3Z7Q8;G3UXX5;P52432	D3Z7Q8	0.713609	0.721196	0.218651	0.841204	0.935593	0.570841
Mecp2	D3Z7U4	D3Z7U4	0.155233	0.846211	0.665578	0.343649	0.971095	0.875347
Slmap	D3Z7V3;H7BX64;Q3URD3	D3Z7V3	0.0177258	0.746567	0.533239	0.082742	0.943303	0.800326
Dnajc13	D4AFX7;G3X922	D4AFX7	0.596571	0.190843	0.989563	0.760935	0.660499	0.995988
Cuta	D5MCW4;Q9CQ89	D5MCW4	0.015435	0.866467	0.979381	0.0756373	0.97361	0.992967
Sgpl1	D6REF7;Q8R0X7	D6REF7	0.065968	0.572077	0.536429	0.200173	0.878648	0.801603
Cfh	D6RGQ0;E9Q8I0;P06909	D6RGQ0	0.794839	0.348543	0.121698	0.892537	0.780712	0.446916
Pld1	D6RH77;Q6NVF2;Q9Z280	D6RH77	0.72693	0.523948	0.746871	0.849367	0.863453	0.911637
Rims2	D9HP81;Q0VF51;Q9EQZ7	D9HP81	0.108356	0.507039	0.76415	0.271447	0.854975	0.917758
Pbx1	D9J2V6;P41778	D9J2V6	0.296312	0.633362	0.662149	0.511621	0.904679	0.873981
Ccdc85a	E0CX32;Q5SP85	E0CX32	0.0761096	0.747241	0.128943	0.218751	0.943922	0.454139
Ggact	E0CX39;E0CZ04;Q923B0	E0CX39	0.000408994	0.59221	0.00331344	0.00644931	0.889273	0.103396
Gjb6	E0CX48;P70689	E0CX48	0.607923	0.238245	0.823902	0.770026	0.703324	0.937727
Mob4	E0CXA9;Q6PEB6	E0CXA9	0.543082	0.0959074	0.144718	0.722978	0.523049	0.477844
Ctnna2	E0CXB9;Q61301	E0CXB9	0.0407544	0.142032	0.66392	0.146727	0.612679	0.874801
Pcdh1	E0CXD4	E0CXD4	0.00205483	0.0366843	0.0220807	0.0195121	0.406029	0.223693
Surf4	E0CXD9;Q64310	E0CXD9	0.758785	0.66297	0.03265	0.869416	0.914928	0.258973
Grip2	E0CXE0;E0CXS4;G3XA20	E0CXE0	0.755164	0.528093	0.0488679	0.867473	0.863453	0.299976
Adck5	E0CXW2;E9PUK2;Q80V03	E0CXW2	0.0256635	0.949068	0.197573	0.107092	0.987019	0.550535
Fsd1l	E0CXZ1;F8WGT4;J3QM95;Q8BYN5	E0CXZ1	0.000167559	0.166605	0.362076	0.0034989	0.638946	0.696698
Nrxn1	E0CY11;Q9CS84	E0CY11	0.0835586	0.760871	0.0896949	0.232231	0.948263	0.398782
Cadm1	E0CY16	E0CY16	0.000272724	0.860984	0.278906	0.00496532	0.97322	0.634081
Zfand2b	E0CY18;Q91X58	E0CY18	0.452848	0.967196	0.0357312	0.648379	0.990757	0.267587
Impdh1	E0CYE2;F7DEU6;P50096	E0CYE2	0.0933463	0.940035	0.350716	0.248729	0.983882	0.689718
Wnk2	E0CYT1;E9Q6Q2;E9QJQ9;E9QM73;E9QMI8;E9QMI9	E0CYT1	0.0253233	0.0152722	0.430757	0.106105	0.293504	0.739746
Pcmt1	E0CYV0;E9PWE0;F7D432;P23506	E0CYV0	0.321608	0.701903	0.837204	0.537168	0.928131	0.945713
Ccdc127	E0CYX9;Q3TC33	E0CYX9	0.903119	0.986033	0.637602	0.951635	0.997605	0.859279
H3f3a;H3-5;H3-3a	E0CZ27;P02301;P84244	E0CZ27	0.388955	0.596273	0.143963	0.595272	0.890511	0.477844
Ndrg4	E0CZ50	E0CZ50	0.0234145	0.316368	0.0415164	0.100513	0.759341	0.279497
Kif2a	E0CZ72;P28740	E0CZ72	0.000118899	0.480152	0.376857	0.00278963	0.842695	0.704428
Ppp3cb	E0CZ78;P48453	E0CZ78	0.0595829	0.719306	0.000132022	0.189215	0.934537	0.021107
Nae1	E0CZE0;Q8VBW6	E0CZE0	0.449646	0.425334	0.367199	0.645995	0.824317	0.69739
Kcnma1	E3VRY9;J3QMT8;J3QN27	E3VRY9	0.296637	0.583338	0.721384	0.51201	0.88504	0.903796
Sik3	E9PU87;F6S7W6;Q6P4S6	E9PU87	0.0963274	0.414817	0.436114	0.253373	0.818751	0.741659
Tpd52	E9PUA7	E9PUA7	0.0300756	0.21995	0.04215	0.119928	0.686526	0.280147
Msto1	E9PUB7;Q2YDW2	E9PUB7	0.439057	0.112295	0.0866351	0.637083	0.554537	0.393223
Sphkap	E9PUC4;Q6NSW3	E9PUC4	0.000493181	0.863389	0.539004	0.00712743	0.97331	0.802079
Dnm1l	E9PUD2	E9PUD2	0.465199	0.41098	0.000865559	0.658174	0.818682	0.0582207
Rbm26	E9PUF4;E9PYZ7;E9Q640;Q6NZN0	E9PUF4	0.367191	0.221439	0.438293	0.576242	0.686776	0.743239
Arhgef1	E9PUF7;Q61210	E9PUF7	0.0222794	0.200943	0.195212	0.0973368	0.667471	0.548316
Prrt2	E9PUL5	E9PUL5	0.0607765	0.0472002	0.00476203	0.191343	0.43465	0.122145
Epha5	E9PUP9;E9PUQ0;E9PUQ2;E9PUQ4;Q60629;Q6PFV6	E9PUP9	0.0843103	0.346806	0.443477	0.233278	0.778178	0.745589
Dgkd	E9PUQ8	E9PUQ8	0.0830526	0.467677	0.832244	0.231804	0.840862	0.9424
Ankhd1	E9PUR0;E9Q1M6	E9PUR0	0.437228	0.0572868	0.744212	0.635866	0.449779	0.911295
Nr3c1	E9PUR6;E9PYV1;P06537	E9PUR6	0.306749	0.47932	0.824627	0.521539	0.841982	0.938135
U2af1l4	E9PUZ3;E9Q1I7;E9Q5Y2;Q8BGJ9	E9PUZ3	0.7545	0.0707589	0.0155412	0.867421	0.469107	0.192992
Pick1	E9PUZ5;Q62083	E9PUZ5	0.125441	0.385646	0.785184	0.300446	0.804825	0.924416
Cul5	E9PV12;G3X914;Q9D5V5	E9PV12	6.70674e-05	0.865059	0.607923	0.00179642	0.973336	0.846223
Epb41l1	E9PV14	E9PV14	1.44697e-05	0.529413	0.141974	0.000617386	0.863453	0.475974
Lrrc47	E9PV22;Q505F5	E9PV22	0.0170011	0.583096	0.847436	0.0805347	0.884936	0.949684
Fga	E9PV24	E9PV24	0.105352	0.0410415	0.757926	0.26722	0.416604	0.916895
Prr36	E9PV26	E9PV26	0.111373	0.405518	0.120643	0.276334	0.812624	0.445904
Atpif1	E9PV44	E9PV44	0.983112	0.0122906	0.0365072	0.990859	0.272392	0.268735
Git2	E9PVA6	E9PVA6	0.308065	0.870861	0.584076	0.522912	0.975236	0.829116
Gcn1	E9PVA8	E9PVA8	0.0838028	0.128011	0.0458326	0.232286	0.589056	0.290918
Eif4g1	E9PVC5	E9PVC5	0.393234	0.970466	0.490949	0.598228	0.991196	0.775112
Cdk14	E9PVC7;O35495	E9PVC7	0.201693	0.447173	0.872409	0.402914	0.835506	0.958806
Adcyap1r1	E9PVE8;E9Q3E8;E9Q4B3;E9Q968;P70205;Q6NXJ9	E9PVE8	0.778658	0.662352	0.0354566	0.881136	0.914928	0.267152
Inpp4b	E9PVM1;E9PVM3;Q6P1Y8	E9PVM1	0.218468	0.352127	0.395982	0.421087	0.783253	0.718033
Stard10	E9PVP0;Q9JMD3	E9PVP0	2.31826e-10	0.042511	0.00233425	9.88352e-08	0.423934	0.0909556
Cdc42bpa	E9PVY0	E9PVY0	0.0658856	0.679733	0.972131	0.200042	0.920991	0.991173
Golgb1	E9PVZ8;E9QAH1	E9PVZ8	0.302817	0.0578568	0.821312	0.517439	0.449779	0.936654
Gpaa1	E9PW03;Q9WTK3	E9PW03	0.180052	0.228414	0.375627	0.374367	0.692406	0.703406
Cbarp	E9PW07;Q66L44	E9PW07	0.40472	0.731755	0.958614	0.608447	0.937529	0.985387
Fam184a	E9PW83	E9PW83	0.772514	0.788571	0.709654	0.878618	0.957429	0.897994
Csnk1a1	E9PWB2;E9Q4G7;H7BXB1;Q8BK63	E9PWB2	0.00498985	0.339143	0.093931	0.0358038	0.775609	0.406557
Thsd7a	E9PWD2;E9QNR5;Q69ZU6	E9PWD2	0.30758	0.457961	0.122722	0.522315	0.83922	0.449101
Dpysl3	E9PWE8;Q3TT92;Q62188	E9PWE8	0.719095	0.0796925	0.16699	0.84417	0.496705	0.510957
Map3k5	E9PWG9;O35099	E9PWG9	0.56813	0.553572	0.772859	0.741244	0.870515	0.920737
Rims1	E9PWP6	E9PWP6	0.557121	0.0403718	0.309307	0.733461	0.416416	0.654703
Rps6ka1	E9PWV3;F6Q8A4;F6RQA2;P18653;Q505N6	E9PWV3	0.00965803	0.0763078	0.983199	0.0553309	0.486771	0.993159
Rsf1	E9PWW9	E9PWW9	0.838932	0.146732	0.816271	0.915418	0.617846	0.933033
Farsa	E9PWY9;Q8C0C7	E9PWY9	0.213885	0.141147	0.264249	0.415427	0.611055	0.62011
Mta1	E9PX23;F8WHY8;Q8K4B0	E9PX23	0.00568106	0.597317	0.843386	0.0386308	0.890511	0.94705
Pcdh10	E9PX28;E9PXQ7;Q925I8	E9PX28	0.350017	0.830428	0.636888	0.56186	0.967922	0.858582
Sptbn4	E9PX29	E9PX29	0.000142911	0.509621	0.0613468	0.00317884	0.856083	0.332191
Map4k5	E9PX30;Q8BPM2	E9PX30	0.471851	0.0516308	0.66685	0.663548	0.441022	0.876344
Col12a1	E9PX70;Q60847	E9PX70	0.0737321	0.56536	0.302615	0.214869	0.875418	0.649628
Pisd;Gm20671;Pisd;Pisd	E9PX91;F6TVX7;F7C386;Q8BSF4	E9PX91	0.279383	0.641975	0.983463	0.49295	0.906021	0.993159
Srp54c;Srp54	E9PXC0;P14576	E9PXC0	0.0352819	0.187096	0.0428224	0.134379	0.660127	0.282683
Pcdh17	E9PXF0	E9PXF0	0.195646	0.377636	0.668561	0.395466	0.799992	0.876798
Pex11b	E9PXK7;Q9Z210	E9PXK7	0.00047952	0.0392637	0.41572	0.00694965	0.409904	0.729724
Usp7	E9PXY8;F8VPX1	E9PXY8	0.125853	0.250265	0.502547	0.300731	0.712916	0.780387
Adap1	E9PY16	E9PY16	0.0339564	0.200915	0.335633	0.131209	0.667471	0.679232
Mia2	E9PY90;H3BK44;H3BKL6	E9PY90	0.000839177	0.726789	0.980392	0.0101495	0.937304	0.993111
Cdh8	E9PYB2;E9Q451;P97291;Q8C449	E9PYB2	0.0308614	0.931789	0.698352	0.122393	0.983062	0.894086
Fam98c	E9PYD1	E9PYD1	0.0314419	0.810077	0.831358	0.12431	0.961121	0.941967
Tcea1	E9PYD5;P10711	E9PYD5	0.0248552	0.717892	0.280358	0.10483	0.934537	0.635229
Rasa1	E9PYG6	E9PYG6	0.535499	0.952933	0.0959892	0.716614	0.987543	0.407874
Vcan	E9PYH0;E9QMK2;Q62059	E9PYH0	0.790854	0.59604	0.909937	0.889037	0.890511	0.974166
Acot7	E9PYH2;Q91V12	E9PYH2	0.829453	0.837428	0.370471	0.910957	0.970218	0.69909
Lmo7	E9PYI7	E9PYI7	0.0200128	0.908257	0.0782383	0.0903423	0.979477	0.370638
Arhgap5	E9PYT0	E9PYT0	0.0274803	0.169527	0.7842	0.112047	0.641007	0.924052
Atl3	E9PYT3;Q91YH5	E9PYT3	0.768146	0.75003	0.0585534	0.875826	0.945385	0.326773
Psap	E9PZ00;Q8BFQ1	E9PZ00	0.614953	0.641376	0.427446	0.773948	0.906021	0.737412
Hspg2	E9PZ16	E9PZ16	0.188007	0.922329	0.80384	0.385585	0.982445	0.929258
Map4	E9PZ43	E9PZ43	0.00552185	0.168872	0.160087	0.0381805	0.641007	0.501202
Fhit	E9PZ91;O89106	E9PZ91	0.102919	0.0690399	0.250887	0.26341	0.468247	0.608601
Cp	E9PZD8;G3X8Q5;G3X9T8;Q61147	E9PZD8	0.0792866	0.0271841	0.0226919	0.225111	0.359758	0.227588
Anp32e	E9PZF5;E9Q5H2;P97822	E9PZF5	0.230269	0.502608	0.25589	0.43664	0.853133	0.61404
Nptxr	E9PZM8;F7BX42	E9PZM8	0.00029258	0.89209	0.135773	0.00521546	0.978728	0.464005
Herc1	E9PZP8	E9PZP8	0.21695	0.39986	0.399055	0.419627	0.808834	0.720601
Cox7a2l	E9PZS8;Q61387	E9PZS8	0.000504045	0.0029327	0.0229626	0.00726393	0.15485	0.22811
Cnot2	E9Q027;Q8C5L3	E9Q027	0.0942799	0.305932	0.458184	0.250045	0.751392	0.752993
Kif21b	E9Q0A4;F8VQE2;Q9QXL1	E9Q0A4	0.331227	0.00413623	0.105948	0.545751	0.177823	0.424125
Denr	E9Q0G1;Q9CQJ6	E9Q0G1	0.410555	0.0367495	0.0621832	0.613793	0.406029	0.333427
Fabp7	E9Q0H6;P51880	E9Q0H6	0.817088	0.267856	0.558615	0.904479	0.725438	0.812564
Kif21a	E9Q0J5;Q9QXL2	E9Q0J5	0.20751	0.283178	0.371047	0.408787	0.733499	0.699439
Elmod1	E9Q0K9;Q3V1U8	E9Q0K9	0.554896	0.512537	0.830953	0.732151	0.856759	0.941967
Itsn1	E9Q0N0	E9Q0N0	0.00957429	0.00134202	0.25837	0.0550979	0.119124	0.616048
Ablim2	E9Q0W6	E9Q0W6	0.0417522	0.731272	0.687254	0.149289	0.937529	0.887497
Tex264	E9Q137	E9Q137	0.133496	0.561	0.995934	0.311004	0.873433	0.998039
Grsf1	E9Q179;Q8C5Q4	E9Q179	0.0319437	0.272588	0.0145796	0.125325	0.728611	0.18741
Irf2bp2	E9Q1P8	E9Q1P8	0.491194	0.921413	0.95014	0.681426	0.982073	0.982599
Sec23a	E9Q1S3;Q01405	E9Q1S3	0.172226	0.031671	0.735508	0.36484	0.383068	0.906776
Ctif	E9Q1U6;Q6PEE2	E9Q1U6	0.522904	0.186785	0.127945	0.705721	0.659856	0.452047
Tbck	E9Q1W7	E9Q1W7	0.649224	0.0752115	0.225781	0.798613	0.481579	0.578995
Cacna2d1	E9Q1X8;O08532	E9Q1X8	0.317985	0.627739	0.893584	0.533556	0.901351	0.96829
Abcc4	E9Q236;E9Q467	E9Q236	0.883072	0.233447	0.547029	0.940075	0.697207	0.807444
Ptk2b	E9Q2A6;Q9QVP9	E9Q2A6	0.592839	0.878601	0.172654	0.758505	0.977319	0.516446
Hectd4	E9Q2E4	E9Q2E4	0.498004	0.478509	0.708011	0.687663	0.84195	0.896803
Ccdc43	E9Q2S9;Q9CR29	E9Q2S9	0.109583	0.207879	0.782836	0.273477	0.673106	0.92349
Map11;MAP11	E9Q2V5;Q3UTZ3	E9Q2V5	0.530779	0.337962	0.233438	0.712159	0.775	0.588852
Borcs5	E9Q2W8;Q9D920	E9Q2W8	0.774336	0.669665	0.181978	0.879202	0.918385	0.531392
Actn4	E9Q2W9	E9Q2W9	0.409081	0.275897	0.473277	0.612125	0.73169	0.76237
Ikbkg	E9Q2Y3;O88522;Q7TSS3;Q8VC91	E9Q2Y3	0.751448	0.875871	0.210833	0.865105	0.976492	0.562748
Sap18	E9Q317;O55128	E9Q317	0.67008	0.910629	0.687371	0.812987	0.979764	0.887497
Myo6	E9Q3L1;V9GXM4	E9Q3L1	0.894111	0.107454	0.00571894	0.945882	0.549008	0.131223
Pi4ka	E9Q3L2	E9Q3L2	0.984391	0.122724	0.196703	0.991367	0.580851	0.550535
Dctn1	E9Q3M3;O08788	E9Q3M3	0.0840558	0.297008	0.0124316	0.2327	0.744925	0.174124
Cracdl	E9Q3M9	E9Q3M9	0.0535293	0.625928	0.761898	0.176226	0.900519	0.917348
Alcam	E9Q3Q6	E9Q3Q6	0.000471045	0.714043	0.996937	0.00693058	0.934283	0.998108
Adgrl1	E9Q3V9;H7BX15	E9Q3V9	0.00040977	0.602387	0.536704	0.00644931	0.891526	0.801603
Mvp	E9Q3X0;Q9EQK5	E9Q3X0	0.989912	0.219918	0.460057	0.994911	0.686526	0.754134
Ryr2	E9Q401;F6U7V1	E9Q401	0.132353	0.679719	0.748584	0.309446	0.920991	0.912309
Nbas	E9Q411	E9Q411	0.810495	0.0874697	0.964182	0.900042	0.506328	0.98815
Use1	E9Q496;Q9CQ56	E9Q496	0.855143	0.66967	0.9327	0.923756	0.918385	0.979899
Rem2	E9Q4D5;Q8VEL9	E9Q4D5	0.0720769	0.192004	0.668567	0.211679	0.660499	0.876798
Snrpe	E9Q4F4;P62305	E9Q4F4	0.77953	0.161338	0.073498	0.881537	0.631526	0.357902
Wdfy1	E9Q4P1	E9Q4P1	2.14499e-12	0.835218	0.837618	1.56768e-09	0.969333	0.945972
Diaph2	E9Q4U7;O70566;Q6W4W7	E9Q4U7	0.448576	0.600308	0.295897	0.645183	0.891229	0.645343
Nup107	E9Q4V9;Q8BH74	E9Q4V9	0.516444	0.699604	0.978734	0.699161	0.926767	0.992634
Dzank1	E9Q4Z6;Q8C008	E9Q4Z6	0.674339	0.422373	0.607062	0.816742	0.82307	0.846223
Trip11	E9Q512	E9Q512	0.0107132	0.279016	0.857075	0.0595098	0.73169	0.951359
Ranbp9	E9Q5D6;P69566	E9Q5D6	0.764007	0.874725	0.188993	0.873053	0.976492	0.539258
Mef2d	E9Q5E0;Q63943;Q921S6	E9Q5E0	0.960517	0.489083	0.0693941	0.976882	0.846178	0.354228
Pcdh19	E9Q5E1;Q80TF3	E9Q5E1	0.820221	0.44818	0.434383	0.906071	0.835506	0.741659
Pcdhb9;Pcdhb7	E9Q5G2;Q8CDY9	E9Q5G2	0.45976	0.0125242	0.272324	0.652826	0.272392	0.627676
Itgam;Itgam;Itgam;Itgam;Gm49368	E9Q5K8;E9Q604;G5E8F1;P05555;Q3U1U4	E9Q5K8	0.306915	0.507629	0.446304	0.521539	0.854975	0.74671
Ahnak	E9Q616	E9Q616	0.393362	0.840777	0.653433	0.598228	0.970218	0.867199
Srsf11	E9Q6E5;F6RDI8;Q3UIX4	E9Q6E5	0.432953	0.177915	0.624868	0.632492	0.64784	0.851125
Abca7	E9Q6G4;Q91V24	E9Q6G4	0.610643	0.106988	0.0343249	0.771643	0.548448	0.264467
Plekha5	E9Q6H8	E9Q6H8	0.809659	0.193082	0.525261	0.899699	0.660499	0.795208
Ttc7b	E9Q6P5	E9Q6P5	0.546418	0.531234	0.732961	0.725344	0.86354	0.906776
Rap1gds1	E9Q6Q4	E9Q6Q4	0.12569	0.0911533	0.00290639	0.300727	0.510778	0.0995144
Utrn	E9Q6R7	E9Q6R7	0.894114	0.235404	0.821138	0.945882	0.699376	0.936654
Pfdn4	E9Q6U4;Q3UWL8	E9Q6U4	0.71817	0.168784	0.883344	0.843664	0.641007	0.963374
Usp31	E9Q6Y8	E9Q6Y8	0.188878	0.202049	0.106289	0.386367	0.668619	0.425028
Mta3	E9Q794;Q3U3A7;Q3UII8;Q924K8	E9Q794	0.00487352	0.227751	0.0340521	0.0351255	0.692406	0.264396
Pacs2	E9Q7E9;Q3V3Q7	E9Q7E9	0.00651876	0.0104558	0.21312	0.0425382	0.262934	0.56435
Numa1	E9Q7G0	E9Q7G0	0.836086	0.137444	0.0938829	0.913083	0.606697	0.406557
Guk1	E9Q7K1;Q64520	E9Q7K1	0.000782671	0.959961	0.977487	0.00965648	0.989156	0.99257
Tsc22d2	E9Q7M2	E9Q7M2	0.149967	2.27666e-05	0.242609	0.335681	0.0092447	0.599045
Gfm2	E9Q7N5;Q8R2Q4	E9Q7N5	0.0764738	0.902594	0.00738014	0.219551	0.978728	0.136362
Tpm3	E9Q7Q3	E9Q7Q3	0.00336294	0.0237276	0.440799	0.0271494	0.344859	0.74525
Atp2b4	E9Q828	E9Q828	0.405503	0.709502	0.73437	0.608558	0.933004	0.906776
Scamp3	E9Q855;O35609;Q3UXS0	E9Q855	0.290514	0.858107	0.0625132	0.50605	0.9731	0.333427
Pi4kb	E9Q8A3;Q8BKC8	E9Q8A3	0.287817	0.99157	0.442634	0.502571	0.99858	0.745589
Clasp2	E9Q8N5;Q08EB5;Q08EB6;Q8BRT1	E9Q8N5	0.147866	0.846762	0.656798	0.332375	0.971095	0.869837
Fam131b	E9Q8P8	E9Q8P8	0.113726	0.436375	0.201643	0.279588	0.828854	0.553639
Dennd4a	E9Q8V6	E9Q8V6	0.412857	0.926443	0.342527	0.615436	0.982445	0.684697
Ctnnd1	E9Q8Z6;E9Q8Z8;G3X9V2;P30999	E9Q8Z6	0.161859	0.986163	0.267238	0.352971	0.997605	0.622016
Tmem11	E9Q933;Q8BK08	E9Q933	0.189467	0.860252	0.00998319	0.387087	0.9731	0.156669
Cpeb2	E9Q969	E9Q969	0.0166612	0.857592	0.562839	0.0794398	0.9731	0.815719
Ablim1	E9Q9C0;E9Q9C1;E9Q9C2;E9QK41;Q8K4G5	E9Q9C0	0.000653719	0.344333	0.479759	0.00877802	0.777207	0.768558
Afdn	E9Q9C3;Q9QZQ1	E9Q9C3	0.00133384	0.220967	0.678447	0.014336	0.686776	0.882965
R3hdm2	E9Q9D6;Q148X5;Q80TM6	E9Q9D6	0.347353	0.465507	0.91198	0.559431	0.840862	0.974659
Dlg1	E9Q9H0	E9Q9H0	0.186155	0.394405	0.00585945	0.382512	0.806289	0.131223
Dnajc2	E9Q9H2;E9Q9H3;P54103	E9Q9H2	0.00759576	0.777582	0.561775	0.0472748	0.95607	0.814637
Islr2	E9Q9N7;Q5RKR3	E9Q9N7	0.0112214	0.69847	0.105048	0.061334	0.926705	0.423226
Cald1	E9QA16;Q8VCQ8	E9QA16	0.198011	0.422221	0.301439	0.397732	0.82307	0.648914
Tanc1	E9QAF9;Q0VGY8	E9QAF9	0.836829	0.0151175	0.246455	0.913619	0.293504	0.604152
Arhgap26	E9QAQ3;F6T836;Q6ZQ82	E9QAQ3	0.331778	0.0567812	0.0604589	0.546082	0.449779	0.331594
Gsk3b	E9QAQ5	E9QAQ5	0.284445	0.244059	7.75753e-05	0.497878	0.707828	0.0180021
Chd4	E9QAS4;E9QAS5;Q6PDQ2	E9QAS4	0.494736	0.0498352	0.379864	0.684812	0.44034	0.707022
Sec16a	E9QAT4	E9QAT4	0.260265	0.786757	0.570901	0.471435	0.957429	0.819509
Ncam1	E9QB01	E9QB01	0.0469439	0.00375566	0.0219541	0.161618	0.171553	0.223693
MARS1	E9QB02	E9QB02	0.30761	0.193776	0.986386	0.522315	0.661578	0.994403
Acyp1	E9QJT5;P56376	E9QJT5	0.971258	0.0196192	0.760114	0.983562	0.316068	0.917348
Neo1	E9QK04	E9QK04	1.21459e-05	0.981552	0.816313	0.000570076	0.99655	0.933033
Eml2	E9QK48	E9QK48	0.161122	0.396882	0.870028	0.351813	0.806312	0.95763
Ngef	E9QK62;Q8CHT1	E9QK62	1.47565e-05	0.3412	0.236349	0.000617386	0.775609	0.592437
Habp4	E9QKB2;Q9JKS5	E9QKB2	0.245165	0.657927	0.0626893	0.453949	0.913173	0.333734
Trim2	E9QKC6;Q3UHH4;Q9ESN6	E9QKC6	0.334439	0.576188	0.774492	0.547693	0.88153	0.921037
Ctnnd2	E9QKH8	E9QKH8	0.485786	0.510193	0.559701	0.677558	0.856083	0.812565
Enah	E9QKQ9	E9QKQ9	0.110473	0.389679	0.0518311	0.274895	0.805185	0.305823
Ipo9	E9QKZ2;Q91YE6	E9QKZ2	0.0306607	0.887876	0.443327	0.121786	0.978728	0.745589
Lpgat1	E9QL80;Q91YX5	E9QL80	0.305125	0.128587	0.0926075	0.51956	0.589263	0.40494
Inf2	E9QLA5	E9QLA5	0.00404184	0.987387	0.5495	0.0309559	0.997723	0.808591
Lyplal1	E9QLB2;Q3UFF7	E9QLB2	0.353168	0.756828	0.417922	0.563982	0.947488	0.729724
Coq8b	E9QLB8;Q566J8	E9QLB8	0.000254262	0.0844601	0.289113	0.00473343	0.502273	0.641726
Trim9	E9QLH4	E9QLH4	0.189299	0.0982277	0.453604	0.386917	0.526764	0.750045
Dnm3	E9QLL2;Q8BZ98	E9QLL2	0.00689598	0.0149715	0.506989	0.0440447	0.293464	0.782666
Pik3c3	E9QLS6;Q6PF93	E9QLS6	0.0971255	0.435434	0.29472	0.254687	0.828854	0.645343
Slc12a2	E9QM38	E9QM38	0.443969	0.552776	0.230991	0.640984	0.870515	0.585606
Atxn2	E9QM77;O70305	E9QM77	0.437462	0.840794	0.952949	0.635866	0.970218	0.983856
Relch	E9QM90	E9QM90	0.169764	0.718973	0.589615	0.362301	0.934537	0.832857
Naa30	E9QMB7;Q8CES0	E9QMB7	0.018301	0.332964	0.144316	0.0845783	0.772511	0.477844
Dglucy	E9QMK9;Q8BH86	E9QMK9	0.113082	0.283969	0.295491	0.278647	0.734101	0.645343
Map7	E9QMU3;O88735	E9QMU3	0.831275	0.830248	0.209044	0.91125	0.967922	0.561106
Rps6kc1	E9QMX4;Q8BLK9	E9QMX4	0.482762	0.261126	0.539858	0.675365	0.72066	0.802363
Cd200	E9QMY1;O54901;Q80VX2	E9QMY1	0.0990032	0.385737	0.718598	0.258024	0.804825	0.903058
Srgap3	E9QN14	E9QN14	0.0233876	0.418728	0.0897181	0.100513	0.821401	0.398782
D2hgdh	E9QN44;Q8CIM3	E9QN44	3.60704e-12	0.944165	0.72514	2.3067e-09	0.985004	0.90414
Asap1	E9QN63;H3BJY2;H3BL41;Q9QWY8	E9QN63	0.715212	0.117457	0.0996657	0.841827	0.569582	0.414497
Lamb1	E9QN70;P02469	E9QN70	0.179098	0.205601	0.758775	0.373568	0.671583	0.917348
Dpp10	E9QN98;Q6NXK7	E9QN98	0.128621	0.969994	0.897053	0.304924	0.991196	0.969764
Abhd14b	E9QN99	E9QN99	3.18555e-05	0.341781	0.0665619	0.00101858	0.775609	0.345915
Cntnap2	E9QNF7	E9QNF7	4.44132e-06	0.741881	0.120877	0.000284022	0.941985	0.445904
Acbd5	E9QNH7;Q5XG73	E9QNH7	0.197929	0.754797	0.849316	0.397723	0.946961	0.9504
Fgfr3	E9QNJ9;F6TK14;Q61563;Q61851;Q7TSI8	E9QNJ9	0.572933	0.387264	0.131755	0.745063	0.805185	0.458996
Dhx9	E9QNN1	E9QNN1	0.28841	0.234429	0.0521262	0.503242	0.699284	0.305823
Igf1r	E9QNX9;Q60751	E9QNX9	0.681122	0.0354238	0.435689	0.822091	0.401836	0.741659
Sacs	E9QNY8;Q9JLC8	E9QNY8	0.63004	0.634141	0.93742	0.784635	0.904679	0.980161
Ahi1	E9QP54;Q8K3E5	E9QP54	0.197342	0.359892	0.78384	0.397168	0.789724	0.924052
Mlc1	E9QP87;Q8VHK5	E9QP87	0.015302	0.868801	0.76131	0.0751296	0.974733	0.917348
Pcx	E9QPD7;G5E8R3	E9QPD7	3.37946e-08	0.302612	0.867791	6.17476e-06	0.749897	0.956992
Pds5a	E9QPI5;Q6A026	E9QPI5	0.247893	0.764698	0.739566	0.456688	0.949029	0.908869
Col18a1	E9QPX1;P39061	E9QPX1	0.923836	0.517981	0.911893	0.961813	0.85991	0.974659
Ndufs4	E9QPX3;Q9CXZ1	E9QPX3	0.0258121	0.243936	0.367867	0.107449	0.707828	0.697874
Akap9	E9QQ10;Q70FJ1	E9QQ10	0.986858	0.695857	0.520696	0.992875	0.925088	0.792349
Raph1	F2Z3U3	F2Z3U3	0.811188	0.814299	0.276363	0.900225	0.961997	0.631758
Matn4	F2Z3U4;F2Z468;F2Z469;O89029	F2Z3U4	0.000121955	0.252366	0.129942	0.00283601	0.71371	0.456267
Pdpk1	F2Z3X6;Q9Z2A0	F2Z3X6	0.274584	0.709601	0.369389	0.48773	0.933004	0.698866
Vdac1	F2Z471	F2Z471	0.585996	0.872856	0.000779698	0.753261	0.975859	0.0561821
Smarca2	F2Z4A9;H3BLH0;Q6DIC0	F2Z4A9	0.326904	0.212077	0.343868	0.543247	0.675244	0.685324
Gas7	F6QB26	F6QB26	0.0306492	0.635374	0.595942	0.121786	0.904679	0.837032
Taf15	F6QCI0;Q8BQ46	F6QCI0	0.183018	0.411484	0.689117	0.378771	0.818682	0.889027
Arl8a	F6QKK2;Q8VEH3	F6QKK2	0.864346	0.22791	0.120718	0.929185	0.692406	0.445904
Casq2	F6QYE1;O09161	F6QYE1	5.96013e-07	0.384529	0.0159767	6.776e-05	0.803943	0.194612
Acin1	F6RJ39;Q9JIX8	F6RJ39	0.54789	0.232733	0.0496816	0.726167	0.697123	0.302946
Lancl2	F6RJV6;Q9JJK2	F6RJV6	0.00404194	0.383314	0.0966975	0.0309559	0.803373	0.409863
Ide	F6RPJ9	F6RPJ9	0.000566688	0.169728	0.184694	0.00788486	0.641007	0.534981
Syngap1	F6SEU4	F6SEU4	0.869498	0.403332	0.922196	0.932373	0.811188	0.976266
Ube2j1	F6SPK0	F6SPK0	0.865012	0.871418	0.0575025	0.929517	0.975236	0.324705
Fam234a	F6SQM4;Q8C0Z1	F6SQM4	0.436731	0.267486	0.407934	0.635866	0.725438	0.726781
Bag1	F6TCF9;Q60739	F6TCF9	0.805893	0.32102	0.739977	0.897268	0.76246	0.909155
Samhd1	F6TVP2;Q60710	F6TVP2	0.0390796	0.238111	0.0099043	0.14297	0.703324	0.156669
Mfsd6	F6U3S2	F6U3S2	0.533774	0.00010475	0.000921791	0.715053	0.0315235	0.0582207
Dyrk1a	F6U6X3;Q61214	F6U6X3	0.686981	0.141536	0.349622	0.825591	0.611055	0.689718
Amdhd2	F6UP77;F7CUP3;Q8JZV7	F6UP77	0.477727	0.19002	0.0772292	0.66997	0.660499	0.367539
Inpp4a	F6V2U0	F6V2U0	0.0410295	0.0654393	0.00295789	0.147614	0.464024	0.0995144
Tmed2	F6V6T4;Q9R0Q3	F6V6T4	0.429947	0.205632	0.0680372	0.630304	0.671583	0.350748
Tpd52l2	F6VQ81	F6VQ81	0.48301	0.0500625	0.607821	0.675527	0.44095	0.846223
Shisa6	F6VQZ6;Q3UH99	F6VQZ6	0.310597	0.829564	0.537985	0.525815	0.967922	0.801962
Gstm1	F6WHQ7	F6WHQ7	1.46351e-05	0.176643	0.115509	0.000617386	0.645308	0.437736
Arhgef6	F6WMJ3;Q8K4I3	F6WMJ3	0.38177	0.705997	0.019327	0.590004	0.931073	0.211276
Ctss	F6WR04;O70370	F6WR04	1.41779e-05	0.1557	0.525367	0.000617386	0.630035	0.795208
Stx16	F6X4N5;Q8BVI5	F6X4N5	0.000669591	0.0384395	0.693531	0.00881182	0.409904	0.890813
Cc2d1b	F6XC25;Q8BRN9	F6XC25	0.330394	0.401463	0.458932	0.545751	0.809572	0.753936
Rnf31	F6XVP7;Q924T7	F6XVP7	0.292625	0.315326	0.0771978	0.508227	0.758229	0.367539
Paip1	F6Y616	F6Y616	0.0922714	0.303329	0.471778	0.247152	0.749897	0.762266
Ndufab1	F6ZFT1;F8WJ64;Q9CR21	F6ZFT1	0.936698	0.731862	0.680302	0.968111	0.937529	0.883917
Mocs2	F6ZGI7	F6ZGI7	0.960739	0.250367	0.0935315	0.976882	0.712916	0.406548
Gbe1	F6ZHD8;Q9D6Y9	F6ZHD8	0.0227112	0.0181513	0.0241669	0.0987177	0.30945	0.230668
Gabrb3	F6ZYH6;P63080;Q8C446	F6ZYH6	0.106768	0.380816	0.938995	0.269253	0.801421	0.980588
Macf1	F7ACR9	F7ACR9	0.00116162	0.774008	0.301473	0.0130041	0.95411	0.648914
Tmem132b	F7BAB2	F7BAB2	0.435465	0.19154	0.110903	0.635255	0.660499	0.429182
Ankrd50	F7BE84	F7BE84	0.385997	0.420936	0.204245	0.593996	0.822264	0.557128
Gm21992	F7BGR7	F7BGR7	0.545517	0.540817	0.283909	0.72486	0.864606	0.638108
Pcdh1	F7BJK1	F7BJK1	0.000119415	0.86829	0.122874	0.00278963	0.974668	0.449101
Bcas1	F7BNZ5;Q80YN3	F7BNZ5	0.0490847	0.798326	0.746038	0.166405	0.95824	0.911637
Plch2	F7C3A0;H3BIW6	F7C3A0	0.266479	0.328444	0.388527	0.479362	0.76766	0.713649
Ahnak2	F7CVJ5;F7DBB3	F7CVJ5	0.0588587	0.787324	0.126854	0.187731	0.957429	0.450371
Cacng8	F7CZ64;Q8VHW2	F7CZ64	0.774614	0.379723	0.491636	0.879283	0.800438	0.775114
Pex5l	F8SLP9;F8SLQ1;F8SLQ3	F8SLP9	0.00309159	0.174456	0.644956	0.0256762	0.644549	0.862865
Ttc37	F8VPK0	F8VPK0	0.430389	0.0196453	0.108999	0.630367	0.316068	0.427568
Agl	F8VPN4	F8VPN4	0.0496817	0.0771197	0.856251	0.167218	0.488297	0.951359
Zc3h7b	F8VPP8	F8VPP8	0.48608	0.414373	0.689276	0.677598	0.818682	0.889027
Farp1	F8VPU2	F8VPU2	0.038169	0.099207	0.0261092	0.140889	0.5304	0.237597
Usp32	F8VPZ3	F8VPZ3	0.464315	0.0222236	0.132957	0.657469	0.333617	0.459705
Fryl	F8VQ05	F8VQ05	0.493472	0.748708	0.612465	0.683463	0.944842	0.84796
Phip	F8VQ93;Q8VDD9	F8VQ93	0.719946	1.60037e-05	0.800023	0.844627	0.00818747	0.92831
Tacc1	F8VQ95;Q6Y685	F8VQ95	0.514913	0.240891	0.634703	0.698665	0.704526	0.857151
Pam	F8VQA4;P97467	F8VQA4	0.366114	0.201752	0.324779	0.574904	0.668499	0.667833
Srp72	F8VQC1	F8VQC1	0.847604	0.645158	0.876074	0.918522	0.907573	0.959931
Ktn1	F8VQC7	F8VQC7	0.59136	0.43511	0.336312	0.757486	0.828854	0.679698
Slc4a7	F8VQC9;I1VGT4;J9RV59	F8VQC9	0.179152	0.541993	0.559902	0.373568	0.864606	0.812612
Ptprg	F8VQD7;Q05909	F8VQD7	0.00522518	0.495218	0.694019	0.0367198	0.84809	0.890992
Agap3	F8VQE9;Q8VHH5	F8VQE9	0.00517053	0.819931	0.34659	0.0364861	0.964763	0.688337
Trappc10	F8VQF9	F8VQF9	0.32143	0.263867	0.727655	0.537047	0.723719	0.905054
Abl2	F8VQH0	F8VQH0	0.565446	0.329905	0.210139	0.738907	0.768577	0.562456
Lamc1	F8VQJ3	F8VQJ3	0.960843	0.526266	0.98153	0.976882	0.863453	0.993111
Gucy1a2	F8VQK3	F8VQK3	5.41874e-06	0.502005	0.922929	0.000328057	0.852905	0.976365
Sash1	F8VQK5;P59808	F8VQK5	0.909798	0.90143	0.733849	0.954599	0.978728	0.906776
Sdhc	F8WGB3;Q9CZB0	F8WGB3	0.725516	0.165445	0.121327	0.848612	0.638035	0.446231
Nos1	F8WGF2;Q9Z0J4;S4R255	F8WGF2	0.0126814	0.321565	0.0609403	0.067092	0.762549	0.33203
Ahcyl2	F8WGT1	F8WGT1	0.364221	0.03901	0.144337	0.573516	0.409904	0.477844
Dmxl1	F8WGX5;Q6PNC0	F8WGX5	0.0580051	0.993338	0.722115	0.185355	0.99858	0.903796
Atp2b2	F8WHB1;Q3UHH0;Q9R0K7	F8WHB1	0.0653756	0.184508	0.513808	0.199322	0.656885	0.787997
Copa	F8WHL2;Q8CIE6	F8WHL2	0.139205	0.0185021	0.519695	0.319933	0.30945	0.792241
Ralgapb	F8WHN4	F8WHN4	0.277698	0.416376	0.935697	0.491022	0.819931	0.980161
Prrc2b	F8WHT3	F8WHT3	0.00704164	0.988851	0.417678	0.0446961	0.99858	0.729724
Pds5b	F8WHU5;Q4VA53	F8WHU5	0.176284	0.169961	0.484555	0.370295	0.641007	0.771419
Cdh9	F8WHU6;P70407	F8WHU6	0.644647	0.0916701	0.40541	0.794319	0.512551	0.724948
Pip4p1	F8WHW3;Q3TWL2	F8WHW3	0.784943	0.434304	0.407888	0.884921	0.828854	0.726781
Pip5k1c	F8WHW6	F8WHW6	0.191309	0.976633	0.0310871	0.389601	0.994723	0.254416
Pip5k1a	F8WI18;P70182	F8WI18	0.416504	0.231687	0.589557	0.61871	0.696395	0.832857
Snx7	F8WI30	F8WI30	0.049304	0.926889	0.0732087	0.166604	0.982445	0.357723
Dip2a	F8WI56	F8WI56	0.648099	0.0642264	0.157553	0.797997	0.461963	0.495415
Src	F8WI90;P05480	F8WI90	0.420109	0.462588	0.443644	0.622618	0.83922	0.745626
Hectd1	F8WIE5	F8WIE5	1.89861e-05	0.122231	0.578231	0.000708999	0.580851	0.825169
Slc12a4	F8WIJ0;Q9JIS8	F8WIJ0	0.305656	0.235095	0.0124909	0.520205	0.699376	0.174124
Ddhd1	F8WIJ5	F8WIJ5	0.269496	0.361621	0.650237	0.482408	0.790958	0.865646
Anxa6	F8WIT2;P14824	F8WIT2	0.41093	0.600126	0.362885	0.613995	0.891218	0.696698
1700037H04Rik;	F8WIU1;Q9D1K7	F8WIU1	0.0787961	0.0517944	0.417721	0.224372	0.441022	0.729724
Serpinb6a;Serpinb6	F8WIV2;Q60854	F8WIV2	0.0726471	0.159503	0.454374	0.212638	0.631523	0.750347
Osbpl6	F8WIZ7	F8WIZ7	0.861391	0.199224	0.678305	0.926983	0.665295	0.882965
Itih1	F8WJ05;Q61702	F8WJ05	0.714419	0.00140533	0.00881965	0.841383	0.119828	0.147939
Nf2	F8WJ43;P46662	F8WJ43	0.974635	0.145726	0.842016	0.985244	0.617069	0.94705
Ntng1	F8WJ48;F8WJ50;F8WJ51;Q8R4G0	F8WJ48	0.0146852	0.00303913	0.018471	0.0730829	0.156484	0.210164
Tmcc1	F8WJ98;Q69ZZ6	F8WJ98	0.259254	0.39999	0.370724	0.470917	0.808834	0.69909
Evl	F8WJB9;P70429	F8WJB9	0.387255	0.538591	0.187859	0.594597	0.864606	0.537602
Tra2b	F8WJG3;P62996	F8WJG3	0.388062	0.083613	0.124068	0.595122	0.502273	0.449259
Ccdc58	F8WJI3;Q8R3Q6	F8WJI3	0.00106885	0.15568	0.558561	0.0122882	0.630035	0.812564
St13	F8WJK8;Q99L47	F8WJK8	0.00244935	0.810678	0.93216	0.0217172	0.961389	0.979899
Sf3a2	G3UVU2	G3UVU2	0.464661	0.027226	0.603394	0.657595	0.359758	0.843242
Hk1	G3UVV4;P17710	G3UVV4	0.102414	0.00596905	0.0944723	0.2625	0.212757	0.40681
Tiam1	G3UWG2;Q60610	G3UWG2	0.370168	0.0703834	0.304899	0.579138	0.468247	0.650756
Cog4	G3UWH9;Q8R1U1	G3UWH9	0.620251	0.171609	0.0520979	0.776605	0.64135	0.305823
Guf1	G3UWY0;Q8C3X4	G3UWY0	0.339431	0.102192	0.763155	0.552441	0.535921	0.917758
Ccdc28a	G3UX80;G3UZ16;Q3UFK1	G3UX80	0.289469	0.338471	0.526117	0.504746	0.775113	0.795545
Dtnb	G3UXK0;G3UY34;G3UYM7;G3UZ87;G3UZJ3;O70585;Q8C8Z9;Q8K0N0	G3UXK0	0.958772	0.790069	0.843152	0.976882	0.957591	0.94705
Prps1l3;Prps1	G3UXL2;Q9D7G0	G3UXL2	0.941778	0.640364	0.226217	0.97042	0.905565	0.579532
Gps1	G3UXW9	G3UXW9	0.487788	0.0256737	0.0151197	0.678685	0.353763	0.190702
Psme1	G3UXZ5;P97371	G3UXZ5	0.0167891	0.199129	0.95742	0.0799006	0.665295	0.984951
Gtf2i	G3UYD0;Q3UHU8;Q9ESZ8	G3UYD0	0.00287194	0.226509	0.00668252	0.0244473	0.692406	0.135666
Pfdn6	G3UYF9;Q03958	G3UYF9	0.14458	0.0975845	0.660336	0.327916	0.526427	0.87249
Gigyf2	G3UYG6;Q6Y7W8	G3UYG6	0.249818	0.674714	0.0845634	0.458503	0.919763	0.388568
Ube2i	G3UYP0;P63280;Q8CFZ0	G3UYP0	0.00740237	0.133871	0.21426	0.0464669	0.600238	0.566782
Rps28	G3UYV7;P62858	G3UYV7	0.013943	0.557866	0.84529	0.0709774	0.873207	0.948356
Cadm2	G3UZM4;Q8BLQ9	G3UZM4	0.231411	0.191395	0.115763	0.438481	0.660499	0.438051
H2-D1	G3UZP7;P01899	G3UZP7	0.915949	0.840217	0.669749	0.957889	0.970218	0.877346
Txn2	G3UZY2;P97493	G3UZY2	0.302488	0.105178	0.00243895	0.51705	0.544077	0.0928966
Syncrip	G3V018;Q7TMK9	G3V018	0.0945654	0.212972	0.453437	0.250672	0.675244	0.750045
Reep5	G3X8R0	G3X8R0	0.0308101	0.0318411	0.0383166	0.122284	0.383068	0.2734
Kptn	G3X8R1;Q8VCX6	G3X8R1	0.555282	0.621434	0.146423	0.732151	0.897081	0.479579
Sra1	G3X8R2;Q80VJ2	G3X8R2	0.0138691	0.25998	0.164943	0.0707419	0.72066	0.508365
Mrtfb	G3X8R8;P59759;Q5DTZ3	G3X8R8	0.0445603	0.939061	0.351017	0.15621	0.983882	0.689898
Ctsa	G3X8T3;P16675	G3X8T3	0.000897232	0.809929	0.0048761	0.0106999	0.961121	0.123728
Serpina3n	G3X8T9	G3X8T9	6.69979e-07	0.0627312	0.0921148	6.99513e-05	0.456925	0.403756
2210016F16Rik	G3X8U3	G3X8U3	0.204986	0.37516	0.0254608	0.4066	0.799649	0.235484
Vps16	G3X8X7;Q920Q4	G3X8X7	0.668748	0.585663	0.555207	0.812626	0.88594	0.81224
Lysmd2	G3X915	G3X915	0.303392	0.267196	0.131625	0.517953	0.725438	0.458996
Armc8	G3X920;Q9DBR3	G3X920	0.334179	0.607513	0.219227	0.547482	0.895055	0.570841
Sec23ip	G3X928	G3X928	0.417998	0.0698387	0.400844	0.620028	0.468247	0.722205
Arhgap39	G3X932;H7BX46;P59281	G3X932	0.309897	0.537428	0.59215	0.525326	0.864606	0.834097
Supt16;Supt16h	G3X956;Q920B9	G3X956	0.022731	0.0168119	0.41843	0.0987196	0.305178	0.730362
Itih2	G3X977;Q61703	G3X977	0.572208	0.00715078	0.0864803	0.744511	0.228591	0.392925
Plcxd3	G3X9A7;Q8BLJ3	G3X9A7	0.0217091	0.521231	0.0911947	0.0954157	0.8614	0.4022
Mink1	G3X9G2;Q9JM52	G3X9G2	0.00478416	0.893283	0.537323	0.0347205	0.978728	0.801603
Dnm2	G3X9G4;Q3TCR7	G3X9G4	0.129891	0.567355	0.0757917	0.306696	0.875649	0.364427
Htt	G3X9H5;P42859	G3X9H5	0.00272686	0.294829	0.41879	0.0234859	0.744251	0.73049
Mtss1	G3X9H7;Q8R1S4	G3X9H7	0.0831166	0.929444	0.459765	0.231856	0.982445	0.754134
Fam3c	G3X9I1;G5E911;Q91VU0	G3X9I1	0.782914	0.202807	0.876892	0.883822	0.669395	0.960227
Sipa1l3	G3X9J0	G3X9J0	0.483168	0.144735	0.0364584	0.675563	0.616539	0.268735
Arfgef1	G3X9K3	G3X9K3	0.700724	0.0555983	0.0191431	0.833311	0.449354	0.210164
Dap3	G3X9M0;Q9ER88	G3X9M0	0.00102891	0.879348	0.0456421	0.0119093	0.977319	0.290791
Pnmal2	G3X9N3	G3X9N3	0.636245	0.57085	0.435611	0.787598	0.878337	0.741659
Mbnl1	G3X9Q0;Q9JKP5	G3X9Q0	0.0814972	0.601591	0.410947	0.228962	0.891526	0.728113
Itga7	G3X9Q1;Q3TZS3;Q61738	G3X9Q1	0.891561	0.462437	0.663816	0.945136	0.83922	0.874801
Gng7	G3X9Q2;Q61016	G3X9Q2	0.00662253	0.276398	0.915856	0.0428329	0.73169	0.975215
Psme2	G3X9V0;P97372	G3X9V0	0.213031	0.152726	0.752945	0.414367	0.628079	0.914762
Grin2b	G3X9V4;Q01097	G3X9V4	0.0119661	0.477881	0.516071	0.0643647	0.84195	0.790036
Syt3	G3X9Y1	G3X9Y1	0.0599943	0.985221	0.705679	0.190204	0.997605	0.896782
Ube4a	G3X9Y5	G3X9Y5	0.515766	0.348896	0.741158	0.698665	0.780818	0.909514
Eif4g2	G3XA17	G3XA17	0.878798	0.129134	0.847522	0.936818	0.589867	0.949684
Naaa	G3XA18;Q9D7V9	G3XA18	0.34165	0.360534	0.15626	0.554179	0.789976	0.493188
Omg	G3XA53;Q63912	G3XA53	5.06406e-05	0.0588282	0.595888	0.00143932	0.449779	0.837032
Rab11fip2	G3XA57	G3XA57	0.0193667	0.970746	0.000684953	0.0883854	0.991284	0.0526757
Ndufa11	G5E814;Q9D8B4	G5E814	0.746164	0.00791205	0.0141687	0.862099	0.234518	0.185542
Atp2b1	G5E829	G5E829	0.0504115	0.0846622	0.120164	0.168897	0.502473	0.445157
Cyb5a	G5E850;P56395	G5E850	0.503324	0.30495	0.109567	0.68961	0.750821	0.427713
Gria4	G5E863	G5E863	0.0647644	0.145683	0.0934604	0.198577	0.617069	0.406548
Sf3b1	G5E866;Q99NB9	G5E866	0.315214	0.137084	0.0760666	0.530646	0.606156	0.365063
Trip12	G5E870	G5E870	0.663056	0.986789	0.933591	0.808064	0.997697	0.97999
Tamm41	G5E881;Q3TUH1	G5E881	0.191069	0.269476	0.0120888	0.389446	0.72708	0.171319
Pak1	G5E884	G5E884	0.577565	0.0511935	0.199129	0.747808	0.441022	0.551747
Akr1b10	G5E895	G5E895	0.0373784	0.221167	0.334866	0.138873	0.686776	0.679092
Edc4	G5E896	G5E896	0.00919488	0.491513	0.717072	0.0536561	0.847928	0.901805
Rgs17	G5E8E0	G5E8E0	0.00663819	0.0246508	0.415137	0.0428425	0.351132	0.729724
Itgb5	G5E8F8;O70309;Q6PE70	G5E8F8	0.62774	0.232129	0.632024	0.78312	0.696597	0.856636
Wdr11	G5E8J3;Q8K1X1	G5E8J3	0.991343	0.403247	0.395796	0.996005	0.811188	0.718033
Scyl2	G5E8J9;Q8CFE4	G5E8J9	0.0226995	0.991214	0.553527	0.0987177	0.99858	0.810984
Ank3	G5E8K2;G5E8K3;G5E8K5	G5E8K2	0.14234	0.781905	0.0415153	0.324516	0.957429	0.279497
Lyst	G5E8Q0	G5E8Q0	0.0267138	0.0360095	0.968755	0.109774	0.403499	0.990056
Tpm1	G5E8R0	G5E8R0	0.669141	0.246027	0.938341	0.812626	0.709216	0.980161
Ppp6r3	G5E8R4;Q922D4	G5E8R4	0.789024	0.448486	0.50953	0.888151	0.835506	0.785015
Ttc3	G5E8T2;O88196	G5E8T2	0.246471	0.521617	0.41441	0.455215	0.861651	0.729467
Magi3	G5E8T6;Q9EQJ9	G5E8T6	0.816339	0.715803	0.425319	0.903981	0.934537	0.735858
Hagh	G5E8T9;Q99KB8	G5E8T9	0.97408	0.278189	0.696148	0.985244	0.73169	0.892465
Hnrnpl	G5E924	G5E924	0.0853782	0.965074	0.215043	0.234962	0.990361	0.567055
Atp2c1	H3BIX7;H3BL44;Q3UZR5;Q80XR2	H3BIX7	0.0491289	0.756666	0.705931	0.166405	0.947488	0.896782
Frmd4a	H3BIZ7;Q8BIE6	H3BIZ7	0.29501	0.446987	0.199034	0.510496	0.835506	0.551747
Cpsf6	H3BJ30;H3BJW3;Q6NVF9	H3BJ30	0.0454384	0.233228	0.540856	0.15857	0.697207	0.803198
Arhgef2	H3BJ40;H3BJ45;H3BJU7;H3BJX8;H3BKH9;Q60875	H3BJ40	0.541569	0.993203	0.224838	0.72208	0.99858	0.577734
Tinagl1	H3BJ97;Q99JR5	H3BJ97	0.493316	0.958803	0.949148	0.683463	0.98879	0.982228
Rnf141	H3BJB4;Q99MB7	H3BJB4	0.0445439	0.313604	0.947452	0.15621	0.758229	0.982228
Ppp1r9a	H3BJD6;H3BL28;Q7TN74	H3BJD6	0.0220967	0.0386761	0.00262123	0.0967818	0.409904	0.0957871
Aftph	H3BJH7;Q80WT5	H3BJH7	0.441562	0.477759	0.706844	0.639409	0.84195	0.896803
Gpc5	H3BJQ8;H3BLN8;Q8CAL5	H3BJQ8	0.172436	0.847526	0.307001	0.36484	0.971095	0.653336
Scn3b	H3BJR6;Q8BHK2	H3BJR6	0.00919788	0.290337	0.316478	0.0536561	0.738971	0.660587
Unc13a	H3BJZ7;Q4KUS2	H3BJZ7	0.907365	0.512335	0.240795	0.953328	0.856759	0.597143
Eps15	H3BK65;P42567	H3BK65	0.00539049	0.679908	0.761024	0.0375719	0.920991	0.917348
Esd	H3BKH6;Q9R0P3	H3BKH6	3.58814e-07	0.000651368	3.22732e-05	4.37069e-05	0.0954584	0.0127007
Evi5l	H3BKQ3	H3BKQ3	0.0824594	0.0230019	0.0430316	0.230342	0.338154	0.282968
Zfp428;Zfp428;Znf428	H3BL05;H3BLD9;Q8C1M2	H3BL05	0.193946	0.632964	0.0412859	0.39284	0.904679	0.279497
Tcof1	H3BL37;O08784	H3BL37	0.171083	0.472163	0.486572	0.363782	0.840862	0.772756
Atpaf1	H3BLL2;Q811I0	H3BLL2	0.238756	0.376239	0.546122	0.446936	0.799649	0.807037
Tsr2	H7BWY8;Q8C8T8;Z4YL87	H7BWY8	0.224835	0.00204723	0.635396	0.429842	0.139648	0.857248
Adgrb2	H7BWZ2;H7BX74;H7BX92;Q8CGM1	H7BWZ2	0.199891	0.665844	0.683826	0.399939	0.91693	0.885909
Dop1a	H7BWZ9;Q8BL99	H7BWZ9	0.36058	0.947	0.576651	0.571209	0.986399	0.823821
Cep170	H7BX26;Q6A065	H7BX26	0.11688	0.288556	0.0843377	0.284877	0.737758	0.388568
Crat	H7BX88;P47934	H7BX88	0.457546	0.649235	0.484085	0.651853	0.908056	0.771419
Srsf1	H7BX95;Q6PDM2	H7BX95	0.995174	0.542941	0.75631	0.997709	0.864606	0.91624
F2	H7BX99;P19221	H7BX99	0.984361	0.265667	0.57988	0.991367	0.724494	0.826687
Son	H9KV00;H9KV01;H9KV15;Q9QX47	H9KV00	0.210801	0.667565	0.248828	0.411625	0.918081	0.606192
Nudt3	I1E4X7;Q9JI46	I1E4X7	0.000158583	0.590952	0.900337	0.0033946	0.888425	0.969764
Stim2	I1E4X8;P83093	I1E4X8	0.0739173	0.638641	0.284396	0.21509	0.904981	0.638705
AK157302;Isca1	I3ITR1;Q9D924	I3ITR1	0.00229755	0.471864	0.488025	0.020804	0.840862	0.77321
Mtmr1	I7HJQ9;Q9Z2C4	I7HJQ9	0.180851	0.582534	0.431706	0.375653	0.884748	0.74015
Rpl10	I7HLV2;Q6ZWV3	I7HLV2	0.268786	0.255595	0.84038	0.481783	0.717582	0.94705
5730455P16Rik;	J3KMQ6;Q9CYI0	J3KMQ6	0.00112458	0.0198372	6.24221e-05	0.0126611	0.317147	0.0177417
Cacnb4	J3QK20;Q8R0S4	J3QK20	0.00379992	0.554156	0.763637	0.0294094	0.870515	0.917758
Naxd	J3QMM7;K3W4M4;Q9CZ42	J3QMM7	0.000681298	0.98041	0.544359	0.00889163	0.996528	0.805129
Aamp	J3QN89;Q3TJ22	J3QN89	0.292757	0.700947	0.998292	0.508227	0.927586	0.998483
Ntng2	J3QNA0;Q8R4F1	J3QNA0	0.0906088	0.0479212	0.631543	0.243654	0.436501	0.85634
Mapk8ip3	J3QNR6;K3W4S4;Q9ESN9	J3QNR6	0.0145757	0.492514	0.49162	0.0728832	0.847928	0.775114
Trappc13	J3QNW4;Q3TIR1	J3QNW4	0.55503	0.54823	0.169664	0.732151	0.868041	0.513524
Usp13	J3QSN2;Q5BKP2	J3QSN2	0.487112	0.854354	0.776522	0.678297	0.972281	0.92139
Trpm3	J9S2Z5;J9S314;J9SVL3;J9T120;J9T153;Q5F4S6;Q5F4S7;Q5F4S8;Q5F4S9;Q5F4T0	J9S2Z5	0.0107682	0.91722	0.867266	0.0597125	0.981642	0.956992
Bsg	K3W4Q8;P18572	K3W4Q8	0.00108168	0.0514694	0.259814	0.0124008	0.441022	0.616828
Myh14	K3W4R2;Q6URW6	K3W4R2	0.256858	0.900153	0.899338	0.467979	0.978728	0.969764
Gyg;Gyg1;Gyg	K3W4S6;Q9R062;V9GX26	K3W4S6	0.0168171	0.814223	0.163093	0.0799594	0.961997	0.505381
Atp6v0a1	K3W4T3	K3W4T3	0.044579	0.346955	0.420366	0.15621	0.778178	0.731992
Cadm3	K4DI58;Q99N28	K4DI58	0.515337	0.0716644	0.352942	0.698665	0.473078	0.690852
Wdr81	K4DI77;Q5ND34	K4DI77	0.969063	0.00268388	0.140777	0.981923	0.15485	0.473769
Ksr2	M0QW59;Q3UVC0	M0QW59	0.315915	0.33468	0.761182	0.531128	0.773184	0.917348
Agrn	M0QWP1	M0QWP1	0.279428	0.628888	0.922312	0.49295	0.901975	0.976266
Capn2	O08529	O08529	0.00548466	0.56888	0.350208	0.038021	0.876623	0.689718
Bin1	O08539	O08539	0.101993	0.0196248	0.954529	0.261945	0.316068	0.984432
Sec22b	O08547	O08547	0.649765	0.155775	0.615857	0.798824	0.630035	0.84796
Dpysl2	O08553	O08553	0.00845696	0.169096	0.64242	0.0503091	0.641007	0.86129
Rundc3a	O08576	O08576	0.515599	0.169591	0.0481696	0.698665	0.641007	0.297268
Emd	O08579	O08579	0.604171	0.670388	0.947739	0.766983	0.918413	0.982228
Gtpbp1	O08582	O08582	0.0119743	0.983403	0.106483	0.0643647	0.997488	0.425028
Alyref	O08583	O08583	0.00354843	0.0980619	0.0476661	0.0282329	0.526427	0.296259
Pten	O08586	O08586	0.00176689	0.961113	0.733736	0.017417	0.989729	0.906776
Stxbp1	O08599	O08599	0.00068864	0.0693117	0.16297	0.00891919	0.468247	0.505306
Endog	O08600	O08600	0.474022	0.31821	0.0424293	0.66587	0.760731	0.281177
Metap2	O08663;Q3UI33	O08663	0.0930381	0.205871	0.865599	0.248296	0.671583	0.956857
Capn5	O08688	O08688	0.245373	0.28116	0.980865	0.454171	0.73169	0.993111
Prdx6	O08709	O08709	0.0926437	0.268776	0.178252	0.247631	0.725991	0.526523
Akap1	O08715	O08715	0.826341	0.786177	0.541385	0.909544	0.957429	0.803751
Dld	O08749	O08749	0.119445	0.0234842	0.204782	0.289683	0.343345	0.557294
Ube3a	O08759	O08759	0.857596	0.0106321	0.00475638	0.925235	0.262934	0.122145
Prkcsh	O08795	O08795	0.27776	0.0568349	0.0378217	0.491022	0.449779	0.272347
Serpinb9	O08797	O08797	0.0273613	0.0319323	0.625945	0.111716	0.383068	0.852139
Prdx4	O08807	O08807	0.000567167	0.41186	0.050725	0.00788486	0.818682	0.304588
Gfra2	O08842	O08842	0.735384	0.507613	0.150379	0.855439	0.854975	0.485947
RO60	O08848	O08848	0.0135869	0.816825	0.506986	0.0699303	0.962579	0.782666
Pik3r2	O08908	O08908	0.727154	0.544599	0.247682	0.849367	0.866616	0.60513
Faah	O08914	O08914	0.424002	0.0452022	0.0362502	0.625308	0.430783	0.268735
Aip	O08915	O08915	0.0317989	0.55443	0.784755	0.125096	0.870515	0.924416
Flot1	O08917	O08917	2.55233e-06	0.827399	0.969501	0.000207266	0.967316	0.990212
Numbl	O08919	O08919	0.0140907	0.789931	0.0235553	0.0711589	0.957591	0.229541
Cyth3	O08967	O08967	0.00147845	0.986295	0.243253	0.0153112	0.997605	0.599255
Mras	O08989	O08989	0.265143	0.225319	0.372802	0.478473	0.692352	0.700226
Sdcbp	O08992;Q3TMX0	O08992	0.545107	0.132001	0.465207	0.724731	0.598155	0.757587
Atox1	O08997	O08997	0.720827	0.0896162	0.294189	0.844846	0.509584	0.645343
Degs1	O09005	O09005	0.00599257	0.228348	0.0586351	0.0397639	0.692406	0.326773
Snap23	O09044;Q9D3L3	O09044	0.00259526	0.781401	0.154653	0.0225894	0.957429	0.491367
Psmb1	O09061	O09061	0.682918	0.225326	0.265188	0.822266	0.692352	0.620633
Ndufb11	O09111	O09111	0.337759	0.151351	0.000303851	0.550661	0.627831	0.037012
Ptgds	O09114	O09114	0.919832	0.343732	0.0598919	0.960183	0.777088	0.330536
Sema4d	O09126	O09126	0.828537	0.306714	0.675131	0.910591	0.75259	0.88099
Gsto1	O09131	O09131	0.0850469	0.224586	0.254582	0.234303	0.691742	0.612828
Rpl21	O09167;Q9CQM8	O09167	0.13384	0.0228049	0.0891935	0.311254	0.337331	0.398782
Gclm	O09172	O09172	0.0155157	0.275158	0.342379	0.0756707	0.730559	0.684697
Amacr	O09174	O09174	8.12115e-05	0.917366	0.361515	0.00209837	0.981642	0.696698
Kif3c	O35066	O35066	0.0356581	0.247388	0.343306	0.134948	0.709834	0.68499
Vps26c	O35075	O35075	0.387747	0.0130589	0.0239985	0.594817	0.272392	0.23035
Scarb2	O35114	O35114	0.324271	0.984708	0.128908	0.540206	0.997605	0.454139
Grcc10	O35127	O35127	0.0193857	0.955006	0.275149	0.0883934	0.988475	0.630726
Phb2	O35129	O35129	0.99005	0.661433	0.494398	0.994911	0.914928	0.776109
Ncam2	O35136	O35136	0.0979669	0.765156	0.982691	0.255975	0.949029	0.993159
Gosr2	O35166	O35166	0.00221557	0.0668533	0.469632	0.0202603	0.465148	0.761051
Cx3cl1	O35188	O35188	0.503253	0.0588681	0.266841	0.68961	0.449779	0.621656
Ddt	O35215	O35215	0.0113315	0.314206	0.28563	0.061804	0.758229	0.638843
Cpsf2	O35218	O35218	0.0502842	0.815328	0.539223	0.168691	0.961997	0.802171
Psmd4	O35226	O35226	0.0403885	0.903207	0.185089	0.145821	0.978728	0.534981
Ptpn9	O35239	O35239	0.103281	0.0655116	0.183742	0.264061	0.464024	0.534102
Exoc7	O35250	O35250	0.194098	0.980174	0.669775	0.392958	0.996528	0.877346
Dhx15	O35286	O35286	0.861278	0.582799	0.613757	0.926983	0.884748	0.84796
Purb	O35295	O35295	0.0105777	0.539349	0.154395	0.0590782	0.864606	0.49122
Srsf5	O35326;Q9D8S5	O35326	0.656841	0.704623	0.705811	0.802963	0.929653	0.896782
Kpna3	O35344	O35344	0.099641	0.75231	0.0847701	0.258664	0.945888	0.388954
Kpna6	O35345;Q4FJZ2	O35345	0.936993	0.751507	0.296812	0.96822	0.945508	0.645343
Nrp2	O35375	O35375	0.00289903	0.924242	0.0542888	0.0245553	0.982445	0.312445
Anp32a	O35381	O35381	0.161706	0.202685	0.00621609	0.352789	0.669395	0.131223
Exoc4	O35382	O35382	0.709765	0.368039	0.137179	0.838799	0.797822	0.467559
Hax1	O35387	O35387	0.0350282	0.804365	0.937277	0.133735	0.9593	0.980161
Efnb3	O35393	O35393	0.197264	0.0375381	0.548233	0.397168	0.408332	0.808518
Pld3	O35405	O35405	1.32429e-06	0.940864	0.199302	0.000120983	0.984146	0.551747
Folh1	O35409	O35409	1.41979e-07	0.0146573	0.0211786	2.13637e-05	0.28841	0.220631
Dhodh	O35435	O35435	4.46652e-05	0.384777	0.00190739	0.00132853	0.804134	0.0841226
Prrt1	O35449	O35449	0.327221	0.784608	0.187992	0.543247	0.957429	0.537602
Ech1	O35459	O35459	1.6414e-05	0.951223	0.125881	0.00064186	0.987543	0.449259
Fkbp8	O35465	O35465	0.298087	0.00678154	0.173494	0.51261	0.223323	0.518153
Edil3	O35474;Q8C4U8	O35474	0.35466	0.269741	0.143649	0.565381	0.72708	0.477844
Stx1a	O35526	O35526	0.000191153	0.733538	0.0396022	0.00380521	0.937726	0.277471
Slc1a6	O35544	O35544	0.0254853	0.0494119	0.0381121	0.106522	0.440297	0.272702
Rabep1	O35551	O35551	0.210689	0.0868082	0.101081	0.411625	0.505821	0.417715
Psmd14	O35593	O35593	0.243039	0.811002	0.891033	0.45172	0.961549	0.967389
Adam10	O35598	O35598	0.477705	0.0308923	0.497261	0.66997	0.381751	0.777689
Bmpr2	O35607	O35607	0.472997	0.709919	0.574892	0.664977	0.933032	0.822817
Pmm1	O35621	O35621	0.0414282	0.062768	0.765277	0.148466	0.456925	0.917758
Slc32a1	O35633	O35633	0.726011	0.0390771	0.0881275	0.848783	0.409904	0.397475
Anxa3	O35639	O35639	0.80892	0.265154	0.731774	0.899268	0.72422	0.906776
Ap1b1	O35643	O35643	0.0191598	0.596824	0.428573	0.0877543	0.890511	0.737993
Hap1	O35668	O35668	0.0515427	0.466196	0.0114983	0.17134	0.840862	0.16524
Myadm	O35682	O35682	0.119185	0.288239	0.121544	0.289393	0.737758	0.446707
Serpini1	O35684	O35684	0.2173	0.474315	0.638077	0.420147	0.841338	0.859279
Nudc	O35685	O35685	0.0671482	0.49022	0.722036	0.202673	0.846713	0.903796
Pnn	O35691;Q3TUQ5	O35691	0.00066425	0.695683	0.285138	0.0087848	0.925088	0.638843
Noct	O35710	O35710	0.162183	0.979415	0.439837	0.35315	0.99616	0.744361
Hnrnph1	O35737;Q8C2Q7	O35737	0.0371857	0.613866	0.864008	0.13856	0.896286	0.956753
Api5	O35841	O35841	0.159209	0.648961	0.202762	0.348978	0.908056	0.554792
Pdyn	O35852	O35852	0.23327	0.674953	0.0931406	0.441351	0.919763	0.406229
Bcat2	O35855;O88374	O35855	0.183118	0.730673	0.0597415	0.378824	0.937529	0.330419
Timm44	O35857	O35857	0.978315	0.417711	0.544183	0.986996	0.820035	0.805129
Cops5	O35864	O35864	0.394011	0.351768	0.604602	0.598785	0.783253	0.844186
Slc1a4	O35874	O35874	0.000317165	0.784351	0.0373328	0.00543858	0.957429	0.272072
Calu	O35887	O35887	0.107453	0.576776	0.812232	0.269871	0.881885	0.931426
Lsm2	O35900;O35901	O35900	0.0633186	0.0496551	0.0107988	0.195379	0.440297	0.162491
Cdk5r2	O35926	O35926	0.693701	0.418897	0.00541778	0.829789	0.821417	0.130128
Fxn	O35943	O35943	0.11002	0.2108	0.443146	0.274132	0.675244	0.745589
Pitpnm1	O35954	O35954	0.63751	0.495154	0.0172032	0.788691	0.84809	0.204322
Rab33b	O35963	O35963	0.828635	0.971791	0.781363	0.910591	0.991758	0.923232
Gamt	O35969	O35969	0.559444	0.0430877	0.775803	0.734818	0.426625	0.92139
Mrpl23	O35972	O35972	0.000642905	0.0401194	0.0415333	0.00865553	0.414648	0.279497
Sdc4	O35988	O35988	0.0890291	0.299757	0.0417821	0.241384	0.748118	0.280092
Zw10	O54692	O54692	0.0711346	0.181164	0.0703558	0.21001	0.652044	0.355252
Cavin1	O54724	O54724	0.764895	0.651184	0.896068	0.873586	0.908637	0.969162
Ddost	O54734	O54734	0.0452413	0.0436318	0.739069	0.15799	0.426807	0.908694
Ap3d1	O54774	O54774	0.592574	0.0569536	0.000911268	0.758471	0.449779	0.0582207
Dapk3	O54784	O54784	0.886807	0.12622	0.918594	0.942211	0.585205	0.975215
Dffa	O54786	O54786	0.760249	0.967947	0.0352832	0.870655	0.990757	0.266631
Rgs9	O54828	O54828	0.900556	0.495658	0.0459788	0.950237	0.84809	0.290986
Csnk2a2	O54833	O54833	0.00451978	0.176648	0.568025	0.0337073	0.645308	0.817215
Gucy1b1	O54865	O54865	0.000753114	0.370948	0.0061484	0.009481	0.798087	0.131223
Reps1	O54916	O54916	0.249341	0.893955	0.350726	0.458036	0.978728	0.689718
Smarce1	O54941	O54941	0.274706	0.0667085	0.0904236	0.48773	0.465141	0.400179
Dnajb6	O54946	O54946	0.0239959	0.795927	0.360944	0.102217	0.95824	0.696563
Prkag1	O54950	O54950	0.586878	0.0414478	0.626211	0.753752	0.41759	0.852273
Banf1	O54962	O54962	0.143456	0.613796	0.675208	0.326476	0.896286	0.88099
Rnf13	O54965;Q8C4F9;Q8CB78	O54965	0.452667	0.807774	0.845757	0.648379	0.960626	0.948464
Crym	O54983	O54983	0.2608	0.0701374	0.657862	0.471967	0.468247	0.87057
Get3	O54984	O54984	0.0228631	0.00402962	0.834401	0.0991253	0.174708	0.943797
Slk	O54988	O54988	0.421861	0.0882606	0.0618318	0.623769	0.508422	0.33298
Cntnap1	O54991	O54991	0.12501	0.820827	0.564858	0.300119	0.965368	0.816172
Trappc3	O55013	O55013	0.843367	0.950358	0.0888541	0.917121	0.987457	0.398054
Pgrmc1	O55022	O55022	0.0088176	0.00417604	0.817077	0.0520911	0.178038	0.933464
Entpd2	O55026	O55026	0.345076	0.415525	0.0344876	0.55656	0.818886	0.264923
Bckdk	O55028	O55028	0.0119533	0.935585	0.257837	0.0643647	0.983441	0.615854
Copb2	O55029	O55029	0.36244	0.678435	0.145962	0.572425	0.920991	0.479565
Nck2	O55033	O55033	0.254793	0.190286	0.246285	0.465044	0.660499	0.604024
Snca	O55042	O55042	0.874367	0.44878	0.153402	0.934878	0.835506	0.489891
Pde6d	O55057	O55057	0.333685	0.198743	0.342512	0.546983	0.664554	0.684697
Akap7	O55074;Q7TN79	O55074	0.241264	0.98577	0.0123091	0.449821	0.997605	0.17348
Impact	O55091	O55091	2.63845e-10	0.00388142	0.100834	1.03833e-07	0.174708	0.417132
Syngr1	O55100	O55100	0.00833627	0.193041	0.524025	0.0498811	0.660499	0.795073
Strn	O55106	O55106	0.745351	0.777046	0.9196	0.861354	0.955898	0.975466
Nipsnap1	O55125	O55125	1.48433e-05	0.094946	0.0251129	0.000617386	0.522305	0.234448
Septin7	O55131	O55131	0.90512	0.378488	0.00222305	0.951635	0.800438	0.0909556
Eif6	O55135	O55135	2.03015e-05	0.288524	0.0751821	0.000726312	0.737758	0.362518
Acot1	O55137	O55137	0.64279	0.431049	0.331931	0.792908	0.826865	0.675601
Rpl35a	O55142	O55142	0.0901757	0.581723	0.759531	0.243066	0.884748	0.917348
Atp2a2	O55143	O55143	0.0385769	0.0590025	0.0452795	0.142187	0.449861	0.290791
Pja1	O55176	O55176	0.000182458	0.0182973	0.548863	0.00368954	0.30945	0.808518
Cd59a	O55186	O55186	0.125734	0.716148	0.527279	0.300727	0.934537	0.796153
Supt5h	O55201	O55201	0.276842	0.930189	0.144914	0.490247	0.98261	0.477844
Ilk	O55222	O55222	0.329227	0.0409939	0.689534	0.545089	0.416604	0.889027
Chkb	O55229	O55229	0.636076	0.993224	0.201931	0.787598	0.99858	0.553639
Psmb5	O55234	O55234	0.86748	0.976903	0.853629	0.931185	0.994723	0.951359
Sigmar1	O55242	O55242	0.878846	0.79139	0.54312	0.936818	0.958057	0.804925
Dpm1	O70152	O70152	0.692921	0.551701	0.092453	0.829236	0.870454	0.40461
Stmn3	O70166	O70166	0.0260381	0.000235638	0.0172909	0.107994	0.057406	0.204322
Pip4k2a	O70172	O70172	0.182791	0.369566	0.468776	0.378453	0.798087	0.760188
Eif3d	O70194	O70194	0.399572	0.00491559	0.987194	0.60319	0.194947	0.994582
Pgam2	O70250	O70250	0.217422	0.178515	0.00717871	0.420223	0.648078	0.136362
Eef1b	O70251	O70251	0.917624	0.887933	0.742824	0.959053	0.978728	0.910248
Hmox2	O70252	O70252	0.0447484	0.586508	0.0806086	0.156589	0.886433	0.376875
Ptp4a2	O70274	O70274	0.00218614	0.0323211	0.260666	0.0200854	0.383068	0.617692
Nmt1	O70310	O70310	0.279735	0.172683	0.253126	0.493322	0.64135	0.61198
Epb41l2	O70318	O70318	0.388392	0.720404	0.117137	0.595271	0.935191	0.44129
Gpx4	O70325	O70325	0.000211386	0.0278468	0.184369	0.00411199	0.359758	0.534847
Nptx2	O70340	O70340	0.0199381	0.920781	0.856492	0.0902684	0.982073	0.951359
Gpld1	O70362;Q8VCU2	O70362	0.852702	0.740176	0.724683	0.922289	0.941273	0.90414
Emc8	O70378	O70378	0.00247969	0.394907	0.0182715	0.0219033	0.806289	0.210164
Pdlim1	O70400	O70400	0.236725	0.45731	0.90041	0.44476	0.83922	0.969764
Fhl2	O70433	O70433	0.00180628	0.46658	0.604192	0.0176672	0.840862	0.843856
Psma3	O70435	O70435	0.421004	0.794414	0.56713	0.623169	0.95824	0.816387
Stx7	O70439;Q8BH40	O70439	0.949656	0.686207	0.346447	0.973831	0.922395	0.688321
Gnaz	O70443	O70443	0.0149625	0.460224	0.125914	0.0738167	0.83922	0.449259
Ubr1	O70481	O70481	0.137219	0.826909	0.407155	0.317416	0.967213	0.726545
Hsd17b12	O70503	O70503	0.202678	0.611388	0.0582989	0.40315	0.896286	0.326678
Srpk1	O70551	O70551	0.738943	0.48156	0.50292	0.857582	0.843142	0.780387
Cask	O70589	O70589	0.00799981	0.660135	0.0323519	0.0486313	0.914325	0.257808
Pfdn2	O70591	O70591	0.0630458	0.399967	0.708793	0.195007	0.808834	0.897475
Cfdp1	O88271	O88271	0.774079	0.227456	0.0409203	0.879202	0.692406	0.279497
Sorl1	O88307	O88307	0.0140264	0.365084	0.798961	0.0710632	0.794818	0.928113
Nid2	O88322	O88322	0.335929	0.42817	0.752449	0.549428	0.82564	0.914594
Wdr1	O88342	O88342	0.294768	0.0247083	0.000121894	0.510425	0.351132	0.0205686
Slc4a4	O88343	O88343	0.0145135	0.770728	0.933841	0.0726528	0.952426	0.980007
Vti1b	O88384;Q91XH6	O88384	0.0777384	0.484428	0.218351	0.222433	0.844406	0.570795
Mtx2	O88441	O88441	0.00343811	0.998586	0.352297	0.0276562	0.999611	0.690821
Adcy1	O88444	O88444	0.212102	0.134719	0.273902	0.413573	0.601881	0.629101
Dync1i1	O88485	O88485	0.233911	0.0967334	0.635052	0.441715	0.525359	0.857151
Pde8a	O88502	O88502	0.469623	0.144	0.707947	0.662375	0.615177	0.896803
Cntfr	O88507	O88507	0.000259519	0.783703	0.157097	0.00477589	0.957429	0.494588
Shoc2	O88520	O88520	0.000106912	0.0197079	0.0142569	0.00258	0.316068	0.185809
Ppt1	O88531	O88531	4.20017e-11	0.398775	0.287783	2.38756e-08	0.808614	0.640129
Zfr	O88532	O88532	0.776842	0.726398	0.665487	0.880082	0.937264	0.875347
Ddc	O88533	O88533	0.0528321	0.294294	0.801156	0.17438	0.744251	0.928992
Cops3	O88543	O88543	0.494925	0.892433	0.865325	0.684889	0.978728	0.95684
Cops4	O88544	O88544	0.0419761	0.991031	0.0914304	0.149651	0.99858	0.402791
Hnrnpa2b1	O88569	O88569	0.562007	0.39189	0.474323	0.736428	0.805833	0.763331
Comt	O88587	O88587	0.000854999	0.566249	0.000827965	0.0102922	0.875649	0.0582207
Becn1	O88597	O88597	0.775154	0.442093	0.962276	0.87964	0.83322	0.987626
Cacng2	O88602	O88602	6.76938e-05	0.00138839	0.570729	0.00180376	0.119828	0.819509
Gosr1	O88630	O88630	0.504394	0.131586	0.802502	0.690178	0.597332	0.929258
Psmc3	O88685	O88685	0.0257804	0.914904	0.153775	0.107404	0.981398	0.49047
Clpp	O88696	O88696	0.00145073	0.689603	0.502819	0.0151468	0.924289	0.780387
Hcn2	O88703	O88703	0.0364335	0.669509	0.0182622	0.136653	0.918385	0.210164
Hcn1	O88704	O88704	0.175446	0.143875	0.0106353	0.369526	0.615177	0.161022
Ctbp1	O88712	O88712	0.0210606	0.322005	0.0142734	0.0933675	0.762549	0.185809
Hsd17b7	O88736;Q8C5N9	O88736	0.1385	0.0141009	0.526527	0.319095	0.282542	0.795545
Bsn	O88737	O88737	0.465422	0.455078	0.168773	0.658308	0.838938	0.513524
Birc6	O88738;S4R1L5;S4R2P8	O88738	0.0531005	0.167995	0.311618	0.17504	0.640435	0.656865
Gdap1	O88741	O88741	0.0128969	0.00160694	0.3064	0.0675111	0.130494	0.652327
Scrg1	O88745	O88745	3.55506e-06	0.919401	0.164262	0.000242502	0.982073	0.507159
Tom1	O88746;Q3UDC3	O88746	0.0724588	0.891591	0.448165	0.212435	0.978728	0.747574
Stam2	O88811	O88811	0.715889	0.93034	0.566662	0.842339	0.98261	0.816172
Shd	O88834	O88834	0.947539	0.836842	0.254156	0.973025	0.970218	0.612177
Cradd	O88843	O88843	0.993804	0.121786	0.121002	0.996727	0.580851	0.445904
Idh1	O88844	O88844	1.06635e-05	0.0248468	0.338281	0.000509854	0.35115	0.682119
Akap10	O88845	O88845	0.163673	0.939286	0.071363	0.355262	0.983882	0.355457
Arl6	O88848	O88848	0.603568	0.796499	0.761315	0.766597	0.95824	0.917348
Rbbp9	O88851	O88851	0.20441	0.209121	0.000474262	0.405805	0.674142	0.0449195
Syn1	O88935	O88935	0.0617432	0.545952	0.0409694	0.193198	0.868041	0.279497
Lin7b	O88951	O88951	0.0739888	0.18283	0.734773	0.21509	0.653183	0.906776
Lin7c	O88952	O88952	0.000132986	0.670888	0.731553	0.00304595	0.918454	0.906776
Gnpda1	O88958	O88958	0.0579592	0.105735	0.00226652	0.185324	0.545852	0.0909556
Yme1l1	O88967	O88967	0.209708	0.547569	0.291411	0.41143	0.868041	0.643596
Stx8	O88983	O88983	0.00362086	0.617165	0.0768323	0.0285833	0.896286	0.366397
Gcat	O88986	O88986	0.093127	0.117215	0.00605954	0.248403	0.569488	0.131223
Cpd	O89001	O89001	0.743709	0.191612	0.295659	0.860396	0.660499	0.645343
Lgmn	O89017	O89017	0.0357139	0.106162	0.179991	0.134948	0.545852	0.529597
Tpp1	O89023	O89023	0.000510102	0.0689404	0.0406408	0.00728961	0.468247	0.279497
Itm2b	O89051	O89051	0.00810134	0.000709251	0.00286029	0.0489333	0.0954584	0.0995144
Coro1a	O89053	O89053	0.0145984	0.0844185	0.409527	0.0728832	0.502273	0.728069
Cope	O89079	O89079	0.485307	0.564425	0.724061	0.677075	0.87489	0.90414
Pde4a	O89084	O89084	0.118141	0.15933	0.0872703	0.287405	0.631523	0.395461
Rbm3	O89086	O89086	0.68416	0.0582531	0.399365	0.823374	0.449779	0.720601
Lancl1	O89112	O89112	0.0663573	0.925319	0.0365666	0.200878	0.982445	0.268785
Mtco1	P00397	P00397	0.127467	0.299511	0.199047	0.303444	0.748118	0.551747
Mtco2	P00405	P00405	0.107853	0.766668	0.0528719	0.270612	0.949473	0.307092
Hprt1	P00493	P00493	0.440313	0.155027	0.808455	0.638323	0.630035	0.930835
Ca2	P00920	P00920	0.128862	0.4715	0.187611	0.305071	0.840862	0.537602
C3	P01027	P01027	0.742691	0.416971	0.43358	0.85964	0.820035	0.741246
C4b	P01029	P01029	0.372883	0.593248	0.0166564	0.581795	0.889486	0.200552
Ins1	P01325	P01325	2.83251e-07	0.00367683	7.14087e-06	3.81346e-05	0.171006	0.00608878
B2m	P01887	P01887	0.0528044	0.0127652	0.229909	0.17438	0.272392	0.584309
H2-Q10	P01898	P01898	0.00054103	0.240712	0.72691	0.00764616	0.70451	0.904432
Hbb-b1	P02088	P02088	2.77506e-06	0.414306	0.649601	0.000208223	0.818682	0.865458
Hbb-b2	P02089	P02089	5.12012e-13	0.617554	0.0300491	5.23891e-10	0.896286	0.252433
Hbb-y	P02104	P02104	0.00132537	0.31495	0.855248	0.0142749	0.758229	0.951359
Col4a1	P02463	P02463	0.0204994	0.141105	0.379502	0.0919427	0.611055	0.707022
Mtnd1	P03888	P03888	0.632559	0.423269	0.293179	0.784992	0.82307	0.644843
Mtnd4	P03911	P03911	0.846836	0.862177	0.8948	0.918401	0.973278	0.968529
Mtnd5	P03921	P03921	0.633412	0.588175	0.70464	0.785775	0.887118	0.896782
Mtatp8	P03930	P03930	2.28967e-05	0.594262	0.897706	0.000805521	0.889486	0.969764
Gfap	P03995	P03995	0.388974	0.525054	0.785438	0.595272	0.863453	0.924416
Krt1	P04104	P04104	0.770966	0.859988	0.369448	0.877868	0.9731	0.698866
Araf	P04627	P04627	0.447367	0.559784	0.240914	0.644024	0.873433	0.597148
Slc4a1	P04919	P04919	0.0394852	0.449172	0.837107	0.143675	0.835642	0.945713
Prnp	P04925	P04925	0.930509	0.178994	0.00767252	0.964833	0.648078	0.139148
Aldoc	P05063	P05063	0.00131033	0.735795	0.913185	0.0141727	0.939203	0.975027
Aldoa	P05064	P05064	0.810944	0.152575	0.00162807	0.900149	0.628079	0.077894
Prkaca	P05132	P05132	0.0181063	0.172874	0.488151	0.0839055	0.64135	0.77321
Got1	P05201	P05201	0.956191	0.322895	0.0454438	0.976882	0.763001	0.290791
Got2	P05202	P05202	0.583501	0.115352	0.0249206	0.752066	0.564189	0.233505
Tuba3a	P05214	P05214	0.36905	0.0841184	0.0455843	0.578095	0.502273	0.290791
Kit	P05532	P05532	0.0794439	0.681454	0.301217	0.225239	0.920991	0.648914
Krt18	P05784	P05784	0.128575	0.243033	0.0484619	0.304924	0.70605	0.298343
Apoa4	P06728	P06728	6.26704e-06	0.419799	0.247679	0.000360249	0.821669	0.60513
Gpi	P06745	P06745	0.000601114	0.677335	0.0519426	0.00818908	0.920384	0.305823
Ctsl	P06797	P06797	0.37006	0.0126999	0.504842	0.579138	0.272392	0.781248
Me1	P06801	P06801	0.0174552	0.385179	0.196504	0.0819534	0.804645	0.550535
Gap43	P06837	P06837	0.0431285	0.00627171	0.0341813	0.152169	0.214489	0.264396
Ttr	P07309	P07309	0.0446484	0.303833	0.270362	0.156346	0.750197	0.625297
Ckm	P07310	P07310	0.137781	0.0350865	0.108714	0.318234	0.398894	0.427502
Anxa2	P07356	P07356	0.521628	0.620292	0.194822	0.704687	0.896911	0.547712
Alb	P07724	P07724	0.965651	0.0234988	0.95938	0.980206	0.343345	0.98568
Serpina3k	P07759	P07759	0.000670015	9.11388e-06	0.493227	0.00881182	0.00666095	0.77563
Hsp90aa1	P07901	P07901	0.0887465	0.852642	0.793025	0.240991	0.972281	0.926769
Phkg1	P07934	P07934	3.73051e-05	0.0531443	0.497074	0.00117219	0.441022	0.777689
Aprt	P08030	P08030	0.0146115	0.00481181	0.24318	0.0728832	0.194614	0.599255
Spta1	P08032	P08032	0.125282	0.38752	0.566252	0.30035	0.805185	0.816172
Hsp90b1	P08113	P08113	0.0421954	0.45166	0.734647	0.149911	0.835763	0.906776
Col4a2	P08122	P08122	0.802154	0.726985	0.27996	0.896152	0.937312	0.635154
S100a10	P08207	P08207	0.645057	0.279451	0.481975	0.794634	0.73169	0.770317
Apoe	P08226	P08226	2.25536e-08	0.715953	0.00021216	4.61536e-06	0.934537	0.0285635
Sod1	P08228	P08228	0.242502	0.390698	0.00264734	0.451305	0.805603	0.0960554
Mdh2	P08249	P08249	0.0956138	0.573306	0.0302091	0.252274	0.879998	0.252946
Nefl	P08551	P08551	0.145818	0.376003	0.40688	0.329653	0.799649	0.726543
Gnai2	P08752	P08752	0.957002	0.179672	0.107893	0.976882	0.648833	0.426568
Itgb1	P09055	P09055	0.229414	0.992961	0.194093	0.435828	0.99858	0.546795
P4hb	P09103	P09103	0.697418	0.32906	0.152875	0.832088	0.767969	0.488511
Alpl	P09242	P09242	0.0685185	0.0117249	0.288859	0.205235	0.270201	0.641685
Ncl	P09405	P09405	0.0336038	0.252604	0.285428	0.130438	0.713991	0.638843
Pgk1	P09411	P09411	0.437276	0.851405	0.0777205	0.635866	0.972281	0.36919
Ace	P09470	P09470	0.333007	0.681334	0.503555	0.546396	0.920991	0.780387
Fth1	P09528	P09528	0.061312	0.0538806	0.0421823	0.192534	0.443172	0.280147
Sod2	P09671	P09671	0.558598	0.0223362	0.433649	0.734272	0.333771	0.741246
Surf1	P09925	P09925	0.868227	0.540767	0.714002	0.931595	0.864606	0.900157
Nudt10;Nudt11	P0C027;P0C028	P0C027	0.731672	0.523312	0.300006	0.852477	0.863356	0.648914
H2az1;H2az2	P0C0S6;Q3THW5	P0C0S6	0.104842	0.823087	0.676423	0.266454	0.96647	0.882266
Lrrc4b	P0C192	P0C192	0.0253873	0.581745	0.719254	0.106199	0.884748	0.903439
Prkg1	P0C605	P0C605	0.434827	0.477563	0.742715	0.634687	0.84195	0.910248
Clec2l	P0C7M9	P0C7M9	0.00560797	0.805944	0.028977	0.0385106	0.960225	0.247388
Ndufb1	P0DN34	P0DN34	0.0612263	0.857484	0.267935	0.192404	0.9731	0.622342
Calm1;Calm2;Calm3	P0DP26;P0DP27;P0DP28	P0DP26	0.489984	0.529273	0.170583	0.680608	0.863453	0.513524
Eef1a1	P10126	P10126	0.45754	0.922551	0.698333	0.651853	0.982445	0.894086
Nid1	P10493	P10493	0.372342	0.585423	0.77677	0.581649	0.88594	0.92139
Alad	P10518	P10518	0.278209	0.0834426	0.359725	0.491648	0.502273	0.694997
Ctsb	P10605	P10605	0.788376	0.324334	0.319021	0.88781	0.763611	0.661578
Eif4a2	P10630	P10630	0.290735	0.51273	0.0623075	0.506263	0.856759	0.333427
Txn	P10639	P10639	0.249479	0.744864	0.353796	0.458125	0.942567	0.690852
Gstm1	P10649	P10649	0.00014867	0.801823	0.312515	0.00325696	0.9593	0.656865
Rras	P10833	P10833	0.0461652	0.892702	0.857079	0.160128	0.978728	0.951359
Slc3a2	P10852	P10852	0.0823709	0.050935	0.917008	0.230342	0.441022	0.975215
H2bc7;H2bc3;H2bc24;H2bc12;Hist1h2bp	P10853;Q64475;Q8CBB6;Q8CGP1;Q8CGP2	P10853	0.0284728	0.713916	0.0530056	0.115334	0.934283	0.307108
H1-0	P10922	P10922	0.611703	0.655026	0.93261	0.771757	0.91061	0.979899
Sub1	P11031	P11031	0.364773	0.237997	0.00102918	0.573628	0.703324	0.0605208
Col1a1	P11087	P11087	0.17091	0.145945	0.707837	0.363566	0.617069	0.896803
Gpx1	P11352	P11352	0.00514109	1.24701e-05	0.157462	0.0364291	0.00744196	0.495415
Fabp3	P11404	P11404	0.0638699	0.0218912	0.598434	0.196737	0.332842	0.839251
Lamp1	P11438	P11438	0.680395	0.196923	0.0537214	0.821709	0.662923	0.310904
Hsp90ab1	P11499	P11499	0.144722	0.145252	0.118695	0.327916	0.617069	0.442669
Dmd	P11531	P11531	0.383645	0.919193	0.868307	0.59154	0.982073	0.956992
Krt8	P11679	P11679	0.767726	0.0870538	0.642294	0.875543	0.506099	0.86129
Camk2a	P11798	P11798	0.0148316	0.722481	0.0919624	0.0735968	0.935884	0.403756
Itgb2	P11835;Q542I8	P11835	0.0959796	0.19541	0.120126	0.252972	0.662064	0.445157
Itpr1	P11881	P11881	0.131322	0.330914	0.481812	0.308326	0.769582	0.770298
Tcp1	P11983	P11983	0.821456	0.957678	0.304629	0.907033	0.98879	0.650724
Pfkl	P12382	P12382	0.978181	0.041002	0.0419488	0.986996	0.416604	0.280147
Calb1	P12658	P12658	0.196185	0.742866	0.497786	0.39593	0.942185	0.777789
Cox5a	P12787	P12787	0.23572	0.80401	0.0233714	0.443851	0.9593	0.229057
Pdcd6	P12815	P12815	0.0250025	0.206845	0.372696	0.105191	0.672312	0.700226
Prkar1b	P12849	P12849	0.000347766	0.0754605	0.0785619	0.00573925	0.481967	0.37112
Cntn1	P12960	P12960	0.944229	0.896813	0.242616	0.971576	0.978728	0.599045
Scg5	P12961	P12961	0.752231	0.372524	0.031311	0.865549	0.798087	0.254416
Rpl7a	P12970	P12970	0.0807693	0.0184354	0.300466	0.227542	0.30945	0.648914
Gsn	P13020	P13020	0.213327	0.726194	0.384713	0.414658	0.937264	0.710852
Umps	P13439	P13439	0.844394	0.0809189	0.742636	0.917277	0.498772	0.910248
Ncam1	P13595	P13595	0.380062	0.0996877	0.369514	0.588855	0.531806	0.698866
Ca1	P13634	P13634	0.000835823	0.884334	0.661755	0.0101329	0.978412	0.873913
Gpd1	P13707	P13707	2.29879e-05	0.727961	0.379932	0.000805521	0.937529	0.707022
Dnmt1	P13864	P13864	0.210377	0.645414	0.414495	0.411582	0.907573	0.729467
Atp1b1	P14094	P14094	0.701589	0.86525	0.0995572	0.833652	0.973336	0.414497
C1qb	P14106	P14106	0.0155032	0.00779886	0.449827	0.0756707	0.234518	0.747666
Rpl27a	P14115	P14115	0.332378	0.193058	0.585958	0.546185	0.660499	0.830062
Rps16	P14131	P14131	0.561624	0.812626	0.11858	0.736173	0.961997	0.442669
Rpl7	P14148	P14148	0.538631	0.964192	0.094392	0.719176	0.990325	0.40681
Mdh1	P14152	P14152	0.0756105	0.917744	0.146383	0.217683	0.981642	0.479579
Rpsa	P14206	P14206	0.629345	0.857187	0.00769721	0.784153	0.9731	0.139148
Calr	P14211	P14211	0.993578	0.165816	0.719715	0.996727	0.638035	0.903524
Atp1b2	P14231	P14231	0.799953	0.303217	0.195758	0.895318	0.749897	0.549042
Hspb1	P14602	P14602	0.541701	0.135294	0.268209	0.72208	0.601881	0.622342
Psmd3	P14685	P14685	0.0250303	0.372723	0.580029	0.105222	0.79818	0.826687
Lmnb1	P14733	P14733	0.0779926	0.890416	0.955453	0.222786	0.978728	0.984631
Rplp0	P14869	P14869	0.48809	0.16011	0.00992199	0.67892	0.631523	0.156669
Map1b	P14873	P14873	0.327861	0.695921	0.887349	0.543787	0.925088	0.965797
Glul	P15105	P15105	0.0356279	0.257395	0.38777	0.134948	0.720368	0.713095
Insr	P15208	P15208	0.176842	0.442831	0.790538	0.37094	0.83322	0.92549
Ntrk2	P15209	P15209	0.733587	0.136856	0.437705	0.853932	0.605974	0.742729
Bpgm	P15327	P15327	0.000597914	0.81302	0.553949	0.00817896	0.961997	0.810984
Prph	P15331	P15331	0.565173	0.158232	0.190495	0.738825	0.631523	0.542033
Kcnc1	P15388	P15388	0.00660207	0.795877	0.342686	0.0428329	0.95824	0.684697
Nme1	P15532	P15532	0.235462	0.687186	0.462504	0.443563	0.922984	0.755965
Gstm2	P15626	P15626	0.508326	0.935828	0.975179	0.694047	0.983441	0.991731
Chgb	P16014	P16014	0.600771	0.308798	0.747403	0.764373	0.755246	0.91171
Ca3	P16015	P16015	0.127606	0.28605	0.169088	0.303444	0.736242	0.513524
Lgals1	P16045	P16045	0.0919879	0.596638	0.237344	0.246522	0.890511	0.593082
Prkce	P16054	P16054	0.197284	0.457788	0.855319	0.397168	0.83922	0.951359
Slc4a3	P16283	P16283	0.0691392	0.510837	0.120929	0.206369	0.856083	0.445904
Gabra6	P16305	P16305	0.0398164	0.401832	0.444011	0.144626	0.809678	0.745996
Cnp	P16330	P16330	0.182212	0.315073	0.968519	0.37752	0.758229	0.990056
Mmut	P16332	P16332	0.0185101	0.274602	0.359628	0.0853132	0.730544	0.694997
Kcna1	P16388	P16388	0.110727	0.540647	0.328882	0.275257	0.864606	0.672419
Enpep	P16406	P16406	0.202082	0.293483	0.198276	0.403067	0.743666	0.551293
Ass1	P16460	P16460	0.205318	0.732474	0.731464	0.406662	0.937529	0.906776
Hspa1l	P16627	P16627	0.631047	0.812822	0.750808	0.784992	0.961997	0.913251
Gapdh	P16858	P16858	0.822509	0.312242	0.0321438	0.907583	0.757942	0.257011
Lamp2	P17047	P17047	0.640578	0.183738	0.00780823	0.791211	0.655053	0.140068
Hspa2	P17156	P17156	0.692687	0.948862	0.385054	0.82915	0.987019	0.711168
Eno1	P17182	P17182	0.273583	0.635706	0.233175	0.487301	0.904679	0.588518
Eno2	P17183	P17183	0.0127534	0.324109	0.210568	0.0671916	0.763611	0.562748
Ap2a1	P17426	P17426	0.413655	0.165827	0.0186748	0.616267	0.638035	0.210164
Ap2a2	P17427	P17427	0.00910219	0.0826099	0.613756	0.0532801	0.502273	0.84796
Gba	P17439	P17439	0.610331	0.375741	0.564903	0.771643	0.799649	0.816172
Selenbp1	P17563	P17563	0.39696	0.658302	0.0188307	0.600843	0.913445	0.210164
Cox7c	P17665	P17665	0.888122	0.408017	0.0939269	0.942858	0.815715	0.406557
Ppia	P17742	P17742	0.803139	0.055162	0.161436	0.896152	0.447248	0.503294
Tpi1	P17751	P17751	0.00480071	0.483225	0.42008	0.034739	0.843786	0.731743
Slc2a1	P17809	P17809	0.0208082	0.561406	0.942612	0.0926497	0.873791	0.981035
Pcna	P17918	P17918	0.413063	0.611793	0.0169841	0.615563	0.896286	0.203969
Ctsd	P18242	P18242	0.113004	0.0613577	0.453526	0.278647	0.45627	0.750045
Rps6ka3	P18654	P18654	0.799995	0.55731	0.970903	0.895318	0.872727	0.991113
Cfl1	P18760	P18760	0.750431	0.997137	0.0321515	0.865006	0.999351	0.257011
Gnao1	P18872	P18872	0.547616	0.0282403	0.27026	0.725992	0.362808	0.625297
Fasn	P19096	P19096	0.0895285	0.280909	0.317692	0.241959	0.73169	0.661226
Lama1	P19137	P19137	0.806234	0.567125	0.301975	0.897452	0.875649	0.649119
Gstp1	P19157	P19157	0.315479	0.301987	0.900325	0.53069	0.749464	0.969764
Nefh	P19246	P19246	0.130269	0.342081	0.234891	0.30707	0.775609	0.590688
Rpl13a	P19253	P19253	0.810181	0.488991	0.835027	0.900042	0.846178	0.944088
Serpinh1	P19324	P19324	0.00134322	0.591755	0.501259	0.0144066	0.889273	0.780176
Cox5b;Cox5b-ps	P19536;Q9D881	P19536	0.00383361	0.268912	0.262789	0.0295818	0.725991	0.618327
Cox4i1	P19783	P19783	0.319523	0.0937349	0.224051	0.534909	0.520164	0.576552
Hspa5	P20029	P20029	0.236885	0.348794	0.664843	0.44476	0.780818	0.874913
Hexb	P20060	P20060	0.000530011	0.587454	0.387123	0.00753204	0.887076	0.712674
Tmsb4x	P20065	P20065	0.566349	0.449182	0.0477164	0.739545	0.835642	0.296259
Prdx3	P20108	P20108	1.03404e-05	0.791734	0.371676	0.000508668	0.95824	0.699828
Vim	P20152	P20152	0.0807479	0.431387	0.974639	0.227542	0.827202	0.991697
Mag	P20917	P20917	0.219711	0.335486	0.732107	0.42289	0.77331	0.906776
Plg	P20918	P20918	0.520471	0.592296	0.0308878	0.703681	0.889273	0.254003
Ubl4a	P21126	P21126	0.00644802	0.926845	0.00333469	0.0422924	0.982445	0.103396
Gna11	P21278	P21278	0.685994	0.749166	0.483777	0.824805	0.944954	0.771419
Gnaq	P21279	P21279	0.000981016	0.323873	0.673517	0.0114604	0.763565	0.880132
Abcb1a	P21447	P21447	0.301345	0.663343	0.418993	0.516649	0.914981	0.730596
Cst3	P21460	P21460	0.0161782	0.469812	0.055449	0.0776709	0.840862	0.315547
Gc	P21614	P21614	0.019679	0.17888	0.0243499	0.0892535	0.648078	0.231551
Lmnb2	P21619	P21619	0.105258	0.554536	0.566349	0.267113	0.870515	0.816172
Pcsk2	P21661	P21661	0.200369	0.206752	0.0305048	0.400737	0.672312	0.253764
Ache	P21836	P21836	0.0571533	0.423059	0.106613	0.183436	0.82307	0.425028
Mfge8	P21956	P21956	0.593377	0.847079	0.377515	0.758551	0.971095	0.704621
Tgm2	P21981	P21981	0.0505693	0.970163	0.72274	0.169204	0.991196	0.903796
Emb	P21995	P21995	0.0131587	0.0546849	0.262874	0.0684145	0.445588	0.618327
Penk	P22005	P22005	0.357558	0.0363675	0.451505	0.567919	0.404469	0.749343
Serpina1b	P22599	P22599	0.000979195	1.18696e-06	0.116634	0.0114604	0.00101208	0.43972
Gabrg2	P22723;Q8C7N0	P22723	0.710236	0.617184	0.575179	0.839161	0.896286	0.82288
Ap1g1	P22892;Q8CBB7	P22892	0.0321321	0.627319	0.370639	0.125968	0.901351	0.69909
Hmbs	P22907	P22907	0.756517	0.483032	0.301499	0.868374	0.843786	0.648914
Eif3a	P23116	P23116	0.633841	0.133964	0.516087	0.786117	0.600238	0.790036
Gja1	P23242	P23242	0.616048	0.0373939	0.0731788	0.77477	0.407905	0.357723
Pnp	P23492;Q543K9	P23492	0.0813579	0.107839	0.0514261	0.228696	0.549008	0.305823
Glb1	P23780	P23780	1.13775e-09	0.221174	0.245801	3.29832e-07	0.686776	0.603126
Gria1	P23818	P23818	0.0488827	0.246441	0.00011139	0.166392	0.709505	0.0205686
Gria2	P23819	P23819	0.709261	0.649056	0.466132	0.838471	0.908056	0.758257
Cryab	P23927	P23927	0.000184765	0.170025	0.197391	0.00372149	0.641007	0.550535
Ces1c	P23953	P23953	0.00222166	0.000769991	0.882853	0.0202603	0.0954584	0.963249
Cat	P24270	P24270	0.101721	0.179843	0.182208	0.261509	0.648854	0.531454
Ppib	P24369	P24369	0.129908	0.160797	0.320201	0.306696	0.631523	0.662216
Capg	P24452;Q99LB4	P24452	0.154719	0.94047	0.659157	0.342891	0.984136	0.871832
Gsta4	P24472	P24472	0.00221818	0.00612023	0.0334969	0.0202603	0.214459	0.262838
Lta4h	P24527	P24527	0.0648983	0.110431	0.0307945	0.198577	0.551724	0.253905
Th	P24529	P24529	0.158124	0.0251473	0.169492	0.347641	0.352475	0.513524
Impdh2	P24547	P24547	0.206584	0.852159	0.184933	0.408064	0.972281	0.534981
Aldh1a1	P24549	P24549	0.00210186	0.464424	0.633524	0.0196968	0.840862	0.857151
M6pr	P24668	P24668	0.000450184	0.0115006	0.0141804	0.00680692	0.267441	0.185542
Cdk11b	P24788	P24788	0.933261	0.211454	0.91507	0.966315	0.675244	0.975215
Rps2	P25444	P25444	0.396317	0.581066	0.00119464	0.600758	0.884748	0.0652229
Timp2	P25785;Q6PI17	P25785	0.613258	0.891168	0.527553	0.772842	0.978728	0.796153
Lyn	P25911	P25911	0.0125109	0.382756	0.661313	0.0664652	0.803363	0.873555
Tln1	P26039	P26039	0.382129	0.802138	0.558087	0.590092	0.9593	0.812564
Ezr	P26040	P26040	0.0192808	0.960769	0.962337	0.0881508	0.989729	0.987626
Msn	P26041	P26041	0.0181526	0.928591	0.528764	0.084044	0.982445	0.796571
Rdx	P26043	P26043	0.0867094	0.411173	0.700581	0.237349	0.818682	0.895148
Ctnna1	P26231	P26231	0.501464	0.809185	0.022471	0.689462	0.961118	0.226224
Chga	P26339	P26339	0.733351	0.616186	0.912731	0.853851	0.896286	0.975027
Ptma	P26350	P26350	0.258102	0.055163	0.452372	0.469244	0.447248	0.749704
U2af2	P26369;Q80XR5	P26369	0.514545	0.981334	0.105409	0.698665	0.996528	0.423226
Glud1	P26443	P26443	0.0274861	0.237769	0.755268	0.112047	0.703324	0.915846
Pik3r1	P26450	P26450	0.250298	0.311817	0.0375396	0.458817	0.757942	0.272347
Psmd7	P26516	P26516	0.245026	0.00642954	0.348343	0.453949	0.214991	0.689143
Sars1;Sars	P26638;Q8C483	P26638	0.939739	0.519803	0.28697	0.969248	0.860898	0.639559
Marcks	P26645	P26645	0.573849	0.540976	0.755927	0.745063	0.864606	0.91624
Fkbp1a	P26883	P26883	0.00563583	0.486801	0.223966	0.0385466	0.845796	0.576552
Snrpb;Snrpn	P27048;P63163	P27048	0.452479	0.226373	0.0959771	0.648379	0.692406	0.407874
Map4	P27546	P27546	0.0111242	0.935205	0.810548	0.0610639	0.983441	0.930835
Gna12	P27600	P27600	0.303636	0.0776463	0.776342	0.518081	0.490418	0.92139
Gna13	P27601	P27601	0.363081	0.946456	0.18136	0.572425	0.986366	0.530193
Plaa	P27612	P27612	0.118676	0.0613766	0.105423	0.288431	0.45627	0.423226
Rpl3	P27659	P27659	0.000995514	0.559324	0.0363742	0.0115751	0.873207	0.268735
Rasgrf1	P27671	P27671	0.012949	0.0340069	0.429408	0.0676305	0.394343	0.738686
Pdia3	P27773	P27773	0.0138981	0.151692	0.262574	0.0708192	0.627935	0.618327
Braf	P28028	P28028	0.0346413	0.174939	0.0189653	0.132753	0.644803	0.210164
Aco1	P28271	P28271	0.10167	0.912786	0.538594	0.261509	0.980934	0.801966
Apex1	P28352	P28352	0.570094	0.216142	0.0474378	0.742779	0.680063	0.295567
Adh5	P28474	P28474	0.0150782	0.207615	0.00189403	0.0742445	0.672858	0.0841226
Slc6a9	P28571	P28571	0.720207	0.837336	0.831494	0.8447	0.970218	0.941967
Adss1	P28650	P28650	0.00300797	0.470439	0.477285	0.0251862	0.840862	0.766173
Ca8	P28651	P28651	0.0359588	0.489534	0.497227	0.135568	0.846402	0.777689
Bgn	P28653	P28653	0.618515	0.163876	0.950841	0.776359	0.637304	0.983126
Nap1l1	P28656;Q3TF41;Q8BSH9	P28656	0.133157	0.150677	0.67343	0.310355	0.627831	0.880132
Atxn10	P28658	P28658	0.0241933	0.684182	0.0993267	0.102799	0.921852	0.414497
Septin4	P28661	P28661	0.00024865	0.189603	0.0930243	0.00471146	0.660499	0.406069
Napb	P28663	P28663	0.573406	0.983629	0.0305548	0.745063	0.997488	0.253764
Mug1	P28665	P28665	0.258012	1.89223e-08	0.0234859	0.469244	3.22689e-05	0.229541
Kif5c	P28738	P28738	0.000447103	0.598911	0.722303	0.00679254	0.890824	0.903796
Grn	P28798;Q3U9N4	P28798	0.715105	0.357202	0.421372	0.841827	0.788371	0.732536
Ptprm	P28828;Q68FM4	P28828	0.40525	0.439584	0.219124	0.608558	0.830163	0.570841
Prkcd	P28867	P28867	0.403127	0.627442	0.526381	0.606944	0.901351	0.795545
Pabpc1	P29341	P29341	0.00267015	0.17159	0.125176	0.0231142	0.64135	0.449259
Gnb4	P29387	P29387	0.116636	0.166118	0.0784291	0.284418	0.638035	0.37112
Hexa	P29416	P29416	0.0734882	0.745154	0.235459	0.214715	0.942682	0.591365
Vcam1	P29533;Q3UPN1	P29533	0.00475562	0.868997	0.592592	0.0346962	0.97474	0.834289
Nedd8	P29595	P29595	0.0328431	0.000431133	0.289457	0.128264	0.0919032	0.642178
Ahsg	P29699	P29699	0.411871	0.0742505	0.728354	0.614564	0.479023	0.905267
Oat	P29758	P29758	5.7608e-06	0.525232	0.000359409	0.000342701	0.863453	0.0407401
Vtn	P29788	P29788	0.360646	0.955506	0.890914	0.571209	0.988511	0.967389
Ckmt1	P30275	P30275	3.10097e-06	0.380271	0.69833	0.000220341	0.800933	0.894086
Fkbp4	P30416	P30416	0.0190274	0.614855	0.17959	0.0872798	0.896286	0.529253
Hmgb2	P30681	P30681	0.039172	0.11136	0.840877	0.143043	0.554312	0.94705
Des	P31001	P31001	0.236032	0.72425	0.103948	0.444275	0.936855	0.421893
Aimp1	P31230;Q3UZG4	P31230	0.00123172	0.107519	0.252818	0.0135808	0.549008	0.611834
Prkar2b	P31324	P31324	0.565239	0.540144	0.854887	0.738825	0.864606	0.951359
Slc6a1	P31648	P31648	0.0144399	0.673586	0.0201347	0.0724262	0.919763	0.215776
Slc6a11	P31650	P31650	0.026252	0.095595	0.465273	0.108502	0.523049	0.757587
Akt1	P31750	P31750	0.178343	0.532205	0.197308	0.372713	0.864101	0.550535
Dbi	P31786;Q4VWZ5	P31786	0.00041697	0.610981	0.888895	0.00648395	0.896286	0.966748
Map2k1	P31938	P31938	0.00180954	0.559062	0.00684164	0.0176672	0.873207	0.135716
Scp2	P32020	P32020	0.223264	0.39038	0.868566	0.428117	0.805603	0.956992
Slc2a3	P32037	P32037	5.5102e-05	0.883888	0.03082	0.00154045	0.978412	0.253905
Ssb	P32067	P32067	0.00158691	0.789757	0.00278447	0.0160688	0.957591	0.09791
Drg1	P32233	P32233	0.43599	0.231814	0.457673	0.635658	0.696395	0.752667
Serpinc1	P32261	P32261	0.887036	0.672772	0.978323	0.942211	0.919556	0.99257
Pvalb	P32848	P32848	0.000268872	0.563436	0.998483	0.00493029	0.874813	0.998483
Kras	P32883	P32883	0.210742	0.125106	0.0267236	0.411625	0.582918	0.237771
Wars1	P32921	P32921	0.350873	0.110276	0.411062	0.56186	0.551724	0.728113
Kif5a	P33175	P33175	0.0688324	0.268875	0.681065	0.205826	0.725991	0.883917
Ranbp1	P34022	P34022	0.248838	0.0131351	0.494098	0.45738	0.272392	0.776109
Mif	P34884	P34884	0.958031	0.0169226	0.0315963	0.976882	0.305923	0.254964
Ephx2	P34914	P34914	0.153644	0.457276	0.524039	0.341312	0.83922	0.795073
Ptpn11	P35235	P35235	0.0174607	0.0519899	0.373861	0.0819534	0.441022	0.701383
Rab5c	P35278	P35278	0.687432	0.286477	0.242019	0.825591	0.736242	0.598752
Rab21	P35282	P35282	0.204956	0.324341	0.747893	0.4066	0.763611	0.91209
Rab12	P35283	P35283	0.20228	0.147911	0.223815	0.403067	0.620258	0.576552
Rab22a	P35285	P35285	0.065623	0.000781741	0.810612	0.1996	0.0954584	0.930835
Rab24	P35290	P35290	0.810847	0.0110184	0.546802	0.900149	0.262934	0.807342
Rab18	P35293	P35293	0.000308512	0.013864	0.000913733	0.00537049	0.280348	0.0582207
Grin2a	P35436	P35436	0.00909648	0.0626337	0.169966	0.0532801	0.456925	0.513524
Pdha1	P35486	P35486	0.374952	0.0413097	0.653414	0.583588	0.41759	0.867199
Fah	P35505	P35505	0.0123647	0.835377	0.0493511	0.0658938	0.969333	0.301649
Fbl	P35550	P35550	0.0290276	0.466657	0.00966473	0.116383	0.840862	0.154034
Canx	P35564	P35564	0.91481	0.786968	0.601352	0.957042	0.957429	0.842189
Ap1m1	P35585	P35585	0.508784	0.995651	0.287138	0.694131	0.999204	0.639559
Prdx1	P35700	P35700	0.10483	0.442472	0.669296	0.266454	0.83322	0.877346
Cd81	P35762	P35762	0.548734	0.0142042	0.0010168	0.72672	0.282542	0.0605208
Gpm6a	P35802	P35802	0.072415	0.209792	0.10585	0.212428	0.675029	0.424063
Ptpn1	P35821	P35821	0.498416	0.0885565	0.880231	0.687859	0.508422	0.961979
Folr1	P35846	P35846	0.945769	0.819741	0.901497	0.972183	0.964763	0.970006
Rpl12	P35979	P35979	0.0047196	0.0380749	0.0944543	0.0345062	0.409904	0.40681
Rpl18	P35980	P35980	0.363595	0.293733	0.27983	0.572855	0.74393	0.635142
Cpox	P36552	P36552	0.0883172	0.580304	0.773523	0.240389	0.884748	0.920737
Gnl1	P36916	P36916	0.322376	0.51764	0.0526611	0.538009	0.85991	0.306579
Por	P37040	P37040	0.236858	0.00603007	0.0555137	0.44476	0.212757	0.315564
Tagln	P37804	P37804	0.0803848	0.151706	0.154729	0.22704	0.627935	0.491367
Hmgcl	P38060	P38060	0.832691	0.413267	0.636427	0.911323	0.818682	0.858187
Ttl	P38585	P38585	0.988768	0.977338	0.245054	0.994014	0.994839	0.601871
Hspa9	P38647	P38647	0.00140089	0.26669	0.916532	0.0148385	0.725438	0.975215
Dnm1	P39053	P39053	0.515422	0.744016	0.464168	0.698665	0.942542	0.756867
Grik2	P39087	P39087	0.0183623	0.89683	0.170342	0.0847848	0.978728	0.513524
Fyn	P39688	P39688	0.0177822	0.362025	0.102742	0.0829295	0.791203	0.419551
Cap1	P40124	P40124	0.355076	0.202518	0.686023	0.565381	0.669303	0.887497
Tkt	P40142	P40142	0.140871	0.822913	0.917374	0.322459	0.96647	0.975215
Cd82	P40237	P40237	0.498727	0.321825	0.486477	0.687907	0.762549	0.772756
Cd9	P40240	P40240	0.867849	0.0155012	0.00215968	0.931385	0.293504	0.0897733
Vps26a	P40336	P40336	0.245882	0.189223	0.0105412	0.45462	0.660499	0.161022
Rpl28	P41105	P41105	0.616455	0.340456	0.185006	0.775076	0.775609	0.534981
Abca1	P41233	P41233	0.844662	0.692495	0.838322	0.917277	0.925088	0.946349
Csk	P41241	P41241	0.603796	0.396055	0.681311	0.766697	0.806289	0.883917
Eci1	P42125	P42125	0.000258495	0.881254	0.39401	0.00477422	0.978104	0.717095
Septin2	P42208	P42208	0.0648009	0.0490202	0.0198983	0.198577	0.440297	0.215222
Stat3	P42227	P42227	0.670033	0.522925	0.461019	0.812987	0.863274	0.755118
Stat5b	P42232	P42232	0.0660571	0.341166	0.900411	0.200325	0.775609	0.969764
Pik3ca	P42337	P42337	0.852022	0.889111	0.560885	0.921748	0.978728	0.813578
Pura	P42669	P42669	0.527864	0.205633	0.801509	0.708993	0.671583	0.929191
Cct8	P42932	P42932	0.0176664	0.906088	0.0189807	0.0826154	0.97895	0.210164
Slc1a2	P43006	P43006	0.653012	0.352032	0.550097	0.800366	0.783253	0.808706
Cox6a1	P43024;Q9DCW5	P43024	0.0224817	0.00580743	0.762063	0.0979696	0.212416	0.917348
H1-4	P43274	P43274	0.127335	0.466341	0.942583	0.303444	0.840862	0.981035
H1-1	P43275	P43275	0.557755	0.94438	0.238506	0.73373	0.985004	0.594347
H1-5	P43276	P43276	0.0695783	0.315264	0.60945	0.207196	0.758229	0.846223
H1-3	P43277	P43277	0.491357	0.798491	0.789534	0.681426	0.95824	0.92549
Itgav	P43406	P43406	0.223203	0.618509	0.882472	0.428117	0.89687	0.963249
Akr1b1	P45376	P45376	0.476946	0.20815	0.164123	0.669425	0.673372	0.507038
Cfl2	P45591	P45591	0.000473571	0.816609	0.00231283	0.00693058	0.962579	0.0909556
Fkbp2	P45878	P45878	0.00151582	0.758307	0.393271	0.0156666	0.947763	0.716996
Acadm	P45952	P45952	0.0313374	0.0261447	0.236601	0.124088	0.355601	0.592598
Rangap1	P46061	P46061	0.560282	0.121968	0.94787	0.735146	0.580851	0.982228
Syt1	P46096	P46096	0.000302591	0.11979	0.7664	0.00533812	0.577066	0.918244
Cdkn1b	P46414	P46414	0.201923	0.635353	0.666267	0.403067	0.904679	0.875802
Nsf	P46460	P46460	0.5646	0.907563	0.00160117	0.738508	0.97944	0.077894
Vps4b	P46467	P46467	0.563788	0.593761	0.738539	0.737872	0.889486	0.908694
Psmc2	P46471	P46471	0.221173	0.430886	0.941956	0.425224	0.826865	0.981035
Rab11b	P46638	P46638	0.00203089	0.396282	0.101303	0.0194207	0.806289	0.417747
Ina	P46660	P46660	0.422351	0.356613	0.2806	0.624255	0.788336	0.635229
Adss2	P46664	P46664	0.0893078	0.970217	0.210206	0.241618	0.991196	0.562456
Myo1b	P46735;Q7TQD7	P46735	0.222725	0.260541	0.211869	0.427406	0.72066	0.563956
Brcc3	P46737	P46737	0.028774	0.572821	0.114102	0.11582	0.879518	0.434658
Nedd4	P46935	P46935	0.046263	0.260455	0.445706	0.160136	0.72066	0.74671
Stt3a	P46978	P46978	0.0316031	0.680062	0.82364	0.124658	0.920991	0.937709
Cryz	P47199	P47199	0.345554	0.000778527	0.41232	0.557156	0.0954584	0.728717
Rph3a	P47708	P47708	0.0517678	0.160426	0.86744	0.171642	0.631523	0.956992
Aldh2	P47738	P47738	0.551452	0.00323892	0.284006	0.729188	0.16177	0.638108
Grm8	P47743	P47743	0.00722333	0.43834	0.00531066	0.0455666	0.828854	0.129219
Cnr1	P47746	P47746	0.658589	0.0560434	0.159739	0.804314	0.449779	0.500444
Capza1	P47753	P47753	0.000161327	0.582261	0.474377	0.00342468	0.884748	0.763331
Capza2	P47754	P47754	0.0426956	0.989799	0.112073	0.151268	0.99858	0.431749
Capzb	P47757	P47757	0.025085	0.157795	0.70145	0.105279	0.631178	0.895811
Srprb	P47758	P47758	0.00144625	0.028791	0.0275073	0.0151309	0.365496	0.241799
Gsr	P47791	P47791	0.0113199	0.86454	0.762425	0.061804	0.973336	0.917348
Map2k4	P47809	P47809	0.455796	0.492142	0.0117834	0.65081	0.847928	0.168391
Gfpt1	P47856	P47856	0.857805	0.763424	0.0766639	0.925264	0.948745	0.366397
Pfkm	P47857	P47857	0.94226	0.227748	0.200065	0.970526	0.692406	0.552317
Scg3	P47867	P47867	0.00519125	0.320292	0.00678555	0.0365315	0.761792	0.135716
Rpl6	P47911	P47911	0.489398	0.037014	0.173615	0.680185	0.406192	0.518212
Crkl	P47941	P47941	0.358336	0.177327	0.108892	0.568626	0.646619	0.427545
Rplp1	P47955	P47955	0.148238	0.345375	0.144212	0.333063	0.777558	0.477844
Rpl5	P47962	P47962	0.0735408	0.662689	0.258074	0.214746	0.914928	0.616026
Rpl13	P47963	P47963	0.72987	0.347442	0.262291	0.851155	0.778802	0.618327
Eif1	P48024	P48024	0.587851	0.5551	0.0893172	0.754313	0.870866	0.398782
Anxa5	P48036	P48036	0.000379343	0.530595	0.754807	0.00606475	0.86354	0.915721
Gad1	P48318	P48318	0.00443844	0.171361	0.00444743	0.0331975	0.64135	0.119193
Gad2	P48320	P48320	0.149789	0.262016	0.847876	0.335665	0.721693	0.949684
Kcnj9	P48543	P48543	0.0661712	0.0122411	0.266591	0.200433	0.272392	0.621372
Lmna	P48678	P48678	0.232653	0.762429	0.875633	0.440628	0.948745	0.959777
Hspa4l	P48722	P48722	0.824741	0.794842	0.357311	0.908819	0.95824	0.6937
Cbr1	P48758	P48758	5.38675e-05	0.411209	0.491955	0.00152258	0.818682	0.775114
Cox7a2	P48771	P48771	0.00142654	0.719849	0.050447	0.0150168	0.934708	0.304588
Gstm5	P48774	P48774	0.330944	0.528535	0.00930738	0.545751	0.863453	0.15355
Slc25a4	P48962	P48962	0.132393	0.999159	0.0706703	0.309446	0.999652	0.355457
Camlg	P49070	P49070	0.752364	0.725489	0.212221	0.865549	0.937264	0.564213
Epb42	P49222;Q3UV95	P49222	0.0357039	0.181446	0.942445	0.134948	0.652339	0.981035
Hnrnpa1	P49312;Q5EBP8	P49312	0.00354833	0.792744	0.177857	0.0282329	0.95824	0.52614
Inpp1	P49442	P49442	0.00529229	0.117145	0.0408627	0.0371404	0.569488	0.279497
Ppm1a	P49443	P49443	0.123621	0.576372	0.643845	0.297761	0.88153	0.862215
Cdk5	P49615	P49615	0.0873992	0.172424	2.63735e-05	0.238726	0.64135	0.0112439
Psma2	P49722	P49722	0.373004	0.459687	0.131438	0.581795	0.83922	0.458996
Tmod1	P49813	P49813	0.206258	0.831269	0.508569	0.407826	0.967922	0.784509
Cav1	P49817	P49817	0.061893	0.530718	0.786138	0.193548	0.86354	0.924416
S100b	P50114	P50114	0.104511	0.274507	0.956315	0.266281	0.730544	0.984951
Gng4	P50153	P50153	0.761935	0.389427	0.0953936	0.871464	0.805185	0.407856
Hsd17b8	P50171	P50171	0.168899	0.831726	0.201665	0.361554	0.967922	0.553639
Hsd11b1	P50172;Q3TJI8	P50172	0.930352	0.524927	0.276047	0.964833	0.863453	0.631584
Ahcy	P50247	P50247	0.00488752	0.91691	0.117803	0.0351682	0.981568	0.442528
Gdi1	P50396	P50396	0.10334	0.0385387	0.00404985	0.264078	0.409904	0.11447
Arsa	P50428	P50428	0.681274	0.368851	0.995175	0.822091	0.797822	0.998039
Krt6a	P50446	P50446	0.789246	0.947452	0.977696	0.888205	0.986399	0.99257
Atp6v1a	P50516	P50516	0.366324	0.972834	0.0884281	0.575058	0.992625	0.397475
Atp6v1e1	P50518	P50518	0.296841	0.693158	0.107486	0.512032	0.925088	0.426283
Acadvl	P50544	P50544	0.00886287	0.389219	0.143206	0.0522379	0.805185	0.477844
Gabrb1	P50571	P50571	0.570151	0.0530107	0.907698	0.742779	0.441022	0.973815
Pa2g4	P50580	P50580	0.356391	0.444509	0.479257	0.567122	0.833795	0.768374
Tub	P50586	P50586	0.571158	0.693947	0.148108	0.743581	0.925088	0.482625
Cast	P51125;Q8C281;Q8CE80;Q921U7	P51125	0.286674	0.893493	0.892137	0.501067	0.978728	0.967601
Rab7a	P51150	P51150	6.61182e-07	0.902719	0.135119	6.99513e-05	0.978728	0.463316
Uros	P51163	P51163	0.0242029	0.0774778	0.331965	0.102799	0.489959	0.675601
Acadl	P51174	P51174	6.57606e-05	0.101054	0.547532	0.00177069	0.534543	0.807953
Ppox	P51175	P51175	0.596582	0.594265	0.0362547	0.760935	0.889486	0.268735
Plcb3	P51432	P51432	0.000192657	0.194584	0.589968	0.00382028	0.661578	0.832857
Gpc4	P51655	P51655	0.0906321	0.928128	0.249719	0.243654	0.982445	0.607676
Hsd17b4	P51660	P51660	0.978197	0.358657	0.441647	0.986996	0.789381	0.745589
Adcy9	P51830	P51830	0.0680627	0.823005	0.226916	0.204269	0.96647	0.579872
Gss	P51855	P51855	0.00156269	0.60267	0.733382	0.0160159	0.891526	0.906776
Hdgf	P51859	P51859	0.001694	0.0569207	0.606059	0.0169599	0.449779	0.84554
Atp6v0d1	P51863	P51863	0.566787	0.5127	0.0217094	0.739809	0.856759	0.223022
Slc25a5	P51881	P51881	0.413874	0.639562	0.158121	0.616392	0.904981	0.496593
Slc1a1	P51906	P51906	0.0145079	0.87724	0.0529203	0.0726528	0.976492	0.307092
Kcnj4	P52189;Q8R435	P52189	0.325705	0.355314	0.506811	0.542064	0.787177	0.782666
Tst	P52196	P52196	0.017341	0.531357	0.620583	0.0817665	0.86354	0.850146
Usp10	P52479	P52479	0.00922514	0.13402	0.753748	0.0537538	0.600238	0.915087
Pkm	P52480	P52480	0.215088	0.574363	0.126298	0.417162	0.880955	0.449259
Ndufs6	P52503	P52503	0.00277719	0.494116	0.77936	0.0238791	0.84809	0.922537
Rida	P52760	P52760	6.48381e-06	0.197436	0.440158	0.000368568	0.662923	0.744659
Cpt2	P52825	P52825	0.159656	0.944833	0.000507849	0.349358	0.985276	0.0455816
Dbt	P53395	P53395	0.0231242	0.51837	0.318848	0.0997498	0.85991	0.661486
Limk1	P53668	P53668	0.486282	0.505669	0.602427	0.677695	0.854975	0.842771
Hccs	P53702	P53702	0.051668	0.617003	1.17938e-09	0.171534	0.896286	2.01124e-06
Pitpna	P53810	P53810	0.172249	0.646769	0.42549	0.36484	0.908056	0.735905
Slc16a1	P53986	P53986	0.176976	0.529651	0.426125	0.371069	0.863453	0.736505
[truncated: 3,117 more rows]

## Sheet: Table S2
Name	Genotype	Sex	GenotypeXSex	Genotype.fdradjusted	Sex.fdradjusted	GenotypeXSex.fdradjusted
13E-Docosenamide	0.682345	0.873357	0.846938	0.744376	0.895751	0.875889
16-Hydroxy hexadecanoic acid	0.364915	0.68854	0.469572	0.540614	0.826247	0.580914
1-Methylhistamine	0.558058	0.472487	0.810865	0.690381	0.724216	0.84612
1-Methylnicotinamide	0.00687304	0.0871239	0.011336	0.0458203	0.411223	0.209168
2-Aminobutyric acid	0.511578	0.296933	0.122925	0.646204	0.6306	0.344565
2E-Eicosenoic acid	0.195713	0.56358	0.43722	0.378799	0.75144	0.558153
2-Hexyldecanoic acid	0.0425493	0.649698	0.78761	0.179639	0.787512	0.842827
2-Methylbutyroylcarnitine	0.000143326	0.737823	0.122139	0.00214989	0.838817	0.344565
3-Methyladenine	8.00789e-06	0.222785	0.0418617	0.000298751	0.607596	0.334894
N-acetyl-GABA	6.6136e-07	0.0210083	0.0263201	7.93632e-05	0.274634	0.277522
5'-CMP	0.425524	0.277056	0.205609	0.593842	0.6306	0.379586
5'-Methylthioadenosine	0.587343	0.407125	0.18064	0.691823	0.687647	0.370257
6-Methyladenosine	9.95837e-06	0.204713	0.0300649	0.000298751	0.589389	0.277522
7-Hexadecenoic acid	0.103608	0.633464	0.178776	0.290067	0.787512	0.370257
7-Ketocholesterol	0.323098	0.561987	0.601829	0.497074	0.75144	0.708034
7-Methylguanine	0.317806	0.350307	0.529692	0.495282	0.656825	0.639285
7-Methylguanosine	0.227051	0.184883	0.132083	0.400679	0.581309	0.344565
9-Palmitoleic acid	0.103608	0.633464	0.178776	0.290067	0.787512	0.370257
Acetylcarnitine	0.615541	0.712109	0.362742	0.697912	0.838817	0.500334
Adenine	0.00147984	0.208852	0.0803841	0.0118387	0.589389	0.344565
Adenosine 5'-monophosphate	0.00945927	0.180781	0.181439	0.0543461	0.581309	0.370257
ADMA	0.58805	0.104631	0.126957	0.691823	0.418523	0.344565
ADP-ribose	0.730606	0.596671	0.377344	0.782793	0.782439	0.514561
Adrenic Acid	0.389519	0.59987	0.176627	0.570028	0.782439	0.370257
Alanine	0.0459899	0.211198	0.055303	0.179639	0.589389	0.344565
Allyl acetic acid	0.403722	0.798898	0.23387	0.576745	0.863674	0.395274
alpha-Acetyl-L-glutamine	0.000308152	0.461301	0.766	0.00336166	0.71891	0.835637
Arginine	0.000202674	0.00741918	0.006487	0.00243209	0.148384	0.20035
Ascorbic acid	0.244229	0.00734985	0.00806422	0.418678	0.148384	0.20035
Aspartic acid	0.00888067	0.0312114	0.00701294	0.0543461	0.274634	0.20035
Betaine	0.403722	0.798898	0.23387	0.576745	0.863674	0.395274
Betaine aldehyde	0.890499	0.0196013	0.62276	0.905593	0.274634	0.71857
Butyryl-L-carnitine	0.166371	0.424049	0.538065	0.358966	0.687647	0.639285
Carnitine	0.915414	0.0375335	0.708087	0.923106	0.274634	0.779545
Carnosine	0.277381	0.947621	0.175274	0.459719	0.947621	0.370257
cholesterol sulfate	0.00188822	0.000885847	0.910716	0.0141617	0.0531508	0.926152
Choline	0.622979	0.331372	0.0874915	0.697912	0.656825	0.344565
CMP-N-acetylneuraminic acid	0.018336	0.0709428	0.0545866	0.09168	0.370137	0.344565
Cycloleucine	0.00092197	0.0254331	0.076871	0.0079026	0.274634	0.344565
Cytidine diphosphate choline (CDPcholine)	0.954388	0.393542	0.0843319	0.954388	0.687647	0.344565
D-Arabinose 5-phosphate	0.30947	0.30479	0.0806935	0.488637	0.6306	0.344565
Delphinidin	0.724736	0.348354	0.300722	0.782793	0.656825	0.470036
delta-2-Hexadecenoic acid	0.103608	0.633464	0.178776	0.290067	0.787512	0.370257
Dimethylglycine	0.511578	0.296933	0.122925	0.646204	0.6306	0.344565
Dimethyllysine	0.279662	0.228767	0.44593	0.459719	0.610045	0.56328
Docosahexanoic acid	0.145249	0.539386	0.213016	0.328865	0.75144	0.386457
Dodecanoylcarnitine	0.573381	0.0371067	0.668055	0.691823	0.274634	0.749221
D-Ribose-5-phosphate	0.30947	0.30479	0.0806935	0.488637	0.6306	0.344565
D-Ribulose 5-phosphate	0.30947	0.30479	0.0806935	0.488637	0.6306	0.344565
Eicosadienoic Acid	0.533578	0.188925	0.222334	0.666972	0.581309	0.386668
Elaidic acid	0.129793	0.531358	0.191299	0.299523	0.750152	0.370257
Erythronolactone	0.207318	0.938841	0.997967	0.388721	0.947621	0.997967
GABA	0.511578	0.296933	0.122925	0.646204	0.6306	0.344565
gamma-Glutamylglutamine	0.583795	0.740522	0.308688	0.691823	0.838817	0.474905
Glucose-1-phosphate	0.606593	0.0645121	0.0234852	0.697912	0.351884	0.277522
Glutamate (Glutamic acid)	0.124592	0.337042	0.0923189	0.299523	0.656825	0.344565
Glutamine	0.213103	0.785283	0.0363098	0.393421	0.863674	0.311227
Glutathione (oxidized)	0.474971	0.341542	0.0945728	0.626335	0.656825	0.344565
Glutathione (reduced)	0.0137982	0.157022	0.406053	0.0752629	0.554195	0.535455
Guanine	0.153124	0.763521	0.257361	0.340277	0.850919	0.417342
Guanosine	0.226966	0.448906	0.204055	0.400679	0.708798	0.379586
Guanosine 5'-diphosphate (GDP)	0.0749045	0.740955	0.130187	0.249682	0.838817	0.344565
Guanosine-5'-monophosphate	0.174248	0.263923	0.0152904	0.360951	0.6306	0.229355
His Gly	0.181573	0.548	0.536789	0.369301	0.75144	0.639285
His Tyr Arg	0.192688	0.733539	0.639691	0.378799	0.838817	0.724179
Histidine	0.006188	0.521689	0.947616	0.04368	0.750152	0.955579
Hypoxanthine	0.126622	0.416836	0.12932	0.299523	0.687647	0.344565
Ile Glu His Lys	0.804547	0.432052	0.218992	0.839528	0.691283	0.386457
Indoline	0.583536	0.939919	0.357834	0.691823	0.947621	0.500334
Inosine	0.0182149	0.335088	0.0806769	0.09168	0.656825	0.344565
Inosine-5-monophosphate	0.345506	0.644727	0.203321	0.52482	0.787512	0.379586
Isolauric acid	0.464244	0.0629074	0.0993708	0.625947	0.351884	0.344565
Isostearic acid	0.430535	0.421427	0.800686	0.593842	0.687647	0.842827
Lauric acid	0.464244	0.0629074	0.0993708	0.625947	0.351884	0.344565
Leucine	0.102771	0.122231	0.359985	0.290067	0.448855	0.500334
Linoleic acid	0.174459	0.359522	0.243473	0.360951	0.663733	0.405788
Malic acid	7.45979e-05	0.401867	0.314701	0.00149196	0.687647	0.47552
Myristoylcarnitine	0.742376	0.088234	0.386289	0.788364	0.411223	0.518332
N1-Acetylspermidine	0.0822507	0.0320805	0.359706	0.266759	0.274634	0.500334
N-Acetylaspartic acid	0.0303119	0.0987246	0.0083479	0.139901	0.418523	0.20035
N-Acetylaspartylglutamic acid	0.102816	0.0890984	0.0192372	0.290067	0.411223	0.256496
N-Acetylglutamic acid	5.653e-06	0.0937472	0.139264	0.000298751	0.416654	0.348175
N-Acetylhistidine	0.167517	0.765827	0.613236	0.358966	0.850919	0.714449
N-Acetylneuraminic acid	4.83146e-05	0.0045369	0.00652295	0.00115955	0.148384	0.20035
N-epsilon,N-epsilon,N-epsilon-Trimethyllysine	0.124019	0.0519472	0.0732057	0.299523	0.331079	0.344565
N-epsilon-Acetyl-L-lysine	0.202644	0.123435	0.702135	0.385989	0.448855	0.779545
Nicotinamide adenine dinucleotide (NAD)	0.072253	0.845182	0.43444	0.247725	0.891337	0.558153
N-Oleoyl-D-erythro-Sphingosine	0.749021	0.615778	0.105444	0.788443	0.787512	0.344565
N-palmitoyl taurine	0.00951056	0.183747	0.321432	0.0543461	0.581309	0.476196
Oleic acid	0.129793	0.531358	0.191299	0.299523	0.750152	0.370257
Palmitic acid	0.0425493	0.649698	0.78761	0.179639	0.787512	0.842827
Palmitoyl-L-carnitine	0.22355	0.0360277	0.251244	0.400679	0.274634	0.413004
Pantothenic Acid	0.86789	0.000128222	0.356644	0.890144	0.0153866	0.500334
Petroselenic acid	0.129793	0.531358	0.191299	0.299523	0.750152	0.370257
Phenylalanine	0.0695784	0.268797	0.0975204	0.245571	0.6306	0.344565
Phosphocholine	0.0564584	0.272074	0.103706	0.211719	0.6306	0.344565
Pipecolic acid	0.00092197	0.0254331	0.076871	0.0079026	0.274634	0.344565
Pro Arg Val	0.674532	0.861625	0.388749	0.742604	0.891337	0.518332
Pro Ile	0.000179702	0.0524209	0.12615	0.00239603	0.331079	0.344565
Proline	0.500178	0.415722	0.292333	0.646204	0.687647	0.467732
Propionylcarnitine	0.472907	0.554268	0.216285	0.626335	0.75144	0.386457
Pyroglutamic acid	0.0656433	0.496612	0.13927	0.238703	0.744918	0.348175
Pyruvate	0.121995	0.00667421	0.0122014	0.299523	0.148384	0.209168
Riboflavin (Vitamin B2)	0.626172	0.855627	0.0293982	0.697912	0.891337	0.277522
S-Adenosyl-homocysteine	0.351545	0.283836	0.131342	0.527318	0.6306	0.344565
S-Adenosyl-methionine	0.614243	0.853872	0.475105	0.697912	0.891337	0.581761
Sarcosine	0.0459899	0.211198	0.055303	0.179639	0.589389	0.344565
Sedoheptulose 7-phosphate	0.628121	0.0345998	0.096526	0.697912	0.274634	0.344565
Stearamide	0.107415	0.162269	0.148563	0.292949	0.556352	0.356551
Stearic acid	0.430535	0.421427	0.800686	0.593842	0.687647	0.842827
Stearoylethanolamide	0.248111	0.838171	0.853992	0.419342	0.891337	0.875889
Sucrose	0.0196236	0.0389065	0.301606	0.0941931	0.274634	0.470036
Targinine	0.238018	0.476776	0.317014	0.413945	0.724216	0.47552
Taurine	0.0464066	0.102964	0.162597	0.179639	0.418523	0.370257
Thiamine	0.000661197	0.407666	0.417726	0.00661197	0.687647	0.54486
Trigonelline	0.000139846	0.109137	0.329843	0.00214989	0.422466	0.482698
Tyrosine	0.103941	0.293317	0.45546	0.290067	0.6306	0.569325
Vaccenic acid	0.129793	0.531358	0.191299	0.299523	0.750152	0.370257
Val Asn Asp Lys	0.192688	0.733539	0.639691	0.378799	0.838817	0.724179
Xanthine	0.840852	0.304405	0.148146	0.869847	0.6306	0.356551

## Sheet: Table S3
Name (LipidBlast)	Genotype	Sex	GenotypeXSex	Genotype.fdradjusted	Sex.fdradjusted	GenotypeXSex.fdradjusted
ASG 27:1;O;Hex;FA 16:0	0.00431953	0.722982	0.474295	0.0454687	0.999001	0.824862
ASG 29:1;O;Hex;FA 16:0	0.314335	0.650424	0.172319	0.51132	0.999001	0.812018
BMP 40:8|BMP 20:4_20:4	0.0133402	0.14345	0.688807	0.0897098	0.90704	0.879328
BMP 42:10|BMP 20:4_22:6	0.00190049	0.0934612	0.09767	0.024789	0.763237	0.812018
BMP 44:12|BMP 22:6_22:6	0.595795	0.679492	0.972939	0.762371	0.999001	0.991109
CAR 10:0	0.605721	0.759671	0.506524	0.767239	0.999001	0.829519
CAR 12:0	0.337921	0.29974	0.628227	0.536383	0.999001	0.858429
CAR 13:0	0.00565599	0.0622659	0.468807	0.0528845	0.664403	0.824862
CAR 14:0	0.143713	0.834472	0.2478	0.300655	0.999001	0.812018
CAR 14:1	0.361794	0.286406	0.751946	0.556616	0.999001	0.910916
CAR 15:1	0.0294258	0.515556	0.0514256	0.131757	0.999001	0.812018
CAR 15:2	0.0775254	6.66156e-12	0.716798	0.213359	3.99693e-09	0.899186
CAR 16:0	0.0130317	0.345938	0.379299	0.0897098	0.999001	0.822055
CAR 16:1	0.0418627	0.526699	0.510926	0.150712	0.999001	0.829519
CAR 16:2	0.173722	0.191626	0.919087	0.33842	0.971606	0.970866
CAR 17:1	0.0982196	0.92539	0.145603	0.24453	0.999001	0.812018
CAR 18:2	0.0605428	0.137367	0.944943	0.182541	0.891686	0.979215
CAR 18:3	0.713792	0.414624	0.934108	0.831603	0.999001	0.977432
CAR 20:3	0.0011546	0.986306	0.144669	0.0193873	0.999747	0.812018
CAR 20:4	0.000302635	0.327121	0.312627	0.00770346	0.999001	0.812018
CAR 20:5	0.0300544	0.75436	0.135064	0.132593	0.999001	0.812018
CAR 22:4	0.000237086	0.257382	0.195674	0.00705885	0.999001	0.812018
Cer 34:1;2O|Cer 18:1;2O/16:0	0.808436	0.268666	0.106748	0.897369	0.999001	0.812018
Cer 36:1;2O|Cer 18:1;2O/18:0	0.609336	0.554907	0.445985	0.768071	0.999001	0.822055
Cer 36:2;2O|Cer 18:2;2O/18:0	0.0604444	0.512757	0.227909	0.182541	0.999001	0.812018
Cer 38:0;2O|Cer 20:0;2O/18:0	0.359562	0.838876	0.940338	0.556023	0.999001	0.977821
Cer 38:1;2O|Cer 18:1;2O/20:0	1.85549e-05	0.361728	0.442239	0.00278323	0.999001	0.822055
Cer 38:1;2O|Cer 20:1;2O/18:0	0.282067	0.697629	0.463458	0.474063	0.999001	0.822707
Cer 38:2;2O|Cer 18:2;2O/20:0	0.641394	0.529466	0.192779	0.786218	0.999001	0.812018
Cer 39:1;2O|Cer 18:1;2O/21:0	0.00583549	0.940753	0.798085	0.0530499	0.999001	0.929808
Cer 40:1;2O|Cer 18:1;2O/22:0	0.85749	0.684995	0.196999	0.926249	0.999001	0.812018
Cer 40:2;2O|Cer 18:1;2O/22:1	0.000168483	0.0273564	0.297552	0.00594646	0.400337	0.812018
Cer 40:2;3O|Cer 18:1;2O/22:1;O	0.000308139	0.186955	0.136893	0.00770346	0.971606	0.812018
Cer 41:0;3O|Cer 18:0;2O/23:0;O	0.0746906	0.523091	0.559956	0.208439	0.999001	0.833501
Cer 41:1;2O|Cer 18:1;2O/23:0	0.0977937	0.996952	0.753659	0.24453	0.999747	0.910916
Cer 41:1;3O|Cer 18:1;2O/23:0;O	0.0209509	0.552004	0.654526	0.104588	0.999001	0.870766
Cer 41:2;3O|Cer 18:1;2O/23:1;O	0.112321	0.815935	0.771433	0.263252	0.999001	0.922454
Cer 42:0;2O|Cer 18:0;2O/24:0	0.362319	0.516938	0.153979	0.556616	0.999001	0.812018
Cer 42:0;3O|Cer 18:0;2O/24:0;O	0.126675	0.341703	0.364959	0.281525	0.999001	0.822055
Cer 42:1;2O|Cer 18:1;2O/24:0	0.978375	0.887682	0.615736	0.987384	0.999001	0.853213
Cer 42:1;3O|Cer 18:1;2O/24:0;O	0.279937	0.104075	0.559912	0.473906	0.807572	0.833501
Cer 42:2;2O|Cer 18:1;2O/24:1	0.267787	0.157906	0.688234	0.460379	0.915459	0.879328
Cer 42:2;3O|Cer 18:1;2O/24:1;O	0.0188313	0.138211	0.141695	0.099206	0.891686	0.812018
Cer 42:3;2O|Cer 18:1;2O/24:2	0.728367	0.156119	0.15535	0.842043	0.915459	0.812018
Cer 42:3;2O|Cer 18:2;2O/24:1	0.405481	0.249466	0.564106	0.591943	0.999001	0.833501
Cer 43:2;2O|Cer 18:1;2O/25:1	0.924323	0.279379	0.884825	0.964511	0.999001	0.953199
Cer 44:2;3O|Cer 18:1;2O/26:1;O	0.142635	0.450843	0.458681	0.300284	0.999001	0.822055
CL 68:2|CL 34:1_34:1	0.370243	0.458365	0.285317	0.559561	0.999001	0.812018
CL 70:3|CL 16:0_18:1_18:1_18:1	0.358999	0.564338	0.379366	0.556023	0.999001	0.822055
CL 70:4|CL 34:2_36:2	0.142473	0.672912	0.504583	0.300284	0.999001	0.829519
CL 70:6|CL 16:0_16:1_16:0_22:5	0.413256	0.893301	0.509835	0.596042	0.999001	0.829519
CL 72:10|CL 36:5_36:5	0.804942	0.780783	0.999243	0.897369	0.999001	0.999243
CL 72:4|CL 18:1_18:1_18:1_18:1	0.0210919	0.267673	0.427793	0.104588	0.999001	0.822055
CL 72:5|CL 18:1_18:1_18:1_18:2	0.519976	0.702976	0.453705	0.696396	0.999001	0.822055
CL 72:7|CL 16:1_18:1_18:1_20:4	0.584869	0.968999	0.452003	0.754669	0.999001	0.822055
CL 74:1|CL 39:0_35:1	0.0039803	0.452579	0.39859	0.0426461	0.999001	0.822055
CL 74:10|CL 36:5_38:5	0.547496	0.44323	0.87983	0.720955	0.999001	0.953199
CL 74:11|CL 36:5_38:6	0.667874	0.0881708	0.929476	0.799921	0.763237	0.976682
CL 74:5|CL 36:1_38:4	0.0102301	0.659251	0.638099	0.0800712	0.999001	0.858429
CL 74:7|CL 18:1_18:1_18:1_20:4	0.582343	0.626892	0.326075	0.753029	0.999001	0.81253
CL 74:8|CL 36:3_38:5	0.645139	0.305979	0.578116	0.786755	0.999001	0.839878
CL 75:2|CL 41:0_34:2	0.181772	0.013632	0.0401814	0.347414	0.304419	0.812018
CL 75:6|CL 35:0_40:6	0.0314937	0.432558	0.281944	0.134178	0.999001	0.812018
CL 76:10|CL 32:4_44:6	0.459235	0.660091	0.220344	0.645119	0.999001	0.812018
CL 76:11|CL 38:5_38:6	0.963646	0.00707121	0.551587	0.978321	0.223301	0.833501
CL 76:12|CL 38:5_38:7	0.283934	0.591451	0.894415	0.475866	0.999001	0.954055
CL 76:2|CL 35:1_41:1	0.0256059	0.594511	0.348182	0.123899	0.999001	0.81253
CL 76:6|CL 37:0_39:6	0.781973	0.0693731	0.0414211	0.885253	0.705489	0.812018
CL 76:9|CL 18:1_18:1_18:1_22:6	0.394043	0.81707	0.559875	0.583767	0.999001	0.833501
CL 78:10|CL 39:3_39:7	0.407734	0.417812	0.402266	0.59235	0.999001	0.822055
CL 78:12|CL 18:1_18:1_20:4_22:6	0.979156	0.944519	0.546911	0.987384	0.999001	0.833501
CL 78:8|CL 18:0_20:0_20:4_20:4	0.0165703	0.602082	0.618971	0.0948539	0.999001	0.855721
CL 79:15|CL 36:5_43:10	0.898383	0.234669	0.779474	0.954035	0.999001	0.922454
CL 80:14|CL 18:1_22:6_18:1_22:6	0.0979001	0.639765	0.522564	0.24453	0.999001	0.829519
CL 80:15|CL 40:7_40:8	0.137682	0.689419	0.470453	0.295033	0.999001	0.824862
CL 80:16|CL 38:6_42:10	0.251399	0.180707	0.789788	0.434695	0.951091	0.927344
CL 80:17|CL 38:7_42:10	0.0196536	0.975932	0.887313	0.100403	0.999001	0.953199
CL 81:10|CL 40:5_41:5	0.675395	0.812197	0.489218	0.804042	0.999001	0.828927
CL 82:13|CL 43:6_39:7	0.0993758	0.684206	0.518635	0.245372	0.999001	0.829519
CL 82:17|CL 40:7_42:10	0.0304373	0.850536	0.746604	0.133093	0.999001	0.910916
CL 82:7|CL 43:3_39:4	0.720128	0.534837	0.532948	0.834125	0.999001	0.829519
CL 84:19|CL 18:1_22:6_22:6_22:6	0.00356453	0.38122	0.399166	0.0403531	0.999001	0.822055
CL 85:10|CL 43:4_42:6	0.856454	0.362136	0.584109	0.926249	0.999001	0.843945
DG 34:1|DG 16:0_18:1	0.343669	0.604591	0.718163	0.541211	0.999001	0.899186
DG 36:1|DG 18:0_18:1	0.617688	0.618973	0.593765	0.773722	0.999001	0.846532
DG 36:2|DG 18:1_18:1	0.824374	0.566047	0.877014	0.907221	0.999001	0.953199
DG 36:4|DG 16:0_20:4	0.0363529	0.943003	0.230375	0.142805	0.999001	0.812018
DG 38:4|DG 18:0_20:4	0.762764	0.944971	0.404016	0.871894	0.999001	0.822055
DG 38:5|DG 18:1_20:4	0.959218	0.42664	0.152369	0.975476	0.999001	0.812018
DG 38:6|DG 16:0_22:6	0.669976	0.734509	0.416013	0.800768	0.999001	0.822055
DG 40:4|DG 18:0_22:4	0.386682	0.979021	0.207991	0.57428	0.999001	0.812018
DG 40:6|DG 18:0_22:6	0.135291	0.971061	0.0246031	0.291995	0.999001	0.812018
DMPE 32:0|DMPE 16:0_16:0	0.0574502	0.766336	0.964552	0.181085	0.999001	0.990978
DMPE 32:1|DMPE 16:0_16:1	0.0118608	0.152187	0.336661	0.086786	0.915459	0.81253
DMPE 34:0|DMPE 16:0_18:0	0.0361281	0.553992	0.140332	0.142805	0.999001	0.812018
DMPE 34:1|DMPE 16:0_18:1	0.00488642	0.161731	0.0283491	0.0490702	0.915459	0.812018
DMPE 36:2|DMPE 18:1_18:1	0.0735324	0.802832	0.995808	0.206265	0.999001	0.999223
DMPE 38:4|DMPE 18:0_20:4	0.0170436	0.626537	0.540327	0.0948539	0.999001	0.833501
DMPE 40:2|DMPE 20:1_20:1	0.231417	0.452275	0.261643	0.413245	0.999001	0.812018
FA 16:0	0.312397	0.462672	0.263721	0.51073	0.999001	0.812018
FA 17:0	0.0389913	0.589502	0.936706	0.145309	0.999001	0.977432
FA 18:0	0.606924	0.648092	0.167349	0.767239	0.999001	0.812018
FA 18:1	0.0435517	0.622144	0.772177	0.153712	0.999001	0.922454
FA 18:2	0.0727157	0.528273	0.983611	0.205799	0.999001	0.99859
FA 19:0	0.15904	0.651945	0.750604	0.320215	0.999001	0.910916
FA 19:1	0.0210112	0.515224	0.936583	0.104588	0.999001	0.977432
FA 20:0	0.0949562	0.828727	0.841221	0.244523	0.999001	0.953199
FA 20:1	0.0280524	0.754718	0.851273	0.129473	0.999001	0.953199
FA 20:2	0.0601446	0.797668	0.676759	0.182541	0.999001	0.87512
FA 20:3	0.20225	0.192702	0.567736	0.373384	0.971606	0.833501
FA 20:4	0.36646	0.435581	0.332444	0.559561	0.999001	0.81253
FA 21:0	0.37235	0.633409	0.877818	0.560081	0.999001	0.953199
FA 22:1	0.0649157	0.354488	0.490936	0.190271	0.999001	0.828927
FA 22:4	0.0581374	0.748656	0.597655	0.181085	0.999001	0.846532
FA 23:1	0.0268084	0.35149	0.559464	0.127659	0.999001	0.833501
FA 24:1	0.0459128	0.289181	0.293581	0.159235	0.999001	0.812018
HexCer 34:1;2O|HexCer 18:1;2O/16:0	0.00223691	0.464266	0.467555	0.0284241	0.999001	0.824862
HexCer 36:0;2O|HexCer 18:0;2O/18:0	0.523696	0.437725	0.851142	0.699816	0.999001	0.953199
HexCer 36:1;2O|HexCer 18:1;2O/18:0	0.00506916	0.132329	0.325855	0.0498606	0.891686	0.81253
HexCer 36:1;3O|HexCer 18:1;2O/18:0;O	0.0142041	0.689751	0.872855	0.0897098	0.999001	0.953199
HexCer 36:2;2O|HexCer 18:1;2O/18:1	0.0191385	0.607732	0.734723	0.099206	0.999001	0.905202
HexCer 36:2;3O	0.271602	0.796319	0.263847	0.465604	0.999001	0.812018
HexCer 38:0;2O	0.00900758	0.903519	0.554407	0.0730344	0.999001	0.833501
HexCer 38:1;2O	1.51248e-05	0.557382	0.533147	0.00278323	0.999001	0.829519
HexCer 40:0;2O|HexCer 18:0;2O/22:0	0.600279	0.806344	0.363298	0.764686	0.999001	0.822055
HexCer 40:1;2O|HexCer 18:1;2O/22:0	0.00156301	0.9408	0.873234	0.0218095	0.999001	0.953199
HexCer 40:2;2O|HexCer 18:1;2O/22:1	5.66217e-05	0.0173331	0.236357	0.00377478	0.32763	0.812018
HexCer 40:2;3O|HexCer 18:1;2O/22:1;O	0.00010078	0.145328	0.107513	0.00431914	0.90704	0.812018
HexCer 40:2;3O|HexCer 18:2;2O/22:0;O	0.00121612	0.664551	0.637304	0.0193873	0.999001	0.858429
HexCer 41:0;2O|HexCer 18:0;2O/23:0	0.895565	0.678373	0.169408	0.954035	0.999001	0.812018
HexCer 41:0;3O	0.0808122	0.901331	0.874557	0.218672	0.999001	0.953199
HexCer 41:1;2O|HexCer 18:1;2O/23:0	0.0604511	0.90167	0.803559	0.182541	0.999001	0.931229
HexCer 41:2;2O|HexCer 18:1;2O/23:1	0.0173565	0.586891	0.727367	0.0955404	0.999001	0.899835
HexCer 41:2;3O|HexCer 18:1;2O/23:1;O	0.0509718	0.756183	0.738821	0.168967	0.999001	0.908387
HexCer 42:0;2O|HexCer 18:0;2O/24:0	0.369476	0.571221	0.162368	0.559561	0.999001	0.812018
HexCer 42:1;2O|HexCer 18:0;2O/24:1	0.195674	0.395225	0.272235	0.364611	0.999001	0.812018
HexCer 42:1;2O|HexCer 18:1;2O/24:0	0.621699	0.771385	0.800193	0.775508	0.999001	0.930457
HexCer 42:1;3O|HexCer 18:1;2O/24:0;O	0.864935	0.63223	0.32184	0.927242	0.999001	0.81253
HexCer 42:2;2O|HexCer 18:1;2O/24:1	0.0861377	0.124265	0.442862	0.227677	0.866966	0.822055
HexCer 42:2;3O|HexCer 18:1;2O/24:1;O	0.0306115	0.118286	0.12586	0.133093	0.865505	0.812018
HexCer 42:3;2O|HexCer 18:2;2O/24:1	0.908413	0.163399	0.657312	0.956741	0.916258	0.872538
HexCer 43:1;2O|HexCer 18:1;2O/25:0	0.531954	0.752629	0.126961	0.709271	0.999001	0.812018
HexCer 43:2;3O|HexCer 18:1;2O/25:1;O	0.0181526	0.907404	0.998419	0.0990143	0.999001	0.999243
HexCer 44:1;2O|HexCer 18:1;2O/26:0	0.179217	0.876396	0.192521	0.346237	0.999001	0.812018
HexCer 44:2;3O|HexCer 20:1;2O/24:1;O	0.423395	0.144291	0.107837	0.606293	0.90704	0.812018
LPC 16:0	0.235551	0.82515	0.39796	0.41518	0.999001	0.822055
LPC 16:1/0:0	0.102563	0.856831	0.333419	0.249392	0.999001	0.81253
LPC 17:0/0:0	0.029973	0.672041	0.0450722	0.132593	0.999001	0.812018
LPC 18:0/0:0	0.0353068	0.482749	0.116398	0.142805	0.999001	0.812018
LPC 18:1/0:0	0.0267434	0.833263	0.18041	0.127659	0.999001	0.812018
LPC 18:2/0:0	0.0778762	0.999747	0.189622	0.213359	0.999747	0.812018
LPC 19:0/0:0	0.0315318	0.0864987	0.0777608	0.134178	0.763237	0.812018
LPC 20:0/0:0	0.128821	0.62925	0.0983277	0.282089	0.999001	0.812018
LPC 20:1	0.052965	0.957639	0.317596	0.172712	0.999001	0.81253
LPC 20:2/0:0	0.0127864	0.370005	0.524652	0.0897098	0.999001	0.829519
LPC 20:4	0.0653263	0.961348	0.680906	0.190271	0.999001	0.878054
LPC 21:0/0:0	0.893514	0.985718	0.0723285	0.95393	0.999747	0.812018
LPC 22:0	0.165531	0.605492	0.296522	0.329962	0.999001	0.812018
LPC 22:1/0:0	0.0338045	0.660917	0.196816	0.140852	0.999001	0.812018
LPC 22:4/0:0	0.00717871	0.693187	0.30845	0.0624236	0.999001	0.812018
LPC 22:6	0.00572915	0.992972	0.78124	0.0528845	0.999747	0.922724
LPC 23:0	0.113035	0.919357	0.0763416	0.263895	0.999001	0.812018
LPC 23:1	0.015316	0.222016	0.157338	0.092469	0.999001	0.812018
LPC 24:0	0.0219359	0.723652	0.32501	0.107882	0.999001	0.81253
LPC 24:1/0:0	0.0013621	0.669474	0.0860833	0.0197727	0.999001	0.812018
LPC 25:0	0.00062943	0.967021	0.126206	0.0134878	0.999001	0.812018
LPC 26:1/0:0	3.05641e-05	0.660583	0.112205	0.00305641	0.999001	0.812018
LPC 28:0	0.275976	1.25238e-05	0.588019	0.470389	0.00375714	0.844047
LPC O-16:0	0.945413	0.457859	0.0680381	0.97283	0.999001	0.812018
LPC P-16:0	0.0500209	0.202417	0.886622	0.167907	0.995495	0.953199
LPE 16:0	0.0735677	0.872456	0.412938	0.206265	0.999001	0.822055
LPE 17:0	0.0168634	0.661813	0.214992	0.0948539	0.999001	0.812018
LPE 18:0	0.058249	0.952191	0.472945	0.181085	0.999001	0.824862
LPE 18:1	0.0386775	0.99728	0.453017	0.145309	0.999747	0.822055
LPE 18:2	0.122796	0.324256	0.85427	0.275945	0.999001	0.953199
LPE 20:0	0.184756	0.766992	0.27996	0.351	0.999001	0.812018
LPE 20:1	0.198732	0.869052	0.483112	0.369161	0.999001	0.825832
LPE 20:4	0.0841594	0.969375	0.605434	0.224425	0.999001	0.848739
LPE 22:4	0.170979	0.816425	0.792823	0.336473	0.999001	0.929089
LPE 22:6	0.0380057	0.765136	0.660681	0.145245	0.999001	0.873961
LPE O-16:1	0.340058	0.784269	0.511827	0.53835	0.999001	0.829519
LPE O-17:1	0.380425	0.608837	0.633497	0.569214	0.999001	0.858429
LPE O-18:1	0.276582	0.841071	0.495445	0.470389	0.999001	0.828927
LPE O-18:2	0.121025	0.944193	0.257294	0.275537	0.999001	0.812018
LPE O-20:1	0.562908	0.838507	0.266289	0.737434	0.999001	0.812018
LPE O-20:2	0.547926	0.810293	0.371526	0.720955	0.999001	0.822055
LPE P-16:0	0.0154477	0.341332	0.304078	0.092469	0.999001	0.812018
LPE P-18:0	0.767292	0.865741	0.572344	0.873545	0.999001	0.837527
LPG 16:0	0.576113	0.298039	0.214934	0.748198	0.999001	0.812018
LPI 16:0	0.997969	0.422577	0.191322	0.997969	0.999001	0.812018
LPI 20:4	0.00936097	0.570546	0.478112	0.0748877	0.999001	0.825832
LPS 18:1	0.0387086	0.572228	0.198645	0.145309	0.999001	0.812018
LPS 22:6	0.0277093	0.796317	0.442652	0.12888	0.999001	0.822055
LPS 35:0	0.348828	0.0577242	0.0701597	0.546467	0.664403	0.812018
LysoPC(15:0)	0.0502412	0.457568	0.2019	0.167907	0.999001	0.812018
MMPE 36:2|MMPE 18:1_18:1	0.111632	0.161334	0.00638003	0.262663	0.915459	0.812018
MMPE 40:2|MMPE 20:1_20:1	0.329756	0.51418	0.293723	0.52761	0.999001	0.812018
MMPE 44:12|MMPE 22:6_22:6	0.759285	0.904699	0.77817	0.871073	0.999001	0.922454
NAE 19:0	0.039624	0.273149	0.133473	0.146756	0.999001	0.812018
PA 34:1|PA 16:0_18:1	0.572549	0.702103	0.301693	0.746582	0.999001	0.812018
PA 36:1|PA 18:0_18:1	0.30152	0.269833	0.891241	0.499757	0.999001	0.953199
PA 36:2|PA 18:1_18:1	0.0312769	0.679032	0.169029	0.134178	0.999001	0.812018
PA 36:4|PA 16:0_20:4	0.518787	0.727693	0.286456	0.696396	0.999001	0.812018
PA 40:4|PA 18:0_22:4	0.000424965	0.135726	0.00908532	0.0101991	0.891686	0.812018
PA 40:6|PA 18:0_22:6	0.0772181	0.470123	0.340782	0.213359	0.999001	0.81253
PC 28:0|PC 14:0_14:0	0.762908	0.978599	0.521051	0.871894	0.999001	0.829519
PC 29:0	0.426227	0.569049	0.221539	0.607449	0.999001	0.812018
PC 30:0	0.000953528	0.34168	0.0539931	0.0190473	0.999001	0.812018
PC 30:1	0.0576561	0.878417	0.392179	0.181085	0.999001	0.822055
PC 31:1	0.938782	0.355734	0.261103	0.97283	0.999001	0.812018
PC 32:0	0.656758	0.0311984	0.0698824	0.791274	0.430979	0.812018
PC 32:1|PC 16:0_16:1	0.000538758	0.077984	0.0394524	0.0124329	0.733947	0.812018
PC 32:2	0.373387	0.0760606	0.397583	0.560081	0.733947	0.822055
PC 32:3	0.00113411	0.63796	0.346497	0.0193873	0.999001	0.81253
PC 33:0	0.235961	0.4603	0.922513	0.41518	0.999001	0.971847
PC 33:1	0.828595	0.391085	0.70695	0.907221	0.999001	0.89299
PC 33:2	0.474291	0.00504468	0.664045	0.658737	0.189176	0.873961
PC 34:2	0.0037833	0.884875	0.602448	0.0420366	0.999001	0.846532
PC 34:3	0.00106124	0.0115397	0.419862	0.0193873	0.304419	0.822055
PC 34:4	0.0191439	0.551337	0.664581	0.099206	0.999001	0.873961
PC 36:2|PC 18:1_18:1	0.362728	0.214572	0.216015	0.556616	0.999001	0.812018
PC 36:3|PC 16:0_20:3	1.5716e-05	0.00089486	0.0621558	0.00278323	0.107383	0.812018
PC 36:4;3O|PC 18:2_18:2;3O	0.441122	0.0124261	0.385477	0.624229	0.304419	0.822055
PC 36:5	0.642777	0.108422	0.190494	0.786218	0.819141	0.812018
PC 36:6	0.037784	0.496763	0.521877	0.145245	0.999001	0.829519
PC 37:1	0.00243168	0.857426	0.0284706	0.0297756	0.999001	0.812018
PC 37:2	0.121696	0.919876	0.667805	0.275537	0.999001	0.873961
PC 37:5	0.0845625	0.253217	0.526705	0.224502	0.999001	0.829519
PC 38:1	0.429197	0.628434	0.732778	0.610233	0.999001	0.904664
PC 38:2	0.860441	0.0926448	0.433629	0.926249	0.763237	0.822055
PC 38:3	0.050372	0.48274	0.197675	0.167907	0.999001	0.812018
PC 38:4	0.0387635	0.0539937	0.228316	0.145309	0.647925	0.812018
PC 38:5|PC 18:1_20:4	0.0928346	0.860381	0.172211	0.241129	0.999001	0.812018
PC 38:6|PC 16:0_22:6	0.0965986	0.194873	0.0154567	0.24453	0.974363	0.812018
PC 38:7	0.807445	0.947598	0.513464	0.897369	0.999001	0.829519
PC 40:1	0.63406	0.831934	0.461631	0.786218	0.999001	0.822707
PC 40:2	0.0502086	0.864164	0.899437	0.167907	0.999001	0.954685
PC 40:4	0.996223	0.0507238	0.157747	0.997969	0.640876	0.812018
PC 40:5	0.0423132	0.765694	0.553805	0.150712	0.999001	0.833501
PC 40:6	0.369473	0.133672	0.56817	0.559561	0.891686	0.833501
PC 40:7|PC 18:1_22:6	0.852167	0.364213	0.128231	0.924594	0.999001	0.812018
PC 40:8;3O|PC 22:6_18:2;3O	0.00118536	0.941453	0.887661	0.0193873	0.999001	0.953199
PC 41:6	0.573624	0.519209	0.765366	0.746582	0.999001	0.920279
PC 41:7	0.200961	0.997398	0.489672	0.37215	0.999747	0.828927
PC 42:1	0.0354694	0.573055	0.310185	0.142805	0.999001	0.812018
PC 42:10|PC 20:4_22:6	0.019746	0.872335	0.234777	0.100403	0.999001	0.812018
PC 42:2	0.00122833	0.305951	0.611002	0.0193873	0.999001	0.84962
PC 42:4	0.194221	0.472874	0.544154	0.363451	0.999001	0.833501
PC 42:5	0.65193	0.0592653	0.441071	0.787038	0.664403	0.822055
PC 42:6	0.0644242	0.241561	0.0456238	0.190271	0.999001	0.812018
PC 43:4	0.0993171	0.36768	0.36699	0.245372	0.999001	0.822055
PC 43:6	0.0422597	0.0782876	0.00601078	0.150712	0.733947	0.812018
PC 44:2	0.00386432	0.932043	0.51461	0.0421563	0.999001	0.829519
PC 44:5	0.048506	0.76683	0.34083	0.166306	0.999001	0.81253
PC 44:6	0.0191798	0.17504	0.0114194	0.099206	0.943198	0.812018
PC 52:5	0.194131	0.919403	0.1251	0.363451	0.999001	0.812018
PC 54:5	0.0962102	0.968109	0.173586	0.24453	0.999001	0.812018
PC 54:6	0.595367	0.942558	0.247408	0.762371	0.999001	0.812018
PC 54:8	0.0561733	0.86956	0.299513	0.17939	0.999001	0.812018
PC 56:2	0.238622	0.66875	0.562926	0.418491	0.999001	0.833501
PC 56:8	0.121419	0.717403	0.305106	0.275537	0.999001	0.812018
PC 56:9	0.00854794	0.412091	0.205936	0.0702642	0.999001	0.812018
PC 58:10	0.840315	0.735968	0.228334	0.916707	0.999001	0.812018
PC 58:11	0.0151308	0.922195	0.0708148	0.092469	0.999001	0.812018
PC 58:12	0.903962	0.379785	0.118854	0.956574	0.999001	0.812018
PC 58:7	0.821477	0.805727	0.901259	0.90604	0.999001	0.954685
PC 58:8	0.0695914	0.464725	0.494167	0.198833	0.999001	0.828927
PC 58:9	0.0136626	0.706941	0.330192	0.0897098	0.999001	0.81253
PC 59:4	0.663575	0.807799	0.681955	0.797886	0.999001	0.878054
PC 60:10	0.148475	0.70711	0.271795	0.308154	0.999001	0.812018
PC 60:12	0.59592	0.694315	0.167245	0.762371	0.999001	0.812018
PC 62:12	0.943094	0.9781	0.205098	0.97283	0.999001	0.812018
PC O-20:0|PC O-18:0_2:0	0.860774	0.29558	0.626566	0.926249	0.999001	0.858429
PC O-29:1	0.107122	0.102923	0.417148	0.253044	0.807572	0.822055
PC O-30:0	3.58173e-05	0.845764	0.229144	0.00307006	0.999001	0.812018
PC O-32:1|PC O-16:1_16:0	2.55812e-05	0.173804	0.0722015	0.00305641	0.943198	0.812018
PC O-33:0	0.208543	0.660487	0.449673	0.380881	0.999001	0.822055
PC O-34:1	0.000180196	0.123169	0.37494	0.00600653	0.866966	0.822055
PC O-34:2	0.788956	0.467192	0.862218	0.889594	0.999001	0.953199
PC O-34:4|PC O-16:3_18:1	0.12648	0.855343	0.775306	0.281525	0.999001	0.922454
PC O-35:7	0.00291375	0.00887016	0.0882475	0.0342794	0.266105	0.812018
PC O-36:2	0.333378	0.995768	0.58382	0.531986	0.999747	0.843945
PC O-36:2|PC O-16:1_20:1	0.625836	0.810001	0.713086	0.779049	0.999001	0.897926
PC O-36:3|PC O-18:2_18:1	0.642941	0.704739	0.960539	0.786218	0.999001	0.988548
PC O-37:0	0.51844	0.230867	0.518914	0.696396	0.999001	0.829519
PC O-38:4	0.00126017	0.546787	0.874695	0.0193873	0.999001	0.953199
PC O-38:6	0.000148728	0.660801	0.435756	0.0055773	0.999001	0.822055
PC O-40:1	0.0970742	0.750434	0.646265	0.24453	0.999001	0.863606
PC O-40:7	0.00024706	0.576717	0.957737	0.00705885	0.999001	0.987358
PC O-40:8	0.500332	0.670367	0.286785	0.682271	0.999001	0.812018
PC O-41:8	0.00854881	0.490223	0.0585712	0.0702642	0.999001	0.812018
PC O-42:2	0.0286209	0.764815	0.163681	0.130927	0.999001	0.812018
PC O-42:5|PC O-22:1_20:4	0.320995	0.609483	0.160206	0.517434	0.999001	0.812018
PC O-47:10	0.00469593	0.936192	0.166379	0.0485786	0.999001	0.812018
PE 32:0|PE 16:0_16:0	0.00189476	0.670192	0.532467	0.024789	0.999001	0.829519
PE 32:1|PE 16:0_16:1	0.408975	0.434725	0.880986	0.592717	0.999001	0.953199
PE 34:0	0.0651297	0.641211	0.955521	0.190271	0.999001	0.986769
PE 34:1|PE 16:0_18:1	0.276746	0.448844	0.8874	0.470389	0.999001	0.953199
PE 34:2|PE 16:1_18:1	0.169773	0.0248679	0.424838	0.336185	0.384928	0.822055
PE 35:1|PE 18:0_17:1	0.131284	0.237303	0.300174	0.286438	0.999001	0.812018
PE 36:0	0.358246	0.649333	0.847527	0.556023	0.999001	0.953199
PE 36:1|PE 18:0_18:1	0.0809085	0.56299	0.936454	0.218672	0.999001	0.977432
PE 36:2|PE 18:0_18:2	0.908904	0.0616063	0.59001	0.956741	0.664403	0.844883
PE 36:2|PE 18:1_18:1	0.865426	0.699956	0.346121	0.927242	0.999001	0.81253
PE 36:3|PE 18:1_18:2	0.7512	0.00348098	0.0383259	0.863448	0.177224	0.812018
PE 36:4|PE 16:0_20:4	0.915826	0.652882	0.923255	0.960657	0.999001	0.971847
PE 36:5|PE 16:1_20:4	0.385203	0.147842	0.224372	0.573503	0.90704	0.812018
PE 37:4|PE 17:0_20:4	0.0572014	0.00372239	0.0166704	0.181085	0.177224	0.812018
PE 38:1|PE 18:0_20:1	0.014156	0.158661	0.331831	0.0897098	0.915459	0.81253
PE 38:3|PE 18:0_20:3	0.0288201	0.244918	0.482911	0.130927	0.999001	0.825832
PE 38:4|PE 16:0_22:4	0.805114	0.24968	0.137458	0.897369	0.999001	0.812018
PE 38:4|PE 18:0_20:4	0.0490148	0.202331	0.0713895	0.167096	0.995495	0.812018
PE 38:5|PE 18:1_20:4	0.402262	0.859137	0.805978	0.591562	0.999001	0.931767
PE 38:6|PE 16:0_22:6	0.20988	0.136682	0.356808	0.380881	0.891686	0.822055
PE 38:7|PE 16:1_22:6	0.86923	0.291893	0.53504	0.929657	0.999001	0.829519
PE 39:6|PE 17:0_22:6	0.301197	0.0188935	0.175341	0.499757	0.32763	0.812018
PE 39:7;O|PE 22:6_17:1;O	0.179466	0.123867	0.0362584	0.346237	0.866966	0.812018
PE 40:1|PE 22:0_18:1	0.0823039	0.937151	0.362761	0.221445	0.999001	0.822055
PE 40:4|PE 18:0_22:4	0.710173	0.676519	0.722975	0.828995	0.999001	0.899186
PE 40:5|PE 18:0_22:5	0.148941	0.00205011	0.421117	0.308154	0.175723	0.822055
PE 40:5|PE 20:1_20:4	0.638628	0.449563	0.843879	0.786218	0.999001	0.953199
PE 40:6|PE 18:0_22:6	0.126686	0.161139	0.0233079	0.281525	0.915459	0.812018
PE 40:7|PE 18:1_22:6	0.39527	0.491796	0.6631	0.584142	0.999001	0.873961
PE 40:8|PE 18:2_22:6	0.715375	0.0133577	0.379095	0.831831	0.304419	0.822055
PE 41:1|PE 23:0_18:1	0.293075	0.876235	0.278508	0.489819	0.999001	0.812018
PE 41:6|PE 19:0_22:6	0.0875757	0.0250203	0.432349	0.229456	0.384928	0.822055
PE 42:1|PE 24:0_18:1	0.0438727	0.799878	0.300837	0.153939	0.999001	0.812018
PE 42:10|PE 20:4_22:6	0.164529	0.643053	0.567021	0.329058	0.999001	0.833501
PE 42:2|PE 18:1_24:1	0.0837977	0.940813	0.347463	0.224425	0.999001	0.81253
PE 42:4|PE 18:0_24:4	0.372599	0.512149	0.458981	0.560081	0.999001	0.822055
PE 42:8|PE 20:4_22:4	0.367784	0.662464	0.812327	0.559561	0.999001	0.933709
PE 44:11	0.621645	0.154598	0.457223	0.775508	0.915459	0.822055
PE 44:12|PE 22:6_22:6	0.0185515	0.507219	0.966538	0.099206	0.999001	0.991109
PE O-32:1|PE O-16:1_16:0	4.3378e-05	0.532636	0.519054	0.00325335	0.999001	0.829519
PE O-33:2|PE O-17:1_16:1	0.594757	0.175271	0.770641	0.762371	0.943198	0.922454
PE O-34:1|PE O-16:0_18:1	0.044135	0.0754993	0.124644	0.153959	0.733947	0.812018
PE O-34:1|PE O-18:1_16:0	0.00802703	0.674497	0.944106	0.067834	0.999001	0.979215
PE O-34:2|PE O-16:1_18:1	0.0356712	0.0512701	0.148191	0.142805	0.640876	0.812018
PE O-35:2|PE O-17:1_18:1	0.407135	0.389845	0.985954	0.59235	0.999001	0.998833
PE O-36:1|PE O-18:1_18:0	0.77338	0.48274	0.548153	0.87718	0.999001	0.833501
PE O-36:2|PE O-18:1_18:1	0.954185	0.714817	0.787773	0.973658	0.999001	0.926792
PE O-36:3|PE O-18:2_18:1	0.280666	0.273806	0.404184	0.473906	0.999001	0.822055
PE O-36:4|PE O-16:0_20:4	0.0673517	0.0377661	0.0220637	0.194284	0.492601	0.812018
PE O-36:4|PE O-16:1_20:3	0.0593479	0.0191117	0.546426	0.182541	0.32763	0.833501
PE O-36:5|PE O-16:1_20:4	0.0136131	0.0718876	0.0526795	0.0897098	0.718876	0.812018
PE O-37:3|PE O-18:2_19:1	0.638851	0.824728	0.435182	0.786218	0.999001	0.822055
PE O-37:5|PE O-17:1_20:4	0.0134592	0.012814	0.0139791	0.0897098	0.304419	0.812018
PE O-38:1|PE O-18:0_20:1	0.100468	0.873372	0.533881	0.246821	0.999001	0.829519
PE O-38:1|PE O-18:1_20:0	0.493827	0.342214	0.358365	0.678798	0.999001	0.822055
PE O-38:2|PE O-18:1_20:1	0.473148	0.708121	0.575991	0.658737	0.999001	0.838822
PE O-38:3|PE O-18:1_20:2	0.555162	0.568153	0.93991	0.728878	0.999001	0.977821
PE O-38:3|PE O-18:2_20:1	0.953459	0.717818	0.622642	0.973658	0.999001	0.858168
PE O-38:4|PE O-16:0_22:4	0.000204549	0.104984	0.0278428	0.00645945	0.807572	0.812018
PE O-38:4|PE O-18:0_20:4	0.0624413	0.470688	0.864192	0.187324	0.999001	0.953199
PE O-38:4|PE O-18:1_20:3	0.0167454	0.0147136	0.139312	0.0948539	0.304419	0.812018
PE O-38:5|PE O-16:1_22:4	0.00490702	0.0884848	0.124272	0.0490702	0.763237	0.812018
PE O-38:5|PE O-18:1_20:4	0.533444	0.447791	0.08616	0.709682	0.999001	0.812018
PE O-38:6|PE O-16:1_22:5	0.115782	0.00163714	0.776601	0.268222	0.163714	0.922454
PE O-38:6|PE O-18:2_20:4	0.0145184	0.0667117	0.0295751	0.09074	0.690121	0.812018
PE O-38:7|PE O-16:1_22:6	0.0149274	0.258609	0.0673104	0.0923342	0.999001	0.812018
PE O-39:2|PE O-18:1_21:1	0.969229	0.770156	0.567087	0.98067	0.999001	0.833501
PE O-39:3	0.211549	0.53374	0.85044	0.381169	0.999001	0.953199
PE O-39:5|PE O-17:1_22:4	0.997169	0.32734	0.636197	0.997969	0.999001	0.858429
PE O-39:7|PE O-17:1_22:6	0.0183947	0.020628	0.13932	0.099206	0.343799	0.812018
PE O-40:2|PE O-18:1_22:1	0.382039	0.558397	0.299616	0.570208	0.999001	0.812018
PE O-40:3|PE O-18:2_22:1	0.232336	0.928171	0.643865	0.413654	0.999001	0.863606
PE O-40:4|PE O-18:0_22:4	0.00559118	0.481845	0.0696976	0.0528845	0.999001	0.812018
PE O-40:5|PE O-16:1_24:4	0.103999	0.188729	0.797966	0.250122	0.971606	0.929808
PE O-40:5|PE O-18:1_22:4	0.127289	0.623321	0.348962	0.281538	0.999001	0.81253
PE O-40:6|PE O-18:1_22:5	0.233775	0.221718	0.0989126	0.41443	0.999001	0.812018
PE O-40:6|PE O-18:2_22:4	0.0690033	0.914068	0.987179	0.198096	0.999001	0.998833
PE O-40:7|PE O-18:1_22:6	0.0115717	0.271162	0.0589854	0.0867209	0.999001	0.812018
PE O-40:8|PE O-18:2_22:6	0.00138409	0.0295804	0.0322827	0.0197727	0.422577	0.812018
PE O-40:9|PE O-18:3_22:6	9.47491e-05	0.00070548	0.010499	0.00431914	0.105822	0.812018
PE O-41:5	0.0885483	0.695763	0.994226	0.230995	0.999001	0.999223
PE O-41:6|PE O-21:2_20:4	7.28974e-05	0.0809503	0.0853164	0.00431914	0.747233	0.812018
PE O-41:7|PE O-19:1_22:6	0.316472	0.44893	0.796397	0.513198	0.999001	0.929808
PE O-42:2|PE O-18:1_24:1	0.687153	0.704908	0.422615	0.813198	0.999001	0.822055
PE O-42:3|PE O-18:2_24:1	0.140543	0.998492	0.342594	0.299028	0.999747	0.81253
PE O-42:5|PE O-20:1_22:4	0.164403	0.976285	0.995892	0.329058	0.999001	0.999223
PE O-42:6|PE O-18:2_24:4	0.605091	0.676396	0.598145	0.767239	0.999001	0.846532
PE O-42:9|PE O-20:3_22:6	8.23392e-05	0.000268712	0.00976164	0.00431914	0.0537425	0.812018
PE O-43:7|PE O-21:1_22:6	0.106234	0.00254494	0.224183	0.251938	0.177224	0.812018
PE O-44:3|PE O-24:2_20:1	0.693071	0.347856	0.141666	0.81698	0.999001	0.812018
PE P-32:0|PE P-16:0_16:0	0.541473	0.546008	0.214798	0.717183	0.999001	0.812018
PE P-34:0|PE P-18:0_16:0	0.0129503	0.640972	0.980173	0.0897098	0.999001	0.996786
PE P-34:1|PE P-16:0_18:1	0.732091	0.743295	0.200691	0.844721	0.999001	0.812018
PE P-34:2|PE P-18:1_16:1	0.0368912	0.0057411	0.0543899	0.142805	0.202627	0.812018
PE P-35:1|PE P-17:0_18:1	0.697702	0.537494	0.898459	0.820826	0.999001	0.954685
PE P-36:0|PE P-16:0_20:0	0.897921	0.389561	0.529287	0.954035	0.999001	0.829519
PE P-36:1|PE P-18:0_18:1	0.314462	0.460955	0.704245	0.51132	0.999001	0.89145
PE P-36:3|PE P-16:0_20:3	0.0343465	0.0373365	0.636582	0.142124	0.492601	0.858429
PE P-37:0|PE P-16:0_21:0	0.920049	0.413781	0.288547	0.963402	0.999001	0.812018
PE P-37:1|PE P-16:0_21:1	0.0412313	0.390858	0.0818723	0.149932	0.999001	0.812018
PE P-37:2|PE P-18:1_19:1	0.94786	0.323551	0.814646	0.97283	0.999001	0.934584
PE P-37:4|PE P-17:0_20:4	0.0534119	0.0316051	0.464986	0.173228	0.430979	0.822983
PE P-38:0|PE P-18:0_20:0	0.643389	0.242934	0.2762	0.786218	0.999001	0.812018
PE P-38:1|PE P-18:0_20:1	0.648299	0.946951	0.890162	0.787038	0.999001	0.953199
PE P-38:2|PE P-18:1_20:1	0.2611	0.298602	0.356996	0.450172	0.999001	0.822055
PE P-38:3|PE P-18:0_20:3	0.00227393	0.00268106	0.0336748	0.0284241	0.177224	0.812018
PE P-38:3|PE P-18:1_20:2	0.686813	0.135632	0.308731	0.813198	0.891686	0.812018
PE P-38:4|PE P-16:0_22:4	0.00179886	0.0839601	0.0706204	0.0245299	0.763237	0.812018
PE P-38:4|PE P-18:0_20:4	0.0135903	0.252105	0.0344793	0.0897098	0.999001	0.812018
PE P-38:5|PE P-18:1_20:4	0.0424507	0.166747	0.109485	0.150712	0.92637	0.812018
PE P-38:6|PE P-16:0_22:6	0.00130287	0.17708	0.0304851	0.0195431	0.943198	0.812018
PE P-39:1|PE P-18:0_21:1	0.836342	0.742516	0.627466	0.914034	0.999001	0.858429
PE P-39:2|PE P-18:1_21:1	0.702705	0.868778	0.889249	0.825094	0.999001	0.953199
PE P-39:4|PE P-17:0_22:4	0.210274	0.0941325	0.219875	0.380881	0.763237	0.812018
PE P-40:1|PE P-18:0_22:1	0.678353	0.462628	0.312058	0.805964	0.999001	0.812018
PE P-40:2|PE P-18:1_22:1	0.543985	0.786591	0.866697	0.718923	0.999001	0.953199
PE P-40:4|PE P-18:0_22:4	0.0170737	0.673194	0.131712	0.0948539	0.999001	0.812018
PE P-40:6|PE P-18:0_22:6	0.00351362	0.275536	0.0422893	0.0403531	0.999001	0.812018
PE P-40:8|PE P-18:2_22:6	0.000115963	0.0180707	0.248244	0.00463853	0.32763	0.812018
PE P-41:1|PE P-18:0_23:1	0.709672	0.35226	0.288334	0.828995	0.999001	0.812018
PE P-41:2|PE P-18:1_23:1	0.244909	0.616623	0.511189	0.424697	0.999001	0.829519
PE P-42:2|PE P-18:1_24:1	0.181813	0.948905	0.433098	0.347414	0.999001	0.822055
PE P-42:4|PE P-20:0_22:4	0.142526	0.580763	0.992505	0.300284	0.999001	0.999223
PEtOH 38:2|PEtOH 16:1_22:1	0.0141023	0.751351	0.650516	0.0897098	0.999001	0.867355
PEtOH 38:2|PEtOH 18:1_20:1	0.474103	0.782871	0.130649	0.658737	0.999001	0.812018
PG 32:0|PG 16:0_16:0	0.689698	0.0534805	0.00913642	0.814604	0.647925	0.812018
PG 32:1|PG 16:0_16:1	0.786181	0.822094	0.725344	0.88834	0.999001	0.899186
PG 34:1|PG 16:0_18:1	0.0467337	0.605276	0.611128	0.161151	0.999001	0.84962
PG 34:2|PG 16:1_18:1	0.000984112	0.113317	0.19193	0.0190473	0.839385	0.812018
PG 34:3|PG 16:1_18:2	0.281184	0.289261	0.499162	0.473906	0.999001	0.829519
PG 36:1|PG 18:0_18:1	0.704244	0.234041	0.275762	0.825286	0.999001	0.812018
PG 36:2|PG 18:1_18:1	0.0225453	0.229653	0.779034	0.109977	0.999001	0.922454
PG 36:3|PG 18:1_18:2	0.0411883	0.0606455	0.251275	0.149932	0.664403	0.812018
PG 36:4|PG 16:0_20:4	0.92911	0.727103	0.598607	0.966145	0.999001	0.846532
PG 36:5|PG 16:1_20:4	0.827833	0.285574	0.479564	0.907221	0.999001	0.825832
PG 37:4|PG 17:0_20:4	0.503896	0.285147	0.86248	0.685573	0.999001	0.953199
PG 38:2|PG 18:1_20:1	0.0155656	0.655678	0.951029	0.092469	0.999001	0.983823
PG 38:4|PG 18:0_20:4	0.341043	0.72032	0.702466	0.538488	0.999001	0.89145
PG 38:5|PG 18:1_20:4	0.210754	0.708428	0.421866	0.380881	0.999001	0.822055
PG 38:6|PG 16:0_22:6	0.0961467	0.424724	0.68363	0.24453	0.999001	0.878325
PG 38:6|PG 18:2_20:4	0.0124873	0.436873	0.858175	0.0897098	0.999001	0.953199
PG 40:7|PG 18:1_22:6	0.849225	0.617343	0.585135	0.924594	0.999001	0.843945
PG 40:8|PG 20:4_20:4	0.121049	0.556634	0.270345	0.275537	0.999001	0.812018
PG 42:10|PG 20:4_22:6	0.948509	0.683752	0.455112	0.97283	0.999001	0.822055
PG 42:8|PG 20:4_22:4	0.0601763	0.568589	0.36409	0.182541	0.999001	0.822055
PG 42:9|PG 20:3_22:6	0.509021	0.499587	0.399489	0.690979	0.999001	0.822055
PG 44:10|PG 22:4_22:6	0.40115	0.786115	0.601624	0.591376	0.999001	0.846532
PG 44:12|PG 22:6_22:6	0.102666	0.933551	0.672253	0.249392	0.999001	0.87512
PG O-44:2|PG O-21:1_23:1	0.419236	0.783964	0.748892	0.603217	0.999001	0.910916
PI 30:0	0.104743	0.641703	0.160482	0.250122	0.999001	0.812018
PI 36:1	0.302608	0.538586	0.52124	0.500179	0.999001	0.829519
PI 36:3	0.351357	0.373767	0.557233	0.548025	0.999001	0.833501
PI 36:4|PI 16:0_20:4	0.209659	0.396085	0.713852	0.380881	0.999001	0.897926
PI 37:4	0.346985	0.850952	0.297982	0.545003	0.999001	0.812018
PI 38:3	0.0102758	0.679333	0.51565	0.0800712	0.999001	0.829519
PI 38:5|PI 18:1_20:4	0.985361	0.691611	0.463298	0.991974	0.999001	0.822707
PI 38:6|PI 16:0_22:6	0.189536	0.859008	0.811303	0.358744	0.999001	0.933709
PI 39:6	0.17112	0.972051	0.437636	0.336473	0.999001	0.822055
PI 40:4|PI 18:0_22:4	0.0960305	0.416603	0.566918	0.24453	0.999001	0.833501
PI 40:5	0.156881	0.958379	0.377167	0.316931	0.999001	0.822055
PI 40:6|PI 18:0_22:6	0.104293	0.705565	0.450324	0.250122	0.999001	0.822055
PI 40:7	0.171601	0.653589	0.972593	0.336473	0.999001	0.991109
PI 40:8|PI 20:4_20:4	0.946869	0.463859	0.33423	0.97283	0.999001	0.81253
PI 42:10	0.0351604	0.85601	0.485917	0.142805	0.999001	0.828267
PI O-16:0	0.204915	0.823436	0.755592	0.375991	0.999001	0.910916
PMeOH 30:0|PMeOH 14:0_16:0	0.861412	0.447328	0.482043	0.926249	0.999001	0.825832
PMeOH 32:0|PMeOH 16:0_16:0	0.905666	0.451667	0.294076	0.95669	0.999001	0.812018
PMeOH 32:1|PMeOH 16:0_16:1	0.807954	0.260772	0.19679	0.897369	0.999001	0.812018
PMeOH 34:0|PMeOH 16:0_18:0	0.926366	0.469611	0.241981	0.964964	0.999001	0.812018
PMeOH 34:1|PMeOH 16:0_18:1	0.672346	0.368954	0.204516	0.802003	0.999001	0.812018
PMeOH 34:2|PMeOH 16:0_18:2	0.923058	0.0631182	0.110822	0.964511	0.664403	0.812018
PMeOH 36:1|PMeOH 18:0_18:1	0.404608	0.457007	0.221068	0.591943	0.999001	0.812018
PMeOH 36:2|PMeOH 18:1_18:1	0.234153	0.388782	0.219275	0.41443	0.999001	0.812018
PMeOH 36:4|PMeOH 16:0_20:4	0.851933	0.250832	0.171052	0.924594	0.999001	0.812018
PMeOH 38:4|PMeOH 18:0_20:4	0.616905	0.275222	0.132058	0.773722	0.999001	0.812018
PMeOH 38:5|PMeOH 18:1_20:4	0.491552	0.189902	0.105759	0.678003	0.971606	0.812018
PMeOH 38:6|PMeOH 16:0_22:6	0.325977	0.264496	0.383765	0.522958	0.999001	0.822055
PMeOH 40:6|PMeOH 18:0_22:6	0.318201	0.363629	0.221909	0.51461	0.999001	0.812018
PMeOH 40:7|PMeOH 18:1_22:6	0.176057	0.25086	0.249029	0.341858	0.999001	0.812018
PS 34:1|PS 16:0_18:1	0.24067	0.177636	0.30259	0.419773	0.943198	0.812018
PS 34:2|PS 16:1_18:1	0.443159	0.0145023	0.268647	0.625637	0.304419	0.812018
PS 36:1|PS 18:0_18:1	0.113649	0.39936	0.994315	0.2643	0.999001	0.999223
PS 36:2|PS 18:1_18:1	0.190718	0.972802	0.494513	0.359846	0.999001	0.828927
PS 36:3|PS 18:1_18:2	0.410183	0.240242	0.751658	0.593036	0.999001	0.910916
PS 36:4	0.599743	0.520541	0.741339	0.764686	0.999001	0.909618
PS 38:2|PS 18:1_20:1	0.719532	0.869283	0.784151	0.834125	0.999001	0.924343
PS 38:3|PS 18:0_20:3	0.742196	0.474711	0.304739	0.854737	0.999001	0.812018
PS 38:4|PS 18:0_20:4	0.00084744	0.93468	0.676519	0.0175332	0.999001	0.87512
PS 38:5	0.35165	0.709122	0.40528	0.548025	0.999001	0.822055
PS 38:6	0.565908	0.871114	0.236775	0.739748	0.999001	0.812018
PS 40:1	0.335151	0.945217	0.902178	0.533397	0.999001	0.954685
PS 40:2|PS 18:1_22:1	0.651519	0.282957	0.96927	0.787038	0.999001	0.991109
PS 40:3	0.0940517	0.884997	0.826159	0.243237	0.999001	0.945984
PS 40:4|PS 18:0_22:4	0.036523	0.946618	0.513715	0.142805	0.999001	0.829519
PS 40:5|PS 18:0_22:5	0.80962	0.0141934	0.258107	0.897369	0.304419	0.812018
PS 40:6	0.9653	0.539847	0.213365	0.978344	0.999001	0.812018
PS 40:7	0.0750898	0.582056	0.703422	0.208583	0.999001	0.89145
PS 40:8|PS 20:4_20:4	0.0638269	0.662448	0.888449	0.190271	0.999001	0.953199
PS 41:1|PS 23:0_18:1	0.638128	0.26791	0.164734	0.786218	0.999001	0.812018
PS 41:2|PS 18:1_23:1	0.0873195	0.839435	0.194162	0.229456	0.999001	0.812018
PS 41:6|PS 19:0_22:6	0.810624	0.736102	0.115946	0.897369	0.999001	0.812018
PS 42:10	0.990784	0.304567	0.895222	0.995763	0.999001	0.954055
PS 42:2|PS 18:1_24:1	0.0716935	0.538563	0.262351	0.203868	0.999001	0.812018
PS 42:9	0.244008	0.0892448	0.878194	0.424361	0.763237	0.953199
PS 44:10|PS 22:4_22:6	0.295301	0.474645	0.747974	0.492169	0.999001	0.910916
PS 44:11|PS 22:5_22:6	0.667934	0.636328	0.866817	0.799921	0.999001	0.953199
PS 44:12|PS 22:6_22:6	0.0157223	0.899827	0.701324	0.0924842	0.999001	0.89145
PS 46:12	0.0545132	0.676265	0.676225	0.175849	0.999001	0.87512
PS O-36:2|PS O-18:1_18:1	0.0644498	0.452556	0.211256	0.190271	0.999001	0.812018
PS O-36:3|PS O-18:2_18:1	0.0363026	0.617414	0.0980144	0.142805	0.999001	0.812018
PS O-42:2|PS O-24:1_18:1	0.00251865	0.281315	0.282414	0.0302238	0.999001	0.812018
SM 32:0;2O	0.151308	0.456417	0.202369	0.310907	0.999001	0.812018
SM 32:1;2O|SM 18:1;2O/14:0	0.651807	0.996882	0.66858	0.787038	0.999747	0.873961
SM 33:1;2O	0.0667729	0.428492	0.675959	0.193545	0.999001	0.87512
SM 34:0;2O	0.239237	0.569945	0.4402	0.418491	0.999001	0.822055
SM 34:0;3O	0.203246	0.491601	0.336354	0.374073	0.999001	0.81253
SM 34:1;2O	0.900259	0.704512	0.97046	0.954338	0.999001	0.991109
SM 34:1;3O	0.439171	0.903899	0.595821	0.622938	0.999001	0.846532
SM 34:2;2O	0.308475	0.381081	0.474175	0.505696	0.999001	0.824862
SM 35:1;2O	0.810372	0.441424	0.194207	0.897369	0.999001	0.812018
SM 35:2;2O	0.460185	0.795354	0.250322	0.645119	0.999001	0.812018
SM 36:0;2O	1.59832e-05	0.285729	0.0766621	0.00278323	0.999001	0.812018
SM 36:1;2O	0.0406913	0.47278	0.0375673	0.149784	0.999001	0.812018
SM 36:2;2O	0.636053	0.802514	0.476585	0.786218	0.999001	0.825832
SM 36:3;2O	0.790256	0.32164	0.803961	0.889594	0.999001	0.931229
SM 37:1;2O|SM 18:1;2O/19:0	0.00801135	0.323065	0.220056	0.067834	0.999001	0.812018
SM 37:1;3O	0.767878	0.526187	0.721164	0.873545	0.999001	0.899186
SM 37:2;2O	0.496388	0.0905387	0.309803	0.679983	0.763237	0.812018
SM 38:1;2O|SM 20:1;2O/18:0	0.00662715	0.94634	0.272938	0.0584749	0.999001	0.812018
SM 38:3;3O	0.155416	0.550647	0.83391	0.315305	0.999001	0.951228
SM 39:1;2O	0.000300053	0.499464	0.344004	0.00770346	0.999001	0.81253
SM 40:0;2O	0.942632	0.826993	0.873087	0.97283	0.999001	0.953199
SM 40:0;3O	0.950473	0.490215	0.557684	0.973181	0.999001	0.833501
SM 40:1;2O	0.00115662	0.378245	0.0829024	0.0193873	0.999001	0.812018
SM 40:2;2O	0.122787	0.0973886	0.0541749	0.275945	0.779109	0.812018
SM 40:4;3O	0.103986	0.866116	0.828777	0.250122	0.999001	0.947174
SM 40:7;2O	0.79772	0.823253	0.608902	0.896314	0.999001	0.84962
SM 41:1;2O	0.224059	0.981782	0.7244	0.402502	0.999747	0.899186
SM 41:2;2O	0.959108	0.218465	0.136664	0.975476	0.999001	0.812018
SM 42:0;2O	0.470476	0.935767	0.623602	0.658008	0.999001	0.858168
SM 42:1;2O|SM 18:1;2O/24:0	0.538322	0.481629	0.587237	0.714586	0.999001	0.844047
SM 42:2;2O|SM 18:2;2O/24:0	0.172217	0.120572	0.0362271	0.33658	0.866966	0.812018
SM 42:3;2O	0.518046	0.14815	0.112809	0.696396	0.90704	0.812018
SM 42:6;2O|SM 20:0;2O/22:6	0.0169079	0.364453	0.373334	0.0948539	0.999001	0.822055
SM 43:2;2O|SM 18:2;2O/25:0	0.127631	0.511268	0.8782	0.281538	0.999001	0.953199
SM 43:6;2O	0.0290222	0.551598	0.686459	0.130927	0.999001	0.879328
SM 44:2;2O	0.143953	0.325124	0.423285	0.300655	0.999001	0.822055
SM 45:1;2O|SM 18:1;2O/27:0	9.10317e-05	0.0270465	0.0148978	0.00431914	0.400337	0.812018
SM 45:1;3O	0.0782718	0.621432	0.633495	0.213468	0.999001	0.858429
SM 45:2;3O	0.425503	0.51606	0.0510401	0.607449	0.999001	0.812018
SM 52:2;3O	0.137275	0.827062	0.402455	0.295033	0.999001	0.822055
SM 54:3;3O	0.306767	0.935329	0.2719	0.504275	0.999001	0.812018
SM 57:4;3O	0.133911	0.734625	0.880406	0.29111	0.999001	0.953199
SMGDG O-32:0|SMGDG O-16:0_16:0	0.105051	0.472345	0.200268	0.250122	0.999001	0.812018
ST 27:1;O;S	0.000573034	0.00413522	0.335968	0.0127341	0.177224	0.81253
TG 46:0|TG 14:0_16:0_16:0	0.0326173	0.244471	0.429461	0.136856	0.999001	0.822055
TG 48:0|TG 16:0_16:0_16:0	0.0107584	0.77615	0.349388	0.0818288	0.999001	0.81253
TG 48:1|TG 16:0_16:0_16:1	0.117287	0.0557946	0.634078	0.270663	0.656407	0.858429
TG 48:2|TG 14:0_16:0_18:2	0.494391	0.0162536	0.807686	0.678798	0.325072	0.931945
TG 48:3|TG 16:1_16:1_16:1	0.648788	0.0176225	0.59981	0.787038	0.32763	0.846532
TG 49:0|TG 15:0_16:0_18:0	0.0366536	0.837301	0.391348	0.142805	0.999001	0.822055
TG 49:1|TG 15:0_16:0_18:1	0.134503	0.253969	0.282195	0.291342	0.999001	0.812018
TG 50:0|TG 16:0_16:0_18:0	0.0139466	0.751613	0.398753	0.0897098	0.999001	0.822055
TG 50:1|TG 16:0_16:0_18:1	0.0273594	0.461823	0.339612	0.12888	0.999001	0.81253
TG 50:2|TG 16:0_16:1_18:1	0.607398	0.00665968	0.375544	0.767239	0.221989	0.822055
TG 50:3|TG 16:0_16:1_18:2	0.943791	0.00406877	0.36924	0.97283	0.177224	0.822055
TG 50:4|TG 16:0_16:1_18:3	0.913742	0.00454786	0.228437	0.960149	0.181915	0.812018
TG 51:1|TG 16:0_17:0_18:1	0.18486	0.400416	0.122254	0.351	0.999001	0.812018
TG 52:0|TG 16:0_18:0_18:0	0.0514443	0.797409	0.495975	0.169005	0.999001	0.828927
TG 52:1|TG 16:0_18:0_18:1	0.027644	0.75021	0.343921	0.12888	0.999001	0.81253
TG 52:2|TG 16:0_18:1_18:1	0.491484	0.0230286	0.190902	0.678003	0.373436	0.812018
TG 52:3|TG 16:0_18:1_18:2	0.404284	0.00404899	0.231739	0.591943	0.177224	0.812018
TG 52:4|TG 16:0_16:0_20:4	0.0117073	0.996545	0.558638	0.0867209	0.999747	0.833501
TG 52:4|TG 16:1_18:1_18:2	0.321672	0.0118838	0.278953	0.517434	0.304419	0.812018
TG 52:6|TG 14:0_16:0_22:6	0.194446	0.72255	0.417516	0.363451	0.999001	0.822055
TG 53:2|TG 18:0_17:1_18:1	0.368425	0.109219	0.573706	0.559561	0.819141	0.837527
TG 54:0|TG 16:0_18:0_20:0	0.151153	0.710744	0.303285	0.310907	0.999001	0.812018
TG 54:1|TG 16:0_18:0_20:1	0.144314	0.548694	0.146202	0.300655	0.999001	0.812018
TG 54:2|TG 18:0_18:1_18:1	0.0515466	0.321473	0.445959	0.169005	0.999001	0.822055
TG 54:5|TG 16:0_18:1_20:4	0.0322566	0.766574	0.529349	0.136296	0.999001	0.829519
TG 54:6|TG 16:0_16:0_22:6	0.0562088	0.928602	0.426943	0.17939	0.999001	0.822055
TG 54:7|TG 16:0_16:1_22:6	0.180643	0.847684	0.529829	0.347391	0.999001	0.829519
TG 56:0|TG 16:0_18:0_22:0	0.485384	0.837915	0.285315	0.672588	0.999001	0.812018
TG 56:1|TG 18:0_20:0_18:1	0.456015	0.701945	0.105075	0.642275	0.999001	0.812018
TG 56:2|TG 18:0_18:1_20:1	0.578007	0.900188	0.4226	0.749037	0.999001	0.822055
TG 56:4|TG 16:0_18:0_22:4	0.0107741	0.851641	0.854477	0.0818288	0.999001	0.953199
TG 56:5|TG 16:0_18:1_22:4	0.00522255	0.974005	0.611726	0.0505408	0.999001	0.84962
TG 56:6|TG 16:0_18:0_22:6	0.120458	0.946286	0.390764	0.275537	0.999001	0.822055
TG 56:7|TG 16:0_18:1_22:6	0.128588	0.945213	0.412964	0.282089	0.999001	0.822055
TG 56:8|TG 16:0_18:2_22:6	0.15555	0.939873	0.411692	0.315305	0.999001	0.822055
TG 58:1|TG 16:0_24:0_18:1	0.828591	0.886051	0.0650621	0.907221	0.999001	0.812018
TG 58:10|TG 16:0_20:4_22:6	0.152021	0.937597	0.451512	0.311305	0.999001	0.822055
TG 58:2|TG 24:0_16:1_18:1	0.517789	0.971604	0.251288	0.696396	0.999001	0.812018
TG 58:3|TG 22:0_18:1_18:2	0.76872	0.872319	0.645432	0.873545	0.999001	0.863606
TG 58:4|TG 18:0_18:0_22:4	0.00655136	0.890613	0.756061	0.0584749	0.999001	0.910916
TG 58:6|TG 18:0_18:0_22:6	0.304833	0.801585	0.416235	0.502472	0.999001	0.822055
TG 58:7|TG 16:0_20:1_22:6	0.228049	0.909095	0.412407	0.408447	0.999001	0.822055
TG 58:8|TG 18:1_18:1_22:6	0.167319	0.92102	0.412362	0.332421	0.999001	0.822055
TG 58:9|TG 16:0_20:3_22:6	0.139038	0.842409	0.303674	0.296879	0.999001	0.812018
TG 60:10|TG 18:0_20:4_22:6	0.100785	0.725878	0.321527	0.246821	0.999001	0.81253
TG 60:11|TG 18:1_20:4_22:6	0.421478	0.937206	0.665783	0.604993	0.999001	0.873961
TG 60:12|TG 16:0_22:6_22:6	0.499949	0.890637	0.409999	0.682271	0.999001	0.822055
TG 60:13|TG 16:1_22:6_22:6	0.819609	0.781614	0.336181	0.905646	0.999001	0.81253
TG 60:2|TG 24:0_18:1_18:1	0.154152	0.924853	0.100308	0.314597	0.999001	0.812018
TG 62:12|TG 18:0_22:6_22:6	0.610629	0.964774	0.723647	0.768087	0.999001	0.899186
TG 62:13|TG 18:1_22:6_22:6	0.519737	0.756393	0.386678	0.696396	0.999001	0.822055

## Sheet: Table S4
	Total	Hits.cmpd	Hits.gene	Raw p	-LOG10(p)	Holm adjust	FDR	Impact	FDR corrected q
Alanine, aspartate and glutamate metabolism	61	5	8	1.4513e-06	5.8383	8.8527e-05	8.8527e-05	0.85	0.0163939
Arginine biosynthesis	27	3	2	0.0022055	2.6565	0.13233	0.067268	0.34615	0.0327868
Arginine and proline metabolism	78	3	5	0.01985	1.7022	1	0.29093	0.28571	0.0682295
Glycolysis or Gluconeogenesis	61	2	6	0.019889	1.7014	1	0.29093	0.46667	0.0683635
Aminoacyl-tRNA biosynthesis	74	3	2	0.027953	1.5536	1	0.29093	0.09589	0.0960815
Riboflavin metabolism	9	1	0	0.029292	1.5333	1	0.29093	0.375	0.100684
Cysteine and methionine metabolism	71	1	8	0.037456	1.4265	1	0.29093	0.47143	0.128746
D-Glutamine and D-glutamate metabolism	10	1	0	0.043644	1.3601	1	0.29093	0.11111	0.150015
Nitrogen metabolism	10	1	0	0.043644	1.3601	1	0.29093	0.11111	0.150015
Purine metabolism	169	2	15	0.047694	1.3215	1	0.29093	0.41071	0.163936
Glutathione metabolism	56	0	6	0.074534	1.1276	1	0.41332	0.2	0.18033
Histidine metabolism	32	1	0	0.11255	0.94865	1	0.48082	0.032258	0.234079
Glyoxylate and dicarboxylate metabolism	56	2	2	0.11636	0.93421	1	0.48082	0.16364	0.242003
Drug metabolism - cytochrome P450	39	0	4	0.12337	0.90879	1	0.48082	0.21053	0.256583
Pentose phosphate pathway	47	0	5	0.1269	0.89654	1	0.48082	0.47826	0.263924
Pantothenate and CoA biosynthesis	34	1	0	0.13233	0.87834	1	0.48082	0.030303	0.275217
Phenylalanine metabolism	24	0	3	0.134	0.8729	1	0.48082	0.34783	0.278691
Ether lipid metabolism	39	0	4	0.14377	0.84233	1	0.48722	0.31579	0.295082
Pentose and glucuronate interconversions	32	1	2	0.16789	0.77497	1	0.5004	0.22581	0.335512
Thiamine metabolism	14	0	2	0.17227	0.76379	1	0.5004	0.38462	0.344265
Phenylalanine, tyrosine and tryptophan biosynthesis	11	0	2	0.17227	0.76379	1	0.5004	0.8	0.344265
Butanoate metabolism	29	0	3	0.1895	0.72239	1	0.51414	0.32143	0.368577
Citrate cycle (TCA cycle)	42	1	3	0.19859	0.70204	1	0.51414	0.43902	0.386257
Starch and sucrose metabolism	37	1	3	0.20228	0.69404	1	0.51414	0.41667	0.393434
Phosphatidylinositol signaling system	74	0	7	0.22761	0.64281	1	0.55437	0.41096	0.410574
Porphyrin and chlorophyll metabolism	53	0	4	0.23629	0.62655	1	0.55437	0.15385	0.426232
Galactose metabolism	51	1	3	0.24822	0.60516	1	0.56079	0.34	0.442626
Tyrosine metabolism	88	1	6	0.26671	0.57395	1	0.58106	0.34483	0.459006
Fructose and mannose metabolism	37	0	3	0.34398	0.46347	1	0.70205	0.44444	0.489965
Amino sugar and nucleotide sugar metabolism	81	1	5	0.36877	0.43324	1	0.70205	0.2125	0.525276
Linoleic acid metabolism	17	0	2	0.38326	0.41651	1	0.70205	0.375	0.545916
Vitamin B6 metabolism	21	0	2	0.38326	0.41651	1	0.70205	0.8	0.545916
Glycine, serine and threonine metabolism	72	1	4	0.38531	0.41418	1	0.70205	0.19718	0.548836
Pyruvate metabolism	45	1	2	0.39943	0.39856	1	0.70205	0.5	0.568948
beta-Alanine metabolism	44	1	2	0.40282	0.39489	1	0.70205	0.18605	0.573777
Synthesis and degradation of ketone bodies	10	0	1	0.43963	0.35691	1	0.74493	0.33333	0.590163
Glycerophospholipid metabolism	86	0	6	0.46992	0.32798	1	0.77473	0.32941	0.60656
Propanoate metabolism	48	0	3	0.52579	0.27919	1	0.84403	0.29787	0.622952
Terpenoid backbone biosynthesis	36	0	2	0.60215	0.2203	1	0.87881	0.34286	0.685188
Taurine and hypotaurine metabolism	16	0	1	0.60478	0.2184	1	0.87881	0.26667	0.688181
Glycerolipid metabolism	35	0	2	0.63252	0.19893	1	0.87881	0.14706	0.719746
Drug metabolism - other enzymes	69	0	4	0.63309	0.19853	1	0.87881	0.058824	0.720395
Inositol phosphate metabolism	69	0	4	0.63309	0.19853	1	0.87881	0.20588	0.720395
Nicotinate and nicotinamide metabolism	43	2	1	0.63821	0.19504	1	0.87881	0.14286	0.726221
alpha-Linolenic acid metabolism	22	0	1	0.6483	0.18822	1	0.87881	0.095238	0.737702
Sulfur metabolism	18	0	1	0.68707	0.163	1	0.91111	0.11765	0.754102
N-Glycan biosynthesis	77	0	3	0.81975	0.086319	1	0.99996	0.13158	0.819783
Selenocompound metabolism	35	0	1	0.82585	0.083099	1	0.99996	0.058824	0.825883
Fatty acid degradation	102	0	5	0.84075	0.075333	1	0.99996	0.63366	0.840784
Glycosphingolipid biosynthesis - globo and isoglobo series	31	0	1	0.84518	0.073051	1	0.99996	0.13333	0.845214
Metabolism of xenobiotics by cytochrome P450	117	0	4	0.85215	0.069484	1	0.99996	0.24138	0.852184
Arachidonic acid metabolism	79	0	3	0.86858	0.06119	1	0.99996	0.30769	0.868615
Pyrimidine metabolism	99	1	3	0.88833	0.051425	1	0.99996	0.15306	0.888366
Folate biosynthesis	60	0	2	0.89318	0.049061	1	0.99996	0.10169	0.893216
One carbon pool by folate	31	0	1	0.9238	0.034422	1	0.99996	0.33333	0.923837
Valine, leucine and isoleucine degradation	88	0	3	0.9268	0.033014	1	0.99996	0.091954	0.926837
Retinol metabolism	44	0	1	0.96689	0.014623	1	0.99996	0.093023	0.966929
Sphingolipid metabolism	58	0	1	0.98734	0.0055333	1	0.99996	0.035088	0.987379
Fatty acid elongation	75	0	1	0.99006	0.0043385	1	0.99996	0.28378	0.9901
Steroid hormone biosynthesis	175	0	2	0.99991	3.9088e-05	1	0.99996	0.045977	0.99995
Fatty acid biosynthesis	129	0	1	0.99996	1.7372e-05	1	0.99996	0.046875	1

## Sheet: Table S5
LIONID	Description	RankSum_Lipids_p.valueGenotypeEffect	Fisher_Lipids_p.valueGenotypeEffect
LION:0002950	fatty acid with 22-24 carbons	0.002	0.00043
LION:0002945	fatty acid with more than 18 carbons	0.0037	0.00012
LION:0002969	monounsaturated fatty acid	0.0046	0.00376
LION:0000034	monoacylglycerophosphocholines [GP0105]	0.0144	0.001
LION:0000599	lysoglycerophospholipids	0.0188	0.00027
LION:0000010	glycerophosphocholines [GP01]	0.0231	0.00248
LION:0002937	C22:6	0.0301	0.03829
LION:0022231	C17:0	0.0301	0.04075
LION:0002963	fatty acid with 24 carbons	0.0301	0.04895
LION:0002976	fatty acid with more than 3 double bonds	0.0312	0.0108
LION:0000467	contains ether-bond	0.0342	0.00292
LION:0002922	C18:1	0.035	0.07064
LION:0002966	fatty acid with less than 2 double bonds	0.0449	0.01151
LION:0002961	fatty acid with 22 carbons	0.0553	0.00832
LION:0000031	1-alkyl,2-acylglycerophosphocholines [GP0102]	0.0818	0.01724
LION:0002958	fatty acids with 19 carbons	0.0924	0.13823
LION:0012017	hexosylceramides	0.0978	0.06937
LION:0000039	1-alkyl,2-acylglycerophosphoethanolamines [GP0202]	0.1717	0.05584
LION:0002956	fatty acid with 17 carbons	0.1786	0.21119
LION:0002967	polyunsaturated fatty acid	0.1817	0.00285
LION:0002977	fatty acid with 3-5 double bonds	0.189	0.07361
LION:0012009	lipid-mediated signalling	0.2025	0.07051
LION:0000054	1-alkyl,2-acylglycerophosphoserines [GP0302]	0.2311	0.07454
LION:0002962	fatty acid with 23 carbons	0.2311	0.14294
LION:0000067	monoacylglycerophosphomonoradylglycerols [GP0410]	0.2311	0.19538
LION:0022241	C19:0	0.2311	0.2273
LION:0000056	monoacylglycerophosphoserines [GP0305]	0.2311	0.38354
LION:0000466	positive intrinsic curvature	0.2927	0.00065
LION:0002972	fatty acid with 4 double bonds	0.2976	0.0547
LION:0012080	endoplasmic reticulum (ER)	0.3071	0.06307
LION:0080978	average lateral diffusion	0.3156	0.50592
LION:0000095	headgroup with positive charge / zwitter-ion	0.3273	0.17114
LION:0000040	1-(1z-alkenyl),2-acylglycerophosphoethanolamines [GP0203]	0.3642	0.70393
LION:0001734	contains vinyl ether bond (plasmalogen)	0.3642	0.70393
LION:0080971	high bilayer thickness	0.3676	0.50569
LION:0002935	C22:4	0.3697	0.15028
LION:0002949	fatty acid with 19-21 carbons	0.3709	0.09635
LION:0000030	diacylglycerophosphocholines [GP0101]	0.4297	0.34782
LION:0000100	fatty acid with 18 carbons or less	0.4461	0.07873
LION:0000001	fatty acids [FA]	0.4467	0.07127
LION:0001742	fatty acids and conjugates [FA01]	0.4467	0.07127
LION:0002948	fatty acid with 16-18 carbons	0.4609	0.08709
LION:0002929	C20:4	0.4971	0.16753
LION:0002947	fatty acid with 13-15 carbons	0.4971	0.2922
LION:0002957	fatty acid with 18 carbons	0.5271	0.08388
LION:0080974	above average bilayer thickness	0.5559	0.36032
LION:0001738	high transition temperature	0.5676	0.51677
LION:0002959	fatty acid with 20 carbons	0.5742	0.10197
LION:0000069	diacylglycerophosphates [GP1001]	0.6068	0.52858
LION:0000465	neutral intrinsic curvature	0.6079	0.25628
LION:0002968	saturated fatty acid	0.614	0.32766
LION:0000014	glycerophosphoglycerols [GP04]	0.6455	0.96109
LION:0000042	monoacylglycerophosphoethanolamines [GP0205]	0.6509	0.01477
LION:0002900	C16:1	0.6754	0.44409
LION:0002927	C20:2	0.6754	0.50436
LION:0002971	fatty acid with 3 double bonds	0.6754	0.63343
LION:0000003	glycerophospholipids [GP]	0.6826	0.58304
LION:0000004	sphingolipids [SP]	0.7047	0.43485
LION:0000011	glycerophosphoethanolamines [GP02]	0.73	0.64118
LION:0001735	very low transition temperature	0.7335	0.89907
LION:0000059	diacylglycerophosphoglycerols [GP0401]	0.7335	0.96847
LION:0080968	very low bilayer thickness	0.7537	0.83606
LION:0012441	N-acylsphingosines (ceramides) [SP0201]	0.7762	0.68923
LION:0002926	C20:1	0.7772	0.64619
LION:0002921	C18:0	0.7772	0.78416
LION:0080977	low lateral diffusion	0.7915	0.78549
LION:0000094	headgroup with neutral charge	0.8002	0.62518
LION:0080972	very high bilayer thickness	0.8016	0.29716
LION:0080976	very low lateral diffusion	0.8016	0.42905
LION:0002955	fatty acid with 16 carbons	0.8259	0.61097
LION:0080970	average bilayer thickness	0.8459	0.79173
LION:0000728	diacylglycerophosphoglycerophosphodiradylglycerols [GP1201]	0.8459	0.98574
LION:0080981	below average lateral diffusion	0.8519	0.6177
LION:0012010	membrane component	0.8542	0.47153
LION:0002882	C16:0	0.871	0.8751
LION:0000464	negative intrinsic curvature	0.8752	0.94431
LION:0012086	endosome/lysosome	0.8847	0.87226
LION:0080979	high lateral diffusion	0.8908	0.94055
LION:0001740	above average transition temperature	0.894	0.72116
LION:0001736	low transition temperature	0.8966	0.78226
LION:0012081	mitochondrion	0.8979	0.95652
LION:0001741	below average transition temperature	0.9009	0.80205
LION:0080980	very high lateral diffusion	0.9213	0.98916
LION:0000084	ceramide phosphocholines (sphingomyelins) [SP0301]	0.9488	0.89326
LION:0001737	average transition temperature	0.9488	0.97218
LION:0002970	fatty acid with 2 double bonds	0.951	0.05313
LION:0000622	triacylglycerols [GL0301]	0.9523	0.48647
LION:0012011	lipid storage	0.9523	0.48647
LION:0012084	lipid droplet	0.9523	0.48647
LION:0000012	glycerophosphoinositols [GP06]	0.9542	0.25628
LION:0001739	very high transition temperature	0.957	0.66149
LION:0000013	glycerophosphoserines [GP03]	0.957	0.90622
LION:0000607	diacylglycerols [GL0201]	0.9665	0.99433
LION:0000093	headgroup with negative charge	0.9708	0.99833
LION:0000047	diacylglycerophosphoinositols [GP0601]	0.973	0.21103
LION:0080982	above average lateral diffusion	0.9811	0.98168
LION:0000002	glycerolipids [GL]	0.9828	0.86024
LION:0000038	diacylglycerophosphoethanolamines [GP0201]	0.9874	0.37837
LION:0080973	below average bilayer thickness	0.9887	0.94554
LION:0012082	plasma membrane	0.9909	0.90193
LION:0080969	low bilayer thickness	0.9972	0.82382
LION:0000053	diacylglycerophosphoserines [GP0301]	0.9985	0.96395
LION:0002923	C18:2	1	0.04713
LION:0000043	monoalkylglycerophosphoethanolamines [GP0206]	1	0.51823
LION:0002925	C20:0	1	0.67916

## Sheet: Table S6
	Name	Sample	Sample	Sample	Sample	Sample	Sample	Sample	Sample	Sample	Sample	Sample	Sample	Sample	Sample	Sample	Sample	Sample	Sample	Sample	Sample	Sample	Sample	Sample	Sample
Genotype		F	F	F	F	F	F	F	F	F	F	F	F	F	F	M	M	M	M	M	M	M	M	M	M
Sex		TGAD	TGAD	TGAD	TGAD	TGAD	TGAD	TGAD	WT	WT	WT	WT	WT	WT	WT	WT	WT	WT	WT	WT	TGAD	TGAD	TGAD	TGAD	TGAD
Sample name		F14_TGAD	F17_TGAD	F18_TGAD	F21_TGAD	F23_TGAD	F24_TGAD	F25_TGAD	F20_WT	F26_WT	F27_WT	F28_WT	F29_WT	F31_WT	F32_WT	M12bis_WT	M15_WT	M16_WT	M17_WT	M18_WT	M19_TGAD	M20_TGAD	M22_TGAD	M23_TGAD	M25_TGAD
	13E-Docosenamide	46585.5	67585.7	33301.9	44504.6	76067.3	70460	74644.9	66156	93791.4	51151.5	74962.5	47618.1	50673.3	66754.8	39480.2	53710	55342.9	58881.5	113163	186858	48179.6	53299.3	20844.7	32154.1
	16-Hydroxy hexadecanoic acid	1938.95	1847.49	1929.8	1939.79	2825.67	2030.48	1790.67	2480.99	2174.3	1980.69	1727.03	2446.49	2396.09	2093.46	1976.5	2137.36	2750.07	2745.43	1788.44	2095.69	1935.63	1916.06	1785.77	1861.11
	1-Methylhistamine	9208.12	9239.35	9007.06	13647.5	15289.5	12668.1	14973.8	13702	12475.3	12711.2	10839.3	10682.7	9972.23	7229.61	8814.38	11523.2	12313.2	16754.1	11973.7	10576.6	11652.8	20110.3	13589.6	13556.1
	1-Methylnicotinamide	30394.3	24514.8	29847	18371.2	34290.7	24154.7	22647.3	22332.6	19565.9	14086.1	15320.9	16138.1	18409.4	17010.1	44476.7	18884.9	23690.2	17141	16959.5	25610.3	20353	16177	17848.4	16249.1
	2-Aminobutyric acid	96932.1	83437	85357.3	77723.1	88882.6	84393.9	89031.3	88677.2	89383.6	83710.9	82141.2	87243.8	88170.9	72041.9	87485.1	80098	87301.6	94944.3	90707.7	79553.1	90864.2	78222.7	83971.4	79475.7
	2E-Eicosenoic acid	14192.3	10528.4	10094.1	11625.7	14951.4	12900.2	8272.94	19175.6	8718.11	9827.52	13681.8	20667.6	15741.8	13110.3	12485.2	19418.6	18620.2	15974.5	10637	9068.42	12510.7	11048.9	9904.68	11436.5
	2-Hexyldecanoic acid	308789	244129	269139	293520	417688	297531	248455	412240	401739	293439	290435	408683	370135	378925	269500	407425	428296	393050	261478	296843	269344	306752	203471	273380
	2-Methylbutyroylcarnitine	28023.5	16502.2	15682.5	28194	27395.8	29166.5	25418.6	35373.1	55434	110580	124875	47295	54253.5	80629	72817.6	29827.3	41776.5	65973.5	141660	30979.5	28960	40422.2	56176.6	37830.1
	3-Methyladenine	7336.64	6464.94	6989.85	6200.74	6872.99	6591.38	6552.39	5570.6	5530.72	5825.42	4962.97	5292.52	5098.52	4374.3	4976.95	5080.86	5952.55	5877.06	5841.1	5650.05	6649.99	6381.83	6457.7	5758.13
	N-acetyl-GABA	2859.73	2387.27	2536.76	2723.26	2869.62	2612.06	2819.4	2204.89	2120.75	1958.16	1842.89	1803.68	2338.1	1763.34	2359.18	2128.9	2116.55	2367.31	2216.55	2380.33	2693.36	2616.38	2548.13	2650.39
	5'-CMP	2319.19	2272.56	2758.69	2215.38	2527.18	2278.13	2165.31	2362.96	2158.57	1803.56	1937.03	3055.91	2978.45	1454.06	2366.52	2065.25	3147.17	2557.54	2230.09	2157.77	2332.27	2443.06	2073.79	1951.72
	5'-Methylthioadenosine	97691	99143.3	106773	80599.7	90069.7	94314.1	74529.3	102386	85642.4	76169.2	111536	91136.7	100421	55859.9	91859.8	98062.5	105776	88121.7	88428.7	73865.6	98548.8	74746.9	86441.7	80396.8
	6-Methyladenosine	20318.9	17500.5	19233.7	16552.5	18934.5	18053.1	18192.1	15565.4	14790.6	15541.5	13767.2	14596.8	14005.4	11951.9	13687.4	14034.1	16694.8	15873.2	15827.1	15114.4	18045.8	17310.2	17603.5	15699.4
	7-Hexadecenoic acid	12898.9	8723.21	9390.24	9835.79	15844.3	11238.3	9928.59	18112.9	9579.89	8787.44	13048.1	29151.8	16539.6	12649.6	13404.4	17743.7	21144.6	18482	9732.42	8366.54	9813.44	9369.93	6506.62	8513.64
	7-Ketocholesterol	12943.9	12077.5	12297.1	23576.9	11388.7	13304.1	10806.5	10522.6	12907.6	14295.7	13520.8	11583.7	10239.2	11622.5	13190	9775.38	16635	12118.8	13371.5	13272.2	15763.7	12418.4	13270.3	11108.6
	7-Methylguanine	4160.59	3694.83	3915.1	3563.51	3890.66	3387.94	3984.43	3594.77	3993.38	3738.62	3404.11	3488.54	3944.76	3047.43	3903.06	2858.36	4256.02	4211.83	3942.44	3512.71	3740.21	3934.13	4091.89	3761.68
	7-Methylguanosine	661.851	555.384	579.633	499.417	638.678	567.129	665.739	580.652	562.087	538.96	531.494	533.229	652.141	476.089	623.903	484.751	663.285	692.097	567.147	521.553	524.891	597.615	635.842	536.837
	9-Palmitoleic acid	12898.9	8723.21	9390.24	9835.79	15844.3	11238.3	9928.59	18112.9	9579.89	8787.44	13048.1	29151.8	16539.6	12649.6	13404.4	17743.7	21144.6	18482	9732.42	8366.54	9813.44	9369.93	6506.62	8513.64
	Acetylcarnitine	788149	609209	576498	694900	574179	627857	641908	608940	684005	748254	644659	575723	572621	540853	676630	515316	648853	659687	703882	710546	769749	821374	624347	678242
	Adenine	474899	348918	255113	447428	1.01384e+06	487404	475713	366051	261491	246782	255493	273454	269787	139436	278924	481155	291215	343988	239031	333356	384891	451251	353251	312098
	Adenosine 5'-monophosphate	728714	636302	711370	587005	594343	529646	677748	567137	567050	581931	540782	411857	489474	225871	569548	473950	560822	516967	627521	604468	578219	653282	591558	540199
	ADMA	26386.7	25243.2	26606.7	28211.7	30247.4	25102.5	26950.3	30809.1	27281.1	22581	23671.2	29423.1	30424.8	20259.5	29520.9	28784	28802	32629.7	26054.7	26713.8	29705.7	25221.6	25179.2	23440.5
	ADP-ribose	12584.9	11653	17833.9	9630.64	7000.57	12501.1	7628.87	10158.1	8594.07	7201.01	10664.7	13322.6	14978.1	8597.26	11406	6988.29	18147.8	12660.2	9537.53	7205.69	11604.3	11714.9	8877.2	8885.91
	Adrenic Acid	15134.1	11489.3	10916	13843.4	20974.7	16815.4	11393.6	22933.4	10036.7	11061.7	15642.6	27811.3	18576.7	13212.6	14524	23631	21462.7	19179.1	11728.3	9083.84	13285.3	12926.7	9458.47	10794.2
	Alanine	3257.24	3029.08	3179.35	3096.91	2856.22	3654.44	2720.05	2778.05	2310.51	2075.34	3019.82	2848.29	2649.35	3390.78	2716.6	2977.75	3339.54	3246.91	2582.76	2702.59	3135.55	2788.11	2875.77	2375.04
	Allyl acetic acid	108239	73280.5	82669.5	41358.4	72346.3	64290	64135.2	82704.9	123614	95001.3	83199.2	106036	84808	70165.7	110392	91029.5	87710.3	91029.8	119134	74531.4	76942.6	74193.4	4878.25	65926.3
	alpha-Acetyl-L-glutamine	3007.12	2632.98	2660.55	2667.08	2443.34	2481.44	2421.45	1980.44	1649.61	1565.28	1969.2	1840.67	2543.4	1412.6	2705.37	1415.57	2004.33	1849.59	1985.28	2498.05	2726.1	2671.99	2821.19	2731.86
	Arginine	381561	302513	328609	322075	400679	334601	307318	287992	222630	201904	221145	313099	288318	224956	325375	315182	331740	322806	260591	266888	333159	338351	312755	286628
	Ascorbic acid	658328	475977	497564	518715	545398	532905	556202	524269	515505	481938	475881	598127	526419	455601	561835	565883	607600	666303	563714	503210	556544	508229	494483	477077
	Aspartic acid	191845	147400	143510	151696	185310	175388	176116	171725	147009	137346	137050	152840	137651	128448	161386	160362	170263	163234	161876	134752	149747	142119	171862	152672
	Betaine	108239	73280.5	82669.5	41358.4	72346.3	64290	64135.2	82704.9	123614	95001.3	83199.2	106036	84808	70165.7	110392	91029.5	87710.3	91029.8	119134	74531.4	76942.6	74193.4	4878.25	65926.3
	Betaine aldehyde	3104.11	2512.22	2583.03	2395.06	2487.53	2634.55	2382.61	2507.63	2602.73	2405.29	2627.59	2986.88	2617.52	2451.17	2977.56	2920.24	3231.05	3227.48	2572.88	2793.11	3404.81	2596.37	2981.36	2529.36
	Butyryl-L-carnitine	81457.7	64266.7	59370.4	82909	48405.7	77407.8	98762.6	38242.2	91185.9	85313.5	67869.4	29482.6	51358.6	34180.1	95513.9	21997.1	70900.6	71301.8	96787.8	91051.2	73410.1	130556	149274	111317
	Carnitine	605150	503617	519848	515103	502635	548666	463663	514828	547943	496667	524419	577552	510585	466273	584951	566626	597150	614579	521593	547132	664277	508718	585666	528390
	Carnosine	147713	120034	141539	135184	144965	141044	122082	149486	139114	166494	151816	131003	177529	121827	188983	155536	145965	138944	118557	147841	161342	202582	130433	164460
	cholesterol sulfate	8289.65	5286.79	5181.79	4145.26	4040.17	5279.89	3447.72	5973.71	6386.45	7444.86	7154.69	6486.97	7593.34	8719.63	4455.7	4000.22	4351.67	5617.94	4622.66	3162.8	3951.65	2885.89	2994.68	2791.43
	Choline	2.19163e+06	1.68048e+06	1.79876e+06	1.5987e+06	2.3984e+06	1.99591e+06	1.74192e+06	2.58134e+06	1.7391e+06	1.50742e+06	1.9012e+06	2.47865e+06	2.11513e+06	1.75746e+06	1.99406e+06	2.60179e+06	2.12621e+06	2.45751e+06	1.76862e+06	1.52213e+06	1.89935e+06	1.70793e+06	1.58041e+06	1.54225e+06
	CMP-N-acetylneuraminic acid	14702.9	11972.4	12895.5	13290.5	14102.2	12416.3	12882.1	12761.5	12610.5	13054	11570	11050	10255.5	7259.63	13692.3	11607.9	12729.8	12096.4	13655.7	11926.8	12873.3	13073.9	12546	10837.6
	Cycloleucine	16093.4	16127.6	15861	13532.5	16414.9	16250	14738.4	13734.6	13400.4	11254.6	11368.2	13104.1	14165.7	9311.73	15667.2	11522.7	16015.8	15202	14060.1	13377.7	15089.4	15898.6	17081.3	15335.9
	Cytidine diphosphate choline (CDPcholine)	6324.92	6715.61	6560.49	6851.68	8914.36	7307.59	6392.69	7993.66	7966.02	6151.98	6570.52	7268.09	7722.58	5343.05	6722.03	6382.95	7674.91	9668.72	7141.84	6388.99	6162.73	6973.31	5296.03	5721.07
	D-Arabinose 5-phosphate	5789.41	4085.72	4189.38	4899.75	12060.8	6357.14	4538.02	14497.2	4640.47	4129.17	6412.11	11147.1	7968.71	5016.45	6004.24	16404.7	9843.85	10840.8	5289.26	3358.09	4523.25	4818.67	3636.93	3374
	Delphinidin	1139.93	836.186	883.668	891.912	828.085	856.744	904.932	902.245	956.53	849.414	789.911	867.116	955.132	885.208	1010.9	793.19	837.421	1013.62	1042.16	863.418	891.107	894.103	949.854	781.236
	delta-2-Hexadecenoic acid	12898.9	8723.21	9390.24	9835.79	15844.3	11238.3	9928.59	18112.9	9579.89	8787.44	13048.1	29151.8	16539.6	12649.6	13404.4	17743.7	21144.6	18482	9732.42	8366.54	9813.44	9369.93	6506.62	8513.64
	Dimethylglycine	96932.1	83437	85357.3	77723.1	88882.6	84393.9	89031.3	88677.2	89383.6	83710.9	82141.2	87243.8	88170.9	72041.9	87485.1	80098	87301.6	94944.3	90707.7	79553.1	90864.2	78222.7	83971.4	79475.7
	Dimethyllysine	12003.9	11348.5	12362.2	10978.4	15095.3	11603	11579.8	13223.9	15732.3	11694.1	12110.8	4818.19	4489.04	10212.8	3954.26	4361.74	14382.3	15493	4141.77	11103.1	12676.6	11289.6	12120.9	11203.4
	Docosahexanoic acid	103601	83115.9	86415.2	97387.6	153899	115301	74061.8	181885	78636.2	84208.1	115112	203810	160907	105042	115204	169094	177429	158671	93684	64423.4	99894.8	84474.6	76252.9	86179.1
	Dodecanoylcarnitine	26410.6	25488.2	31153.9	28933.1	27787.8	24330.2	29899.8	24653.6	34568.6	30621.9	30943.5	25780.1	30378.6	26410.3	42566.3	23020.3	38722.8	41644.1	32556.6	34331.7	33200.4	29987.8	32100.5	29003.2
	D-Ribose-5-phosphate	5789.41	4085.72	4189.38	4899.75	12060.8	6357.14	4538.02	14497.2	4640.47	4129.17	6412.11	11147.1	7968.71	5016.45	6004.24	16404.7	9843.85	10840.8	5289.26	3358.09	4523.25	4818.67	3636.93	3374
	D-Ribulose 5-phosphate	5789.41	4085.72	4189.38	4899.75	12060.8	6357.14	4538.02	14497.2	4640.47	4129.17	6412.11	11147.1	7968.71	5016.45	6004.24	16404.7	9843.85	10840.8	5289.26	3358.09	4523.25	4818.67	3636.93	3374
	Eicosadienoic Acid	2775.48	2359.89	2308.59	2981.54	3474.74	3064.27	2155.74	3969.09	2069.92	2158.94	2782.46	4378.26	3492.43	2375.65	2698.25	4537.32	4260.18	3876.53	2624.95	2033.63	2742.32	2917.73	2439.08	2695.69
	Elaidic acid	207267	152263	148438	181814	257787	201705	155854	308465	166487	153662	201426	368090	261335	185478	211372	309088	286921	262333	179388	142792	173203	165632	133758	153849
	Erythronolactone	570.579	675.94	631.187	703.946	473.499	715.867	699.316	288.483	839.869	678.286	454.881	412.142	651.669	388.831	690.902	206.516	510.942	629.217	735.358	853.159	481.592	559.815	777.587	614.794
	GABA	96932.1	83437	85357.3	77723.1	88882.6	84393.9	89031.3	88677.2	89383.6	83710.9	82141.2	87243.8	88170.9	72041.9	87485.1	80098	87301.6	94944.3	90707.7	79553.1	90864.2	78222.7	83971.4	79475.7
	gamma-Glutamylglutamine	11720.8	8457.98	10731.3	10657.1	15779.4	15953.8	9825.15	16056.4	7286.02	7563.74	14086.7	15038.5	9961.3	8680.81	10952	11782.5	13217.9	11782.6	9099.45	8019.71	13122.6	12886.4	8726.93	7326.65
	Glucose-1-phosphate	57563.9	36023.6	36368.1	38658.7	46748.8	42059.8	44639.4	51148.6	34786.1	55718.1	43165.4	39856	38648.8	24568	45575.2	78630.3	55961.9	41950.7	46040	31073.1	34744.5	50944.2	34763.7	26170.6
	Glutamate (Glutamic acid)	265207	234891	233841	224443	245117	240001	254074	253246	242566	234845	234682	226743	224412	181667	246766	215029	237263	240020	248401	222959	245083	217030	230825	218838
	Glutamine	148174	124551	121833	107516	126579	115129	129134	130398	126687	100962	119659	120067	119424	104528	122194	105653	126628	122125	117551	108126	113773	95560.7	111327	107679
	Glutathione (oxidized)	124672	87953.3	98819.5	81515.5	191857	90610.6	85271.4	206350	89515.7	94309.8	109739	196068	162678	56265.2	108692	216314	157756	191128	93288.7	82897.4	79846.6	62956.9	87047	70192.9
	Glutathione (reduced)	646204	583119	550547	585836	469428	577873	597012	454438	638940	447147	541781	388735	395287	351720	632263	388669	529885	441529	654870	570563	640410	575394	590942	553488
	Guanine	2365.26	2093.39	1299.97	3042.74	5528.38	3414.68	2338.29	5591.14	2136.8	2558.78	3414.33	6782.16	4454.17	2888.08	2511.18	8394.15	3227.35	5450.89	2650.12	1613.55	2050.02	2739.16	1683.33	1549.91
	Guanosine	3312.14	2303.39	1570.23	3166.12	7369.2	4109.28	2971.23	8088.64	2913.08	2617.66	3579.02	8020.79	5009.45	3041.4	3499.69	12022.4	4264.23	6259.62	3547.45	2233.21	2626.69	3024.26	2350.83	1960.01
	Guanosine 5'-diphosphate (GDP)	862.477	824.074	854.58	940.187	1110.42	895.611	773.55	847.34	613.127	804.761	697.081	879.425	808.264	531.798	793.766	611.564	798.708	848.256	763.066	779.559	862.353	1027.52	449.14	600.657
	Guanosine-5'-monophosphate	68952.8	43196.4	49902.7	48532.4	68413.8	54800.7	54869.6	64415.4	38380.2	46696.4	49225.2	54515.3	53382.5	35411.7	52180.2	55345.2	59289.3	53810.3	49981.3	36043.7	45516	57511.7	38757.1	35266.5
	His Gly	345.171	312.009	321.805	302.148	364.37	280.765	320.69	377.793	305.877	274.427	277.014	810.485	832.948	338.239	323.564	430.688	593.869	887.607	296.345	274.627	330.455	332.262	263.115	320.563
	His Tyr Arg	60.1151	48.6097	35.6624	67.786	146.189	88.6572	12.4692	298.196	25.0648	20.406	94.2443	576.218	175.372	81.6757	64.7	553.443	86.8038	152.581	60.4045	45.0365	84.3292	21.853	44.9346	45.509
	Histidine	237822	211383	221484	252056	218193	213092	185502	278713	258633	242567	241088	246640	308846	229022	285837	252024	272021	296840	230857	232815	257155	217636	221031	205258
	Hypoxanthine	35355.1	25280.7	24232.3	28640.1	73648.8	38206.4	24989.8	99251.3	29876.5	22590.2	39598	90553.3	57418.6	44234.6	37984.5	113576	67393.7	80350.3	32803.5	19977.1	28380.4	26121.4	20698.8	20952.8
	Ile Glu His Lys	4259.64	3413.26	3583.69	3125.87	4356.22	3669.45	3367.63	4631.34	3446.42	2591.49	3355.88	5101.97	5358.79	2825.63	3362.38	4780.01	3970.19	5948.92	3298.77	3187.82	3558.5	2625.93	3792.91	3107.05
	Indoline	7488.72	9114.11	7254.14	8283.3	9454.09	7913.35	7596.09	9679.59	8382.54	7397.07	7742.09	11088.5	10090.9	6175.47	7815.95	9152.15	8816.04	10668.5	6833.03	6082.84	7478.57	8214.52	7629.45	7047.99
	Inosine	68351.5	52611.2	45875.6	61865.5	144181	84699.5	52164.8	231934	76404.5	61248.2	106269	210204	143189	95529	94120	277118	157922	189559	98310.4	37887.7	55304.8	51273.3	46481.2	41204.4
	Inosine-5-monophosphate	131283	66894.2	71396.5	87054	121917	131523	79074.3	146776	80638.1	73929.5	117712	146319	87969.3	139903	123845	125107	141155	110360	93604.2	68887.1	124446	76318.5	66398.7	58256.3
	Isolauric acid	2147.35	1885.94	2333.16	1707.28	2678.89	1504.47	1956.52	2067.58	2730.35	2169.24	1761.09	2235.1	2431.21	2843.36	1887.97	9539.73	3778.29	3888.25	1750.22	2409.92	1660.43	1587.42	1824.86	1702.08
	Isostearic acid	498812	398218	421283	450363	565954	480237	422934	538207	555405	471141	438028	487837	433859	500919	385468	495508	500246	497599	416681	437327	406560	574105	324785	385169
	Lauric acid	2147.35	1885.94	2333.16	1707.28	2678.89	1504.47	1956.52	2067.58	2730.35	2169.24	1761.09	2235.1	2431.21	2843.36	1887.97	9539.73	3778.29	3888.25	1750.22	2409.92	1660.43	1587.42	1824.86	1702.08
	Leucine	7021.43	7731.81	8886.43	6816.67	8992.62	6829.16	6638.34	9388.6	7202.76	5541.12	6274.01	7678.52	5971.91	4337.12	7450.52	8618.12	7418.87	7597.6	6747.44	8334.17	8609.56	7885.15	6802.32	7109.19
	Linoleic acid	17732	13414.9	13485.4	11970.2	19041.3	19037.6	14537.3	25986.1	14263.7	12418.2	17109.2	36886.3	20969	14934.2	14829	29611.9	26732.5	28843.9	16207.8	11372.6	14510.4	16151	11870.9	14334
	Malic acid	31332.9	34991.4	36127.8	27781.4	33580.8	30179.5	36888.2	25118.2	29395.4	27718	26945.6	24053	28993.1	24942	30011.6	26261.1	27054	28718.6	26810.5	33829.5	31510	32448.3	29655.7	32401.3
	Myristoylcarnitine	164054	149169	182730	172253	191408	149499	171620	164266	176581	160424	181784	178225	173830	162537	216576	159234	203881	204968	166733	190718	188792	169529	169042	150905
	N1-Acetylspermidine	6608.8	6670.39	5740.65	5307.97	5632.54	5146.42	4614.83	5654.77	7129.09	5169.21	6386.86	7323.81	7348.22	5935.17	7742.74	7079.96	9166.67	7540.25	6461.52	5695.36	6717	5447.7	6106.9	6382.03
	N-Acetylaspartic acid	1.2246e+06	982089	968445	1.02601e+06	1.00683e+06	992706	1.07199e+06	998021	936627	1.04423e+06	948744	964972	936676	905980	1.04083e+06	924729	1.02195e+06	1.0993e+06	1.02912e+06	920070	995311	955456	961183	929239
	N-Acetylaspartylglutamic acid	483084	394433	393901	403000	383801	430376	353713	435478	464752	422349	409278	432323	460999	410229	448930	444652	499663	487284	465085	353794	394877	330315	408098	384844
	N-Acetylglutamic acid	30454.4	25759.2	26272.6	29601.3	29469.6	29200.1	30982	22795	23705.3	21453.5	20302.1	19136.4	25583.7	18494.5	26025.1	20281.5	23213.6	24869.3	23888.3	26006.8	29088.8	28164.7	28381	29173.5
	N-Acetylhistidine	2447.09	1933.52	2326.43	2074.83	2665.32	2305.3	2028.52	2718.42	2389.18	2392.69	2557.74	2517.68	3017.18	2190.83	3096.85	3692.21	2138.78	2407.66	2018.78	2237.64	2590.43	3036.35	2037.31	2536.29
	N-Acetylneuraminic acid	19531.7	15891.1	16964	17077.9	17583.6	18106.1	17404.3	15437.7	16220	14414.7	12844.8	12334.3	11214.1	10149.9	15674.1	16055.3	17075	14870.9	16014	15476.6	16137.1	16442.4	17985.9	15731.1
	N-epsilon,N-epsilon,N-epsilon-Trimethyllysine	264104	231753	242453	202420	294519	228778	261648	262430	266884	200017	207898	244252	220493	153097	241250	240208	271108	281793	251262	218208	252593	229579	245638	224630
	N-epsilon-Acetyl-L-lysine	1206.16	1139.01	1252.52	1145.11	1257.43	1224.33	1006.99	1323.95	1529.17	1112.27	1267.57	1330.32	1510.54	941.553	1410.93	1264.24	1486.76	1612.04	1344.77	1142.89	1275.81	1301.4	1381.02	1212.75
	Nicotinamide adenine dinucleotide (NAD)	22583.4	58427.4	46173.8	63827.3	17311.4	32278.8	57769.9	6233.63	67569.6	61719.6	24357.2	7294.92	10474.7	5321.6	51261.9	4045.89	5998.63	8126.25	60769.5	73746.3	46762.4	55601	86826.9	54608
	N-Oleoyl-D-erythro-Sphingosine	25587.8	14146.8	15050.6	15062.5	21957	22190.2	18958.1	27695.1	14118.1	17298.2	21919.6	23955.7	16991.7	16654.2	21621.3	26612.4	19698.4	17078.6	19675.8	11860.2	22958.3	14848.7	12183.8	12361.4
	N-palmitoyl taurine	8398.27	7884.68	9278.22	10032.6	11210.1	8575.69	8970.88	8650.06	8116.56	7092.37	6290.89	8609.26	8444.49	5418.19	9503.62	7949.14	8293	9079.73	6826.66	9971.72	9165.08	9464.29	8711.42	8248.04
	Oleic acid	207267	152263	148438	181814	257787	201705	155854	308465	166487	153662	201426	368090	261335	185478	211372	309088	286921	262333	179388	142792	173203	165632	133758	153849
	Palmitic acid	308789	244129	269139	293520	417688	297531	248455	412240	401739	293439	290435	408683	370135	378925	269500	407425	428296	393050	261478	296843	269344	306752	203471	273380
	Palmitoyl-L-carnitine	374459	313953	342667	342885	377467	337783	319539	380009	378657	334433	355315	370718	335200	363850	383985	360654	446528	419782	359852	346273	369380	351092	362018	329090
	Pantothenic Acid	99777	75038	77800.5	83274.3	93354.3	68887.6	71057.5	94569	100817	76492.3	86460	91887.2	83677.3	51019.6	65497.1	52612.1	43573.8	55042.5	40116.3	57401.3	62811.7	61232.7	52979	51715.2
	Petroselenic acid	207267	152263	148438	181814	257787	201705	155854	308465	166487	153662	201426	368090	261335	185478	211372	309088	286921	262333	179388	142792	173203	165632	133758	153849
	Phenylalanine	8857.61	9246.01	7785.27	8284.36	9412.44	8338.01	8231.46	10228.4	8256.41	6718.18	7838.54	8168.73	7139.7	5008.12	8467.1	8412.57	8267.68	8052.55	7683.63	6988.72	8274.15	8551.26	7958.52	7004.37
	Phosphocholine	68478.3	50725.3	56548.1	47477.1	63621	54894.6	52566.7	45251.1	51228.7	56365.4	48884.4	51408.3	51191.9	47584.3	49695.1	53365.3	52425.6	61086.1	52162.6	53890.9	59349.2	53701.2	49801	43892.3
	Pipecolic acid	16093.4	16127.6	15861	13532.5	16414.9	16250	14738.4	13734.6	13400.4	11254.6	11368.2	13104.1	14165.7	9311.73	15667.2	11522.7	16015.8	15202	14060.1	13377.7	15089.4	15898.6	17081.3	15335.9
	Pro Arg Val	3174.34	2632.67	3372.73	2465.02	5279.28	3511.67	2273.24	4625.01	2717.04	1541.26	3293.15	10068.5	3063.62	2822.27	2944.81	3716.89	4603.7	4545.49	2539.84	2141.03	3333.92	3674.95	1784.2	1820.46
	Pro Ile	20848.9	20375.7	21125.2	19664.4	22508.3	19606.9	20229.7	16491.8	18507.1	14265.1	15143.5	18530.8	16539.6	11242.8	19683.7	17240.2	16372.5	19889.2	16652.7	20270.3	22414.8	20317.5	20927.3	18014.3
	Proline	6843.6	7225.47	7013.41	7117.67	7583.88	6557.85	6229.48	7616.13	6672.38	6024.35	6226.63	7762.42	7616.31	5126.68	7252.64	7019.01	7051.14	7783.59	6090.44	6431.71	7173.28	7420.67	5807.75	6413.83
	Propionylcarnitine	81023.8	127600	130541	121432	95101.1	136725	125217	90136.3	160576	118058	128885	81612.5	102346	72613.7	151702	61686.9	109502	132656	141188	169009	171750	194036	153122	138814
	Pyroglutamic acid	551634	481252	494525	465606	526750	477665	502650	491547	484258	482285	462046	475804	478450	381214	488052	437342	481726	510885	470967	461083	519167	489631	440940	440453
	Pyruvate	23638	16931.4	17697	17089.8	20594.7	17927.8	18964	16166	18681.9	16182.7	16188.9	18566.2	20140.3	15906.9	19204.5	19436.9	20890.8	23911.6	19895.2	17795.1	19942.4	17644.5	17739.3	16743.3
	Riboflavin (Vitamin B2)	452.223	409.004	469.724	447.789	689.021	603.11	419.1	652.712	371.357	373.136	437.205	627.432	465.563	402.483	438.933	523.388	468.596	553.691	403.853	339.499	353.636	467.152	308.99	251.895
	S-Adenosyl-homocysteine	4954.22	3932.87	4051.69	4358.63	7269.9	4814.61	4145.91	6955.03	3846.42	3461.2	3944.5	5140.51	4362.52	2880.96	4301.74	6274.77	4756.89	4970.14	4098.47	3858.43	4161.9	4462.1	4141.63	3832.9
	S-Adenosyl-methionine	11140.1	9222.81	10946.5	12627.1	10590.3	10854.9	9831.22	9501.56	9808.2	11969.3	8428.34	17299.5	20513.7	8200.51	10978.4	8619.93	15054.9	17294.3	9697.22	8587.15	10196.4	15026.5	6861.46	7813.41
	Sarcosine	3257.24	3029.08	3179.35	3096.91	2856.22	3654.44	2720.05	2778.05	2310.51	2075.34	3019.82	2848.29	2649.35	3390.78	2716.6	2977.75	3339.54	3246.91	2582.76	2702.59	3135.55	2788.11	2875.77	2375.04
	Sedoheptulose 7-phosphate	3716.96	3875.85	4983.93	3575.94	3137.67	3542.86	3015.08	5165.07	2748.08	3059.23	3202.37	6295.59	3850.67	1332.67	4913.11	10794.3	5526.29	4225.32	3421.16	4072.78	3888.99	3052.79	3572.91	3046.72
	Stearamide	49290.3	42719.6	41512	37964.9	91902.8	43641	45188.8	50730.5	25599.6	44305.5	21142.4	35952	42570.6	48645.6	44732.3	33116.8	69088	58763.9	39908.8	41117.1	53253.4	50267.6	28301.2	46027.1
	Stearic acid	498812	398218	421283	450363	565954	480237	422934	538207	555405	471141	438028	487837	433859	500919	385468	495508	500246	497599	416681	437327	406560	574105	324785	385169
	Stearoylethanolamide	12898.7	9961.53	13177.7	10669.9	11968.5	13382.3	9511.33	10783.4	9641.95	12147.5	11544.3	10117.7	9834.72	11395.7	10501.1	10278.8	11074.2	12533.6	10245.3	10481.3	12463.7	9598.91	12993.8	12410.2
	Sucrose	720.218	492.777	608.708	1641.54	808.884	367.984	1512.18	8511.16	7586.97	1425.23	468.111	1054.6	1351.34	1651.17	736.56	716.097	1014.76	894.808	694.638	985.152	750.755	539.214	391.454	419.746
	Targinine	1754.34	1735.67	1546.36	1613.46	2726.29	1933.31	1367.03	3823.76	1540.45	1255.38	1778.57	4259.49	2552.59	1829.66	1943.23	4871.42	2539.65	2893.27	1590.36	1384.95	1809.64	1349.55	1634.41	1519.36
	Taurine	1.00197e+06	802094	829566	842802	897003	834897	882547	824990	795336	132789	762308	769609	720528	559262	864584	775696	823927	845584	826016	807260	873670	820035	781006	758146
	Thiamine	10304.8	10330.2	11216	11164.7	8487.46	10932.9	10856.2	6560.77	8871.4	10472.7	6532.37	6450.44	7608.91	6181.01	9131.97	5584.46	8020.69	8505.11	9436.33	10043.3	11533.1	10723.4	9678.46	8821.4
	Trigonelline	22028.1	17524.3	16185.9	22397.3	16576.1	17079.4	12604.8	22216.2	24393.3	30781.2	27697.9	30084.4	28948.2	27060.6	15891.4	22793.4	22103.9	30969.6	25155	19486.1	19626.9	15131.3	16259.9	15156.3
	Tyrosine	104.258	52.4781	37.3334	104.274	75.1684	36.4616	57.6919	95.3186	161.707	65.7139	54.8149	48.4958	166.813	123.149	57.6039	65.4668	88.976	78.0355	62.4827	68.1276	50.204	49.7259	140.193	37.08
	Vaccenic acid	207267	152263	148438	181814	257787	201705	155854	308465	166487	153662	201426	368090	261335	185478	211372	309088	286921	262333	179388	142792	173203	165632	133758	153849
	Val Asn Asp Lys	60.1151	48.6097	35.6624	67.786	146.189	88.6572	12.4692	298.196	25.0648	20.406	94.2443	576.218	175.372	81.6757	64.7	553.443	86.8038	152.581	60.4045	45.0365	84.3292	21.853	44.9346	45.509
	Xanthine	33895.2	26214.2	24824.5	26324.3	75044.1	36165.9	32135	63557.3	24139.3	17837	28964.1	65835.5	42837.1	30603	32718.1	79006.9	48065.6	56785.8	26325.1	23631.4	30223.2	29255.3	25245.2	24250.8

## Sheet: Table S7
	LipidBlast_name	Sample	Sample	Sample	Sample	Sample	Sample	Sample	Sample	Sample	Sample	Sample	Sample	Sample	Sample	Sample	Sample	Sample	Sample	Sample	Sample	Sample	Sample	Sample	Sample
Genotype		TGAD	TGAD	TGAD	TGAD	TGAD	TGAD	TGAD	WT	WT	WT	WT	WT	WT	WT	WT	WT	WT	WT	WT	TGAD	TGAD	TGAD	TGAD	TGAD
Sex		F	F	F	F	F	F	F	F	F	F	F	F	F	F	M	M	M	M	M	M	M	M	M	M
Sample name		F14_TGAD	F17_TGAD	F18_TGAD	F21_TGAD	F23_TGAD	F24_TGAD	F25_TGAD	F20_WT	F26_WT	F27_WT	F28_WT	F29_WT	F31_WT	F32_WT	M12bis_WT	M15_WT	M16_WT	M17_WT	M18_WT	M19_TGAD	M20_TGAD	M22_TGAD	M23_TGAD	M25_TGAD
	ASG 27:1;O;Hex;FA 16:0	9770.94	8811.1	8917.27	9557.46	8517.24	8674.04	8053.47	6920.17	7532.86	6942.95	7193.66	5446.81	8512.41	6465.21	6700.33	6701.94	4687.94	8598.44	7686.92	8644.29	9307.82	8070.78	10488.9	10760.2
	ASG 29:1;O;Hex;FA 16:0	2860.87	2824.64	2782.45	4255.46	2326.08	2809.88	2405.84	2392.63	3177.49	2666.9	2535.19	1591.24	2974.11	2362.14	2814.6	2402	1355.1	2896.65	2519.54	3134.08	3194.53	2507.48	4953.35	4608.01
	BMP 40:8|BMP 20:4_20:4	803.84	824.415	651.377	779.202	859.209	656.972	763.463	715.768	577.062	480.44	586.364	546.693	708.569	735.304	576.226	616.741	853.86	770.523	717.055	924.641	827.622	977.201	747.526	673.911
	BMP 42:10|BMP 20:4_22:6	1941.28	2641.74	1957.75	2259.3	2495.17	1966.02	2543.85	2049.83	2044.58	1637.99	1876.64	1552.15	1606.67	1283.67	1824.2	2012.92	2327.82	1940.19	1806.01	2221.29	2311.23	1807.16	2519.2	1799.64
	BMP 44:12|BMP 22:6_22:6	14244.2	13551.2	11310.8	10290.9	11747.8	11863.9	12733.3	12106.3	16765.4	13051.8	14080.6	13127.1	13870.6	9116	13232.1	14072.2	15263.8	12243.3	13813.6	13673	14455.9	6583.06	19620.6	13330.1
	CAR 10:0	424.318	620.506	573.437	576.769	379.794	623.806	970.487	324.608	1017.72	1073.75	856.339	197.131	343.589	384.149	743.117	253.645	469.305	512.896	1067.73	839.885	614.538	807.244	1029.28	826.783
	CAR 12:0	5260.58	6718.25	5792.57	4879.09	5912.52	4734.39	7087.64	5629.73	8352.89	6887.93	7634.35	4624.91	5801.63	5998.59	9169.39	4766.15	7528.29	7522.19	7299.96	7828.82	5751.74	6529.79	8594.41	6394.38
	CAR 13:0	251.272	314.018	348.484	274.322	352.226	263.86	351.898	313.625	427.469	391.767	412.957	314.805	435.541	419.591	444.499	428.736	445.232	474.522	469.793	427.796	344.333	348.622	517.198	343.051
	CAR 14:0	31478.1	39703.8	34638.5	30434.3	44712.3	28406.8	41838	40385.1	48270.3	35268.8	44669.9	34189	38055.9	40556	39970.9	37132.4	43981.6	41988.4	40615	47587.4	34608.5	38932.5	54370.5	36257.7
	CAR 14:1	4499.6	5847.26	5188.04	4776.52	5929.08	4669.48	7678.1	5051.55	8398.16	6751.07	7646.88	4499.3	5268.8	5403.79	8289.41	4664.25	7026.06	7063.15	7756.47	7164.96	5636.91	6103.39	7920.44	6021.53
	CAR 15:1	251.129	313.445	291.163	239.319	338.954	229.336	383.884	298.235	441.127	306.537	450.73	309.551	385.189	338.949	296.822	370.215	345.547	334.03	326.764	406.404	303.991	323.302	482.162	319.498
	CAR 15:2	21.8735	29.7232	12.927	12.6735	24.5947	5.9155	25.7325	31.4285	28.5812	20.8606	34.6425	42.9862	26.0764	24.1602	1117.34	3641.04	3499.41	3186.6	2967.72	644.022	1023.44	2333.69	4972.87	2696.42
	CAR 16:0	96676.6	100137	85600.9	84752.2	111039	88586	103812	122565	136961	93924	112256	103408	102679	124464	121751	110701	135430	118965	117250	116220	100562	97419.1	138346	106966
	CAR 16:1	13500	15935.4	13271.3	12859.8	18267.7	12694.4	19634.5	17469	25499.4	16457.6	21550.8	15788.2	16078.8	19240	23356.1	15314.4	21755.8	20405.2	20015.2	19517.1	13404	16713.4	25217.3	16277.2
	CAR 16:2	484.782	732.06	423.452	413.852	732.333	1018.89	1362.94	757.669	1214.58	1223.06	1450.08	665.878	718.646	776.044	799.167	1005.88	1732.16	1272.27	2148.36	600.818	433.684	1394.21	1422.79	1221.25
	CAR 17:1	757.566	886.374	720.272	750.28	939.5	707.506	872.012	972.337	1226.36	778.697	966.561	736.668	871.846	982.817	938.911	883.138	952.99	934.339	941.648	1086.65	854.657	780.529	1389.29	885.966
	CAR 18:2	5385.36	6600.85	3844.23	3577.75	7359.11	9819.74	12201.6	8477.51	14385.7	10642.5	13466.4	7552.58	8115.96	8493.52	7685.81	11659.5	20010.1	16603	20104.1	6171.43	4636.25	11537.1	16030.4	11374.8
	CAR 18:3	151.668	661.055	455.022	365.69	271.778	522.286	686.867	238.322	984.637	381.201	982.218	224.057	547.607	292.994	591.626	348.171	650.121	489.82	798.139	519.383	481.272	647.458	480.688	494.203
	CAR 20:3	489.537	378.631	270.457	423.041	588.208	577.274	671.721	670.243	894.794	808.116	832.222	719.753	643.319	718.444	594.144	661.074	893.336	865.237	793.958	500.387	453.688	711.118	892.943	679.854
	CAR 20:4	15291	14437	7691.42	12965.9	25193.4	17115.6	20388.3	38278.4	40825.8	25106.2	31834.1	33422.4	28872.8	21352.8	20942.1	32383.6	25882.6	30381.5	21200.7	16396	10785.3	15847.5	28249.7	15704.6
	CAR 20:5	466.687	456.395	406.696	406.712	592.037	500.382	646.633	630.368	927.476	643.85	755.004	663.007	513.449	495.969	544.568	562.882	711.881	579.777	733.247	513.502	454.565	555.467	1076.34	696.277
	CAR 22:4	493.374	335.264	158.897	418.95	687.586	509.7	503.026	927.767	1106.37	703.774	861.254	931.711	803.646	750.633	629.704	736.14	776.018	729.112	623.014	473.038	304.897	421.334	753.781	489.193
	Cer 34:1;2O|Cer 18:1;2O/16:0	2166.29	1986.97	1812.61	2101.9	3396.9	2307.19	2282.8	2771.99	1771.14	1913.1	2038.09	3354.49	2053.55	1820.16	2015.99	3697.82	2144.49	2814.33	2307.11	1870.79	2376.53	2236.4	1598.29	1636.28
	Cer 36:1;2O|Cer 18:1;2O/18:0	75028.4	70899.1	69100.5	95097.9	107560	76804.5	87285.1	104293	83988.8	73181.8	83428.3	100441	88545.2	71128	77667.1	119011	73962.2	98323.7	89531.2	74805.3	82833.9	82422.8	83842.2	69940.4
	Cer 36:2;2O|Cer 18:2;2O/18:0	9378.72	6506.11	5786.42	6879.19	14673.4	8478.42	8207.25	17448.9	8782.3	7461.84	11071.1	18504.4	10616.9	9738.67	10528.2	22324.7	11658.5	12811.4	9736.28	6582.47	8653.32	8124.82	5555.74	5396
	Cer 38:0;2O|Cer 20:0;2O/18:0	600.284	604.235	750.735	774.735	732.24	649.455	792.199	658.437	502.953	662.408	499.66	455.511	653.518	1083.46	483.236	532.26	437.448	967.122	734.488	745.722	577.485	681.809	725.477	622.46
	Cer 38:1;2O|Cer 18:1;2O/20:0	3244.07	2272.57	2603.19	2327.48	2659.77	2251.23	2421.37	1612.19	1800.58	1536.06	1353.78	1385.35	1870.42	1716.99	2182.09	1708.3	1176.76	1929.52	1880.31	2276.24	2435.95	2209.37	2920.8	2632.91
	Cer 38:1;2O|Cer 20:1;2O/18:0	21675	25074.9	22604.7	36425.7	27628.6	24024.3	27508.9	34422.1	25940.4	24446.2	29179.3	25460.8	32266	30014.1	22176	34086.8	24864.2	35282.2	34710	24082.4	24213.6	23713.2	28328.5	22598.8
	Cer 38:2;2O|Cer 18:2;2O/20:0	1696.28	1158.27	1087.47	1197.83	2166.75	1549.99	1374.85	2258.69	1099.05	1151.38	1390.88	2173.62	1515.32	1397.48	1666.28	2415.26	1360.36	1839.67	1258.01	1207.67	1412.7	1369.72	1020.84	978.754
	Cer 39:1;2O|Cer 18:1;2O/21:0	2100.34	2288.02	2412.36	4722.76	2259.12	2318.82	2819.42	2341.2	1763.68	1957.31	2115.77	1300.42	1891.16	1583.87	1793	1786.93	1378.28	2233.99	2133.54	2769.53	2665.64	3193.6	3123.74	2144.46
	Cer 40:1;2O|Cer 18:1;2O/22:0	6629.65	6882.02	6662.18	10516.5	7619.9	7027.48	7332.02	7432.48	9148.44	6476.64	6558.78	6267.56	8508.64	7241.42	7388.28	8399.81	4852.73	8206.39	6853.89	7967.85	7627.55	7357.14	11176.9	9608.58
	Cer 40:2;2O|Cer 18:1;2O/22:1	3963.98	3257.32	3389.98	3114.13	3452.27	3052.37	3239.22	2719.67	2733.63	2490.29	2328.63	2314.85	2709.47	2805.99	3882.4	2529.33	2732.02	3006.58	2941.76	3432.15	3687.72	3055.74	3837.08	3666.88
	Cer 40:2;3O|Cer 18:1;2O/22:1;O	2966.08	2180.6	2187.37	1973.76	2382.04	2101.01	2509.09	1828.66	1875.89	1950.55	1640.07	1688.33	1766.22	1900.86	2240.31	1769.56	1735.83	1874.94	2265.16	2085.24	2370.48	1973.6	2352.32	2216.27
	Cer 41:0;3O|Cer 18:0;2O/23:0;O	4021.09	2633.66	3479.01	2051.6	2990.65	2852.73	3559.78	2006.49	3285.63	3216.04	1085.84	2092.22	2309.19	2417.35	2593.06	2011.74	963.499	2380.86	2544.04	2851.85	2841.25	3301.43	3061.01	3634.42
	Cer 41:1;2O|Cer 18:1;2O/23:0	6094.82	4583.11	4890.74	5350.85	5124.81	4621.53	4803.14	4031.85	5119.73	4194.25	3996.04	3940.08	5445.35	4258.07	5618.86	4198.02	2982.58	5393.47	4307.68	5164.55	5271.11	4631.42	5821.51	5407.12
	Cer 41:1;3O|Cer 18:1;2O/23:0;O	23964.1	17774.8	19300	12959.6	17748.3	17680.8	20573.2	10650.7	20448.7	17801.6	10786.5	13298.5	13674.3	11471	19603.9	11060	8745.01	12747.1	13160.7	16393.1	18543.8	17567.5	19252	20461
	Cer 41:2;3O|Cer 18:1;2O/23:1;O	2506.27	1884.02	1851.75	1717.77	1617.6	1696.31	1875.39	1534.59	1977.42	1871.31	1662.68	1325.2	1542.57	1697.32	1847.26	1473.73	1337.72	1637.4	1842.88	1689.83	1973.93	1602.4	2207.81	2034.56
	Cer 42:0;2O|Cer 18:0;2O/24:0	2715.82	2558.22	2673.72	3677.06	2379.27	2537.19	2129.98	2541.17	4116.13	2988.08	2632.1	2138.1	3895.01	3237.49	3318.69	3107.85	1486.37	3421.99	2801.26	2884.99	2545.87	2402.07	4716.52	4647.92
	Cer 42:0;3O|Cer 18:0;2O/24:0;O	3596.94	3730.21	2984.71	4314.87	3413.39	3165.95	2623.21	4011.56	4526.45	3652.76	4173.87	3038.16	4164.79	3937.54	4605.96	4046.51	4391.15	4340.03	4182.35	3829.97	3944.41	2872.48	5986.14	5315.65
	Cer 42:1;2O|Cer 18:1;2O/24:0	13583	10909	11459	13395.3	12218	11866.4	10697.1	11023.3	14127.7	10928.1	11106.7	10464.5	14635.7	12012.9	13687.8	11950.6	9483.1	14519.2	11460	12250.9	12519.7	10068.2	15363	14717.1
	Cer 42:1;3O|Cer 18:1;2O/24:0;O	8430.23	7740.93	7048.34	7882.41	7593.24	7018.89	7152.08	7269.86	7663.8	7236.09	7492.9	6789.52	7506.53	6912.88	8509.32	7135.16	7924.65	7801.67	7356.86	7446.47	8165.17	7021.51	8360.44	7990.95
	Cer 42:2;2O|Cer 18:1;2O/24:1	25367.5	22053.3	20971.5	23196.3	21885.4	20977.9	21177.6	21430.8	23113.1	21283.3	22202.8	19250.2	21434.9	20016.6	25395.5	20364.7	22327.5	22915.6	22269.8	22018	24314.5	20152.5	25135	24019.4
	Cer 42:2;3O|Cer 18:1;2O/24:1;O	11962.3	10269.4	9443.9	11128.8	10195	9408.1	9865.36	11636.9	10615.1	11016.9	12034.2	10508.8	11591.2	11513.3	11502.7	11308.3	12494.1	12299.9	12210.7	9936.39	10778.2	9122.25	10614.7	9870.72
	Cer 42:3;2O|Cer 18:1;2O/24:2	1218.06	1207.5	996.173	1261.08	1866.73	1236.5	1383.31	2013.42	1041.5	1056.15	1327.16	2288.68	1191.49	1008.98	1383.82	2313.51	1638.41	1727.35	1379.45	1140.21	1399.48	1330.29	1103.01	986.575
	Cer 42:3;2O|Cer 18:2;2O/24:1	2679.28	2565.17	2305.08	3134.4	2407.82	2170.3	2427.94	2822.67	3141.02	2612.66	2821.68	2312.39	2624.24	2297.1	3136.25	2491.25	2876.45	3060.59	2827.81	2791.5	2724.12	2471.35	3581.73	2942.83
	Cer 43:2;2O|Cer 18:1;2O/25:1	1921.97	1649.92	1536.1	1616.81	1445.38	1385.65	1677.52	1506.54	1742.36	1737.67	1672.89	1409.27	1606.22	1477.28	1915.55	1443.14	1590.47	1796.28	1778.37	1751.15	1845.69	1464.09	1904.69	1700.36
	Cer 44:2;3O|Cer 18:1;2O/26:1;O	542.965	480.555	455.158	526.732	423.233	422.045	482.397	510.791	491.056	527.987	562.49	426.782	598.398	513.864	532.584	562.824	459.903	643.515	522.828	426.507	478.498	425.047	522.588	482.622
	CL 68:2|CL 34:1_34:1	1512.77	1619.61	1521.91	1899.66	1594.23	1537.33	1272.4	1493.61	1915.14	1551.93	1868.43	1629.17	1740.31	1771.71	2136.33	1667.55	972.53	1652.28	1664.82	1385.6	1620.52	1353.73	2293.96	2014.05
	CL 70:3|CL 16:0_18:1_18:1_18:1	3354.42	4246.08	3600.65	4463.95	4352.73	3546.66	3590.25	3921.62	4866.51	3753.14	4601.55	4163.02	3904.85	3947.63	5282.65	3831.94	3326.47	3671.38	3872.87	3691.83	4179.14	3128.95	5408.64	4374.4
	CL 70:4|CL 34:2_36:2	6753.12	8367.94	7360.65	10704.4	8864.85	6659.71	7982.09	9068.72	10375.3	8125.83	9667.84	8807.11	8455.01	8081.06	10477.2	7843.98	7862.91	8404.13	8753.46	7942.22	8390.79	7138.14	10312.4	8203.09
	CL 70:6|CL 16:0_16:1_16:0_22:5	1715.37	2224.84	2022.16	2615.76	2482.51	1808.46	2386.57	1983.65	2379.42	1775.67	2262.73	2076.22	1909.68	1876.76	2584	1853.81	1903.5	1808.37	1970.7	2206.66	2333.88	1954.5	2800.93	2285.44
	CL 72:10|CL 36:5_36:5	748.708	922.92	826.469	1146.31	1172.86	683.507	1172.05	883.203	991.708	851.221	1047.42	948.038	936.421	770.749	1073.57	799.064	992.053	925.597	918.587	1075.29	992.201	915.114	976.783	838.467
	CL 72:4|CL 18:1_18:1_18:1_18:1	14593.1	18431	15788.8	21153.6	19658	15166.1	16686.6	20314.8	23684.8	18715.1	22179.6	20452.1	19866.9	19236.3	24278.5	18769.8	17349.1	17736	16838.5	17489	17940.7	13288	21200.5	17103.2
	CL 72:5|CL 18:1_18:1_18:1_18:2	692.952	858.163	726.718	1045.11	761.605	681.785	798.52	861.484	1006.91	773.082	878.392	821.631	762.89	724.816	984.979	829.029	760.836	786.417	941.464	779.857	868.755	720.292	1225.72	944.863
	CL 72:7|CL 16:1_18:1_18:1_20:4	9992.3	13242.8	11260.4	16295.7	14677.6	10214.7	14303.7	13263.2	15931.8	12008.7	14667.6	13202.7	12414.9	11483.7	15875	12077.7	12572.4	12377.4	13243.7	13280	13842.4	12133.3	16980.9	13284.3
	CL 74:1|CL 39:0_35:1	12960.7	12128.9	11470.1	11335.7	12749.3	11501.3	13179.7	15480.7	12025.2	14015.3	15355.6	15610	14027.1	13101.8	12256.8	12315	15531.2	14262.8	14053.3	11076	12437	10797.2	11094	9707.25
	CL 74:10|CL 36:5_38:5	5972.17	8373.45	7137.34	10621.7	9597.7	6108.01	8661.51	8400.78	9082.14	7768.12	9116.01	8804.96	8197.32	6807.08	9497.43	8073.58	8738.63	9002.99	8864.71	8069.07	8793.33	8286.7	9711.05	8137.7
	CL 74:11|CL 36:5_38:6	1490.39	2022.91	1749.52	2877.47	2205.15	1606.35	2199.85	2080.32	1957.77	1904.26	2044.94	2064.24	1996.9	1394.74	2124.61	2116.59	2328.45	2274.94	2436.97	2040.88	2207.6	2473.66	2912.31	2285.1
	CL 74:5|CL 36:1_38:4	212.535	181.753	188.773	195.147	204.349	192.403	224.646	154.232	145.988	145.449	142.068	156.252	163.43	142.552	191.221	172.156	77.2034	183.549	207.214	202.157	188.075	182.298	209.114	192.12
	CL 74:7|CL 18:1_18:1_18:1_20:4	15772.9	20752.8	17655.5	22194.7	22967.1	16116.1	22349.4	20975.8	24510.2	19092.1	21196.6	20340	18436.7	17884.6	24192.8	18323.8	18214.7	18576.8	18777.4	20427.9	21475.9	18452.4	25372.2	19463.9
	CL 74:8|CL 36:3_38:5	12897	17487.6	14496.5	22339.7	17012.8	14131.5	16586	17569	19445.6	16654.8	17864.5	16763.7	15848.6	13931.4	20421.4	18178.3	17135.6	17083.7	19261.2	15919.5	18205.3	16807.9	25863.5	19490.7
	CL 75:2|CL 41:0_34:2	992.647	1013.26	859.265	1100.29	930.313	944.989	876.535	966.147	783.865	877.83	936.395	961.355	895.586	732.376	945.416	920.836	1466.65	1049.81	994.031	821.466	1046.9	902.519	997.25	898.863
	CL 75:6|CL 35:0_40:6	30664.8	33932.8	28608.1	34177.7	37183.3	29676.1	36844.2	30170.8	31582	30314.3	30541.7	30775.8	28850.8	25493.4	32454.2	27058.6	32472.7	31026.7	31352.1	31513.8	35126.5	31533.5	32055.2	28370.9
	CL 76:10|CL 32:4_44:6	1987.25	1535.41	1634.42	1387.34	1817.81	1592.98	1754.14	1672.86	1472.11	1828.46	1577.19	1544.18	1548.4	1482.85	1604.9	1166.8	1698.91	1653.34	1632.13	1465.72	1657.48	1532.25	1209.67	1303.3
	CL 76:11|CL 38:5_38:6	6598.63	7965.53	7014.35	15843.4	9055.61	6963.21	8873.5	9550.34	9115.47	8042.7	8362.42	9456.82	9185.65	6706.36	9389.75	14729.5	13914.8	14389.6	14701.7	8078.94	8753.74	11974.7	18075.4	13876.8
	CL 76:12|CL 38:5_38:7	4862.41	7081.23	5947.77	7023.67	7348.18	5955.08	7557.6	6792.39	7617.61	7278.87	7991.83	7922.08	7233.47	5410.97	8166.65	5173.82	7109.13	7706.06	6114.15	7052.66	7479.04	5241.67	5977.62	4831.11
	CL 76:2|CL 35:1_41:1	780.68	1267.76	972.012	524.781	1079.24	1272.36	947.469	1592.72	777.331	1369.51	1582.1	1482.52	1471.87	1558.25	1180.18	1381.18	2407.86	1441.23	1360.57	967.271	1226.49	879.766	672.697	524.936
	CL 76:6|CL 37:0_39:6	1851.53	1966.75	1671.48	2011.39	1964.79	1860.27	1824.38	1993.79	1764.18	1826.28	2149.33	2153.16	1849.9	1668.92	2113.72	1811.92	2915.29	2090.26	2024	1733.16	1580.87	1694.29	2063.07	1656.97
	CL 76:9|CL 18:1_18:1_18:1_22:6	896.925	1199.48	938.477	1312.15	1188.49	811.358	1151.43	1108.96	1506.08	1062.79	1214.58	1162.01	984.223	1043.67	1498.57	1072.03	944.906	1013.26	1135.23	1044.93	1147.34	883.08	1510.72	1115.76
	CL 78:10|CL 39:3_39:7	728.659	806.117	655.326	940.877	856.355	689.208	799.18	864.119	938.889	747.163	888.108	819.923	861.372	671.241	963.244	642.162	733.662	756.925	807.186	774.209	871.522	659.948	901.026	813.231
	CL 78:12|CL 18:1_18:1_20:4_22:6	1039.41	1474.76	1110.03	1493.1	1412.53	1002.61	1362.89	1213.58	1599.78	1335.84	1451.23	1175.92	1103.65	1020.15	1579.4	1146.91	1110.25	1196.91	1265.29	1304.24	1337.9	1161.78	1816.23	1233.51
	CL 78:8|CL 18:0_20:0_20:4_20:4	5233.27	6129.26	5416.96	6053.26	4850.08	5835.32	4853.98	4416.4	4519.86	5724.61	5772.47	3114.98	4404.87	3886.79	5241.94	4189.22	4053.97	4980.36	4986.91	5253.42	6180.36	6552.15	6218.76	6200.86
	CL 79:15|CL 36:5_43:10	643.431	726.271	718.148	736.943	769.497	735.644	682.573	741.137	679.348	834.886	783.263	683.776	660.295	619.106	675.904	610.805	681.291	728.498	671.957	673.779	777.807	678.43	657.078	663.283
	CL 80:14|CL 18:1_22:6_18:1_22:6	7876.85	10388.2	8087.73	12494.8	10591.8	8795.44	10578.4	11263.5	13250	10058.8	12137.7	11213.8	9668.02	9993.27	13148	10767.6	9735.92	10011.7	9745.65	9514.81	10467.6	8924.64	12159.3	9546.51
	CL 80:15|CL 40:7_40:8	5515.38	7232.97	5877.34	8704.51	7225.38	6018.86	7045.99	7268.17	8899.02	7225.64	8526.66	7870.52	6538.36	6388.82	8966.47	7979.44	6845.07	7698.75	7227.98	6899.28	7754.78	6903.71	8783.29	7310.79
	CL 80:16|CL 38:6_42:10	844.986	1175.11	1040.73	1678.53	1184.6	976.911	1182.72	1333.81	1339.45	1307.84	1273.38	1392.23	1176.69	960.179	1336.99	1462.01	1330.88	1432.1	1507.98	1115.04	1277.13	1308.49	1682.51	1310.38
	CL 80:17|CL 38:7_42:10	391.702	526.377	457.767	665.863	610.578	418.634	560.736	561.005	667.339	603.604	694.412	760.842	588.894	552.243	703.908	607.286	605.599	686.222	545.39	613.377	574.68	420.71	563.996	447.048
	CL 81:10|CL 40:5_41:5	2171.96	2182.79	1783.2	2327.83	2310.5	1859.72	2178.8	1921.96	2250.15	1887.3	2068.9	2136.23	2211.76	1994.38	2264.65	1944.06	2103.25	2239.12	1924	2052.64	2053.28	1749.41	2399.5	1913.37
	CL 82:13|CL 43:6_39:7	3155.32	3927.24	3008.01	4655.4	3737.26	3021.86	3348.05	3845.22	4708.37	3607.66	4026.13	4037.99	4136.17	3582.92	4590.49	3768.81	4108.56	3991.78	4129.2	3899.15	4155.25	2921.6	4876.14	3926.39
	CL 82:17|CL 40:7_42:10	3677.1	4615.15	3858.66	5078.54	4889.73	4008.43	5157.73	5112.38	6258.24	4844.49	6013.89	5332	4650.62	4703.69	6461.85	5143.93	4648.65	5032.86	4719.44	4592.58	4920.81	3614.4	5412.02	4309.58
	CL 82:7|CL 43:3_39:4	3894.83	4994.34	3747.02	5282.51	5399.93	4117.86	4892.24	5389.85	3654.42	4414.16	5860.7	5357.28	4953.97	3849.12	4402.08	4864.81	6227.81	5202.25	4529.01	4375.77	5065.5	4227.32	5318.96	3547.21
	CL 84:19|CL 18:1_22:6_22:6_22:6	1722.93	2405.52	1913.8	2864.74	2203.17	1906.33	1973.84	2684.76	3232.55	2630.85	3296.55	2881.17	2375.84	2524.11	3358.25	2664.41	2206.59	2386.78	2360.7	2171.77	2240.75	1645.51	2477.7	2464.24
	CL 85:10|CL 43:4_42:6	418.013	317.323	250.666	251.616	322.758	265.461	282.374	311.424	260.239	274.553	315.248	342.207	307.142	302.5	293.166	274.566	398.615	350.738	322.226	293.197	358.458	281.214	320.989	257.446
	DG 34:1|DG 16:0_18:1	1260.39	2137.03	1468.97	4727.83	1954.25	1406.72	1483.1	2409.86	1453.07	1109.42	1667.38	1327.04	1504.38	2043.61	1629.49	1711.66	1981.17	1641.56	1792.54	1971.84	1897.57	1681.85	2108.92	1677.83
	DG 36:1|DG 18:0_18:1	6275.3	7885.07	6799.72	10823.9	8209.76	6226.57	6614.25	9980.59	8822.52	6243.93	7553.91	8212.8	9331.84	5612.56	7635.96	7727.14	7225.36	7543.12	6798.61	8219.15	7864.88	5039.89	9984.35	8002.36
	DG 36:2|DG 18:1_18:1	2942.75	3837.44	2889.7	4917.93	3396.24	2815.28	3030.84	4259.9	3678.1	2744.33	3295.37	3522.36	3824.18	2848.3	3489.16	3263.09	3882.4	3862.45	3745.18	3642.76	3843.31	2219.57	4377.7	3727.26
	DG 36:4|DG 16:0_20:4	5570.99	4737.01	5120.66	6645.09	5024.14	4853.76	5785.73	5299.16	4616.58	5465.51	5057.27	4312.71	4827.45	3319.49	4723.78	4651.18	4330.19	4917.01	4512.73	4835.97	5179.78	4366.67	4744.03	4513.24
	DG 38:4|DG 18:0_20:4	36111.6	34741.7	37070.1	49071.7	41188.3	26433.1	44425.7	41952.5	35705.3	32145	30088	38042.2	50045.9	32909.8	31997.3	41780.8	35974.6	42464.8	31755.2	31995.9	33380.4	27762.8	41345.5	33284.2
	DG 38:5|DG 18:1_20:4	3245.37	2638.53	2952.39	3316.38	3089.34	2527.38	3092.53	3255.51	2747.01	2898.16	2588.3	3275.47	3609.9	2490.77	3068.5	3292.55	3124.95	3477.11	2776.54	2898.8	3141.94	2025.65	2832.97	2731.67
	DG 38:6|DG 16:0_22:6	3917.54	3300.19	3184.29	4585.69	3975.46	3331.53	3900.75	4177.78	3724.37	4194.5	3767.21	3693.43	4137.26	3114.3	3841.15	3497.51	3769.98	4349.69	4092.8	3443.35	3460.23	2997.03	4154.04	3625.34
	DG 40:4|DG 18:0_22:4	3498.73	3715.77	3442.43	4131.07	4272.93	2978.98	4035.35	4405.09	3360.89	3131.44	3058.39	4191.75	3843.54	2084.25	3114.9	3482.66	3783.93	3268.09	3209.3	3321.44	3496.34	1798.55	3898.53	2815.67
	DG 40:6|DG 18:0_22:6	1326.86	1053.75	1205.55	1162.88	1278.71	1060.48	1395.77	1239.33	1070.5	1057.25	1020.04	1325.32	1159.69	792.495	915.636	1206.63	1059.85	1190.78	1051.66	860.449	1021.95	818.443	1063.55	890.563
	DMPE 32:0|DMPE 16:0_16:0	8915.17	8172.39	8671.3	9471.61	10057.7	8593.48	10649.9	7939.89	7536.17	7681.72	6423.73	7870.04	8198.38	7464.37	8276.21	7928.71	3841.62	9058.05	9280.79	8940.61	9260.13	8862.66	9621.8	8165.02
	DMPE 32:1|DMPE 16:0_16:1	6500.44	7182.79	5879.34	7708.3	7044.55	5701.43	6388.24	5759.9	6198.85	5207.47	6059.19	5145.92	5978.95	5106.44	6737.43	5038.7	7385.23	6301.68	5685.09	6636.82	7370.47	5869.26	7060.46	6348.02
	DMPE 34:0|DMPE 16:0_18:0	3048.98	2658.91	2761.02	2614.16	3026.72	2724.51	3244.37	2616.57	2748.45	2878.22	2457.94	2702.54	2528.31	2253.56	2587.92	2526.84	2367.9	2833.37	3075.92	2644.68	2890.64	2710.62	2562.91	2468.02
	DMPE 34:1|DMPE 16:0_18:1	10927.4	9526.35	9122.47	8606.88	9516.79	9620.61	9809.44	8828.29	8676.85	9494.4	8562.25	8396.17	8191.49	7852.52	9173.21	8104.01	9317.33	9453.64	9282.83	8814.22	9904.4	8416.2	8426.06	8993.74
	DMPE 36:2|DMPE 18:1_18:1	24471.2	26633.1	19687.4	24907.6	21789.4	22695.2	18573.3	26028.5	28177.4	25322.1	30538.3	22869.7	26855.1	28558.3	25291.4	25012	40730.1	25868.1	23604.1	20984.7	25075.9	15807	29763.3	26677.5
	DMPE 38:4|DMPE 18:0_20:4	3338.98	3198.59	3407.56	2723.95	3480.02	3114.93	3383.92	2508.19	3287.88	3231.32	2646.07	3085.97	2563.55	2219.97	3184.21	2453.73	2744.22	2773.97	3194.05	3174.65	3399.92	2860.73	3336.67	2992.01
	DMPE 40:2|DMPE 20:1_20:1	3249.39	2699.7	2586.46	2609.28	2260.46	3034.94	2285.33	2988.97	2580.78	1097.1	3493.73	2017.36	2256.2	2273.98	2430.94	2988.52	2284.26	2766.93	2227.18	2548.77	2007.59	1799.67	2830.03	2747.13
	FA 16:0	143277	125384	99903	114926	171368	119709	129937	160490	132991	117774	135747	143950	124766	146067	123623	150309	146827	160692	143797	108754	133203	107770	130003	120519
	FA 17:0	3308.31	3112.07	2215.82	2651.6	4821.74	2977.32	3144.55	4526.43	4151.97	3040.44	3655.57	4234.63	3892.6	4068.72	3289.19	5197.75	4274.77	4910.12	3505.43	2888.69	3754.34	2391.56	4036.72	3498.38
	FA 18:0	291139	246156	203674	239342	314283	250725	262914	297300	252904	235327	262058	275121	258732	265223	246782	279591	260140	297960	269574	216250	251594	220424	249819	235912
	FA 18:1	119408	102394	74668.9	89481.3	165645	108545	103662	201402	122250	89130.7	133245	211511	157028	137954	136549	192981	175548	168739	121420	91355.6	181456	79550.6	114829	95399.5
	FA 18:2	8797.83	7716.09	5553.86	4595.66	11808.3	8971.17	8185.86	18517.6	9776.99	5542.85	10680.4	25585.5	12494.4	10402.2	8581.31	19869.6	16906.5	18799.5	10588.6	5726.21	24792.7	6300.47	9283.94	7480.92
	FA 19:0	744.941	651.547	440.203	577.276	895.735	697.158	547.739	1013.13	607.505	560.773	787.272	856.803	710.858	833.403	655.061	1079.72	801.126	901.678	635.514	522.755	749.701	495.751	738.282	727.648
	FA 19:1	475.477	422.98	270.917	355.366	544.281	420.241	405.244	867.015	460.647	334.829	492.145	769.855	668.72	617.879	504.788	861.849	702.485	677.935	507.026	363.148	512.127	354.06	609.842	493.817
	FA 20:0	8747.34	8279	5773.46	8293.63	11177.1	8258.82	7677.74	11809.9	9119.12	7473.5	9177.37	10969.8	8547.79	11351.6	7614.44	12061	8668.07	11130	8482.82	7200.36	9077.3	6984.88	8728.63	9539.6
	FA 20:1	8443.96	7524.55	5545.44	6386.17	11598.1	7229.72	5403.51	16476.5	7714.08	5754.03	9781.68	17050.9	12636.4	11250.3	9259	16682.4	14326.6	11825	7617.06	6023.44	8386.41	5037.99	9631.59	8354.11
	FA 20:2	1135.08	899.2	765.454	974.963	2971.2	1039.6	946.149	2174.37	1920.49	835.266	1424.22	2488.01	1918.32	1369.67	1365.39	2298.95	1793.4	1671.97	971	983.715	1290.09	1431.14	1446.44	962.735
	FA 20:3	3112.77	3042.73	2113.94	2846.22	5004.74	3379.75	2742.95	5331.82	2904.2	2255.39	3535.16	6095.57	4078.65	3403.87	4003.07	6142.44	5448.41	4826.69	3447.77	2502.84	4549.68	2921.01	3960.84	3244.76
	FA 20:4	325917	289631	214784	267265	361759	308522	325252	354282	318261	283823	312474	333205	317848	275168	313694	326739	340962	353498	314672	270402	316162	277972	301308	256903
	FA 21:0	592.93	520.049	417.62	576.401	778.951	534.638	429.362	820.233	479.833	410.839	561.452	791.698	648.87	598.569	599.068	834.218	617.632	712.955	480.217	477.065	712.948	458.218	613.036	565.171
	FA 22:1	3432.74	2911.82	1916.78	2251.7	4363.38	2932.84	1961.54	6241.34	2501.61	1955.88	3549.29	6205.62	4409.77	4247.37	3824.63	6562.56	6010.84	4339.97	3291.31	2450.24	3433.33	1889.11	2924.87	3028.97
	FA 22:4	10733.8	9752.75	6648.89	7898.67	19509.2	11339.9	8999.02	23118.8	10994.5	7356.69	14284.5	24880.6	16673.8	14575.1	12772.5	23665.2	19219.7	17014.9	10372.5	7467.91	14851.1	6954.24	10356	8477.86
	FA 23:1	747.808	597.266	353.357	624.253	946.759	600.301	432.866	1585.12	561.37	414.509	872.495	1657.1	1143.21	1159.76	978.306	1716.72	1477.24	1125.71	801.592	560.774	800.582	430.267	628.079	656.24
	FA 24:1	1125.1	635.21	536.615	546.941	1021.88	835.992	565.681	1843.63	551.284	630.912	999.433	1867.89	1201.66	1169.11	1038.23	1896.02	1854.86	1330.79	918.251	647.872	869.705	578.075	558.897	682.254
	HexCer 34:1;2O|HexCer 18:1;2O/16:0	2558.15	1796.71	2045.87	1700.91	1987.66	1927.31	1685.72	1538.64	1571.3	1516.03	1282.07	1166.98	1588.64	1721.31	2088.26	1291.49	1372.21	1584.29	1627.42	1666.11	1964.5	1683.56	2243.22	1950.6
	HexCer 36:0;2O|HexCer 18:0;2O/18:0	3055.76	2446.2	2551.39	2788.86	2609.85	2705.11	2290.47	2615.81	3097.33	2791.7	2527.93	2037.52	3186.19	3481.71	3334.31	3353.44	2402.41	3141.71	2917.1	2525.84	2712.03	2170.13	3635.1	3886.46
	HexCer 36:1;2O|HexCer 18:1;2O/18:0	88049.1	60759.2	67652.6	60883.5	68815.3	69769.5	62318.1	51704.3	53363.6	61046.1	52177.1	43976.4	60907.4	64459.2	71446.8	62094.4	50613.7	66144.8	59957.3	63067.3	72156.7	60164.7	72541	76105.7
	HexCer 36:1;3O|HexCer 18:1;2O/18:0;O	11018.5	7518.65	10098.4	9116.65	9766.84	9059.98	11168.7	6615.84	8444.58	7793.69	5950.64	6261.77	7743.1	7946.92	7697.53	7518.02	3500.35	8385.36	8943.86	9377.04	9048.26	9311.25	9453.41	9865.58
	HexCer 36:2;2O|HexCer 18:1;2O/18:1	4118.86	2788.19	3702.14	3540.84	3514.05	3404.11	4153.13	2487.83	3181.76	2953.99	2212.36	2388.81	2872.34	2984.58	2852.73	2776.22	1277.82	3072.46	3405.43	3454.02	3411.3	3540.54	3677.28	3731.81
	HexCer 36:2;3O	425.159	375.246	394.518	514.091	473.327	398.365	483.298	379.502	442.738	332.462	413.4	375.406	466.936	409.844	445.24	430.644	310.227	371.515	421.298	474.872	483.291	378.39	614.23	502.779
	HexCer 38:0;2O	6515.04	5518.97	5794.45	5512.37	5266.99	5080.6	4942.46	4628.28	4797.3	4467.75	4034.96	3401.52	4735.77	4881.35	5247.9	4681.74	2926.17	4805.3	4978.64	5506.55	5958.49	5250.39	6435.12	6859.65
	HexCer 38:1;2O	75479.1	53731.4	59712.5	52305.2	61372.9	52629.1	57703.6	41188.2	42231.4	35909.4	33538.5	33790	42968.3	38177.4	50603.2	37941.1	27584.2	45004.1	43060.1	54912.9	57196	51526.3	63170.6	59445.1
	HexCer 40:0;2O|HexCer 18:0;2O/22:0	51094.4	45278.3	43189.6	58723.4	46094	42678.9	38810.1	42705.8	54799.5	41785	39349	32458.3	51838.4	46499.7	48127	46858.9	26023.9	50020.3	46592.8	45181.8	46571.3	41983.6	66244.7	66947.8
	HexCer 40:1;2O|HexCer 18:1;2O/22:0	94875.3	74135.6	78852.2	81382.3	83506.6	76888.8	78819.9	63834	72582	59272	58066.5	57293.3	71935.1	61994.9	78036.1	62595.5	43081.9	73032.7	64341.2	74029.9	80881.6	76823.3	80816.4	83765.3
	HexCer 40:2;2O|HexCer 18:1;2O/22:1	106692	91596.3	90755.9	83332.6	95592.7	84241.2	90959.2	74401.7	74387.2	69848.9	64232	64062.1	72468.8	72438	103954	66543.2	75614.4	83121.7	82347.4	94141	100603	85970.7	102995	98746.5
	HexCer 40:2;3O|HexCer 18:1;2O/22:1;O	48534.1	39678.5	38870.1	33347.8	39090.8	35823.2	41540.8	30383.4	32392	33497.2	28012.5	28000.2	28517.5	31003	38571.5	29365.4	28545	32055.5	38086.2	34657.3	40096	35607.3	38473.7	38061.5
	HexCer 40:2;3O|HexCer 18:2;2O/22:0;O	84824.7	64136.8	66995.8	65057.8	70450.2	61515.1	74587.4	58326.7	65768.2	61176.8	53389.7	59277.5	52713.6	49560.2	66625.5	52442.5	52899.5	57188.5	64200	69472.8	72862.5	69362.2	68022.9	62481.2
	HexCer 41:0;2O|HexCer 18:0;2O/23:0	14420.2	11330.5	12034.6	16456.1	11811.1	11524.6	10672.5	10758.6	16445.1	11465.8	10323.5	8676.99	17202	13166.4	14001.5	12450.8	6336.52	14901.3	12007.9	14388.7	12300.8	11580.7	24577.5	20886.1
	HexCer 41:0;3O	20622.6	11204.2	15185.5	5422.59	14068.5	12523.6	15343.4	7144.8	16963.7	14223.2	2949.29	7035.31	8304.41	7373.33	12732.3	6601.4	3548.77	8841.14	10828.1	9873.05	12397.4	13029.1	12332.2	18748.6
	HexCer 41:1;2O|HexCer 18:1;2O/23:0	26849.2	19842.2	21253.7	21870.8	22331.4	20475	21173.8	17749.5	21337.2	18526.3	18142.8	16659.9	22842.4	17727.9	23810.2	17234.3	13163.9	22561.4	18771.7	22174.7	23101.9	19735.7	24014.3	22654.8
	HexCer 41:2;2O|HexCer 18:1;2O/23:1	185575	134816	147111	99543.7	136037	138068	156139	82231.8	153138	137571	83308	104153	103154	88728.3	147398	85655.2	69189.8	100128	101957	125316	142822	137304	141925	151337
	HexCer 41:2;3O|HexCer 18:1;2O/23:1;O	44202.6	35404.1	35185.9	30299.7	27266.2	33262	36020.1	25065.3	35253.7	35811.6	31285.6	22755.3	25001.2	28186.4	33236	23962.4	22714.7	27056.5	34116.8	30786.5	36074.6	31737.5	38569.4	37023.3
	HexCer 42:0;2O|HexCer 18:0;2O/24:0	52506.5	48071.2	48233.1	70480.8	46261.2	48446.2	38685.3	49993.6	81419.3	55094.2	50769.7	38650	74619.8	58109.9	62098	59208.2	28492	67620	52589.5	54052.8	50076.5	44936.1	90289.7	89843.3
	HexCer 42:1;2O|HexCer 18:0;2O/24:1	64855.1	72902.8	56219.1	81591.9	60255.2	60949.8	49312.9	72213.7	82004.2	70956.9	78829.5	54434.1	71822	67881.9	82529.8	70244.5	77062.9	76296.1	77774.3	71792.2	74239.2	58005	105751	96728.5
	HexCer 42:1;2O|HexCer 18:1;2O/24:0	456947	372702	373622	422480	400866	387179	363690	366918	432771	373271	370394	350085	437551	373605	433280	377771	328817	459165	373874	396995	409983	349963	466731	442572
	HexCer 42:1;3O|HexCer 18:1;2O/24:0;O	3457.61	2087.35	2437.3	2846.02	2272.46	2134.37	2444.2	2249.29	3514.72	2389.58	2053.5	1886.52	3349.85	2848.69	2656.68	2568.22	1291.69	2982.14	2856.65	2684.67	2255.05	2274.16	3889.69	3608.2
	HexCer 42:2;2O|HexCer 18:1;2O/24:1	653507	588556	538292	585300	564874	543888	554095	547931	577721	552529	566357	503908	537137	504143	629939	517284	572805	583753	569312	558104	610263	539438	623234	598159
	HexCer 42:2;3O|HexCer 18:1;2O/24:1;O	77665.5	68042.5	62793.7	71619.3	66599.1	63721.1	67205	76354.6	70817.1	71690	78878.8	68891.2	74473	73309.8	75778	72207.3	80983.9	80531.2	79916.5	66307.7	70679.5	59485.2	70586.5	66478.8
	HexCer 42:3;2O|HexCer 18:2;2O/24:1	79843	78363.3	70091.3	89419.2	72936.5	68979.3	74030.8	80256.5	90112.3	77997.8	84305.4	66961	73301.7	65417.8	93743.6	71053	82350.6	86425.3	84894.4	82980.6	81529.3	78731.8	100173	88375.9
	HexCer 43:1;2O|HexCer 18:1;2O/25:0	26952.1	22313.4	23889.5	33270.3	22709.7	23222.2	21778.5	21806.9	37183.5	24666.2	26733.7	19859.9	36982.9	25148.5	33607.7	25873.1	15483.9	37175.6	21843.4	30963.8	28113.4	24276.5	44206.9	39147.2
	HexCer 43:2;3O|HexCer 18:1;2O/25:1;O	24588.2	21579.5	19291.1	22044.1	18163.6	18518.7	21524.7	22626.5	22958.7	24734.6	26690	19974.5	24391.4	25285.4	22622.2	22655.6	21394.8	27042.2	26199.5	21077	22011.9	18175.7	22579.5	20715.7
	HexCer 44:1;2O|HexCer 18:1;2O/26:0	3835.15	3444.57	3543.64	4687.86	3666.36	3369.98	3132.85	3579.51	6392.82	3965.96	3917.97	3397.7	6083.98	4292.96	4978.34	4804.97	2705.76	6157.76	3653.03	4245.08	3788	3382.15	6836.67	6262.49
	HexCer 44:2;3O|HexCer 20:1;2O/24:1;O	13348	11109.2	10859.7	11689.3	10653.6	10233.3	11946	12948.6	10653.8	11624.2	12622.5	10240.1	13210.9	12873.6	11743.2	14028.5	10553.7	18001.1	13328.5	10177.7	11256.9	11161.4	10752.7	10228.7
	LysoPC(15:0)	10352.7	7603.9	7525.67	7631.95	7735.62	7493.75	8422.25	7193.38	6630.1	8467.83	7527.13	7234.74	6787.29	6459.68	7123.51	6758.68	7318.65	7914.25	8537.91	7116.76	8442.63	8684.17	6971.07	6619.31
	LPC 16:0	13203.3	14037.1	11405.6	10839.9	15593.5	11674.5	13129.7	14457.4	17843.2	13208	14676.4	14565.9	14535.1	10626.4	15064.1	14150.4	15127.8	15199.4	12743.5	15270.2	14996.5	10006.9	19530.2	14648.2
	LPC 16:1/0:0	2808.01	2708.92	2432.7	1887.89	3213.28	2193.39	3014.12	3185.9	4136.81	2682.92	3325.18	2845.25	3513.18	2309.26	3403	2877.49	3369.08	3550.82	2697.32	3266.84	3370.3	2003.73	4453.63	2924.69
	LPC 17:0/0:0	1282.67	1255.93	1009.67	1144.61	1293	1080.68	1087.3	1377.88	1597.32	1215.76	1386.93	1402.25	1607.2	1175.08	1283.87	1515.58	1560.62	1526.79	1319.94	1377.63	1855.14	1150.55	2089.17	1444
	LPC 18:0/0:0	118351	130468	115386	106937	149412	105804	122393	148160	195425	113383	146531	164470	156943	120556	136324	140663	141835	145312	123519	138920	142845	101916	203697	134451
	LPC 18:1/0:0	88470.1	80999.3	72001.5	53339.6	99078.9	75107.8	83683.8	104215	159854	95267.2	115153	98279.5	120668	75407.1	106202	102707	110927	113103	88671.5	104654	101574	54175.5	172576	103811
	LPC 18:2/0:0	3810.85	2843.07	2743.81	1593.15	3042.45	2471.72	2907.97	3446.57	6001.96	3247.49	3787.66	4052.65	3636.32	1911.75	3690.58	3474.58	3619.58	3639.12	3358.26	3511.54	3353.85	2527.73	6202.83	3685.99
	LPC 19:0/0:0	622.756	520.836	453.556	430.947	481.66	453.507	432.155	608.584	701.714	477.581	625.962	479.743	770.716	550.868	644.296	705.605	743.613	717.673	745.029	639.006	733.641	646.677	1168.82	660.133
	LPC 20:0/0:0	3051.15	2925.27	2265.18	2876.18	2636.2	2614.62	1908.03	2891.91	3557.14	2530.86	3166.03	2503.42	3710.79	3240.18	3239.82	3124.97	3835.06	3318.58	2744.28	3168.87	4097.04	2269.01	5416.44	3976.61
	LPC 20:1	598.436	616.051	524.552	470.456	579.117	548.137	467.856	618.33	911.651	613.68	728.203	582.656	713.191	617.395	741.11	652.745	765.396	692.681	533.766	617.739	617.685	369.135	992.392	759.004
	LPC 20:2/0:0	411.091	432.916	311.776	269.277	471.468	390.271	379.529	547.622	693.97	428.863	460.53	713.569	571.82	398.985	484.024	753.874	630.062	647.859	550.876	408.146	588.439	299.411	761.787	492.305
	LPC 20:4	866.538	819.481	678.931	472.411	1104.51	733.548	968.245	989.598	1348.65	1050.53	1070.32	1145.56	1106.78	613.277	979.232	1039.21	1090.04	1171.66	827.93	909.855	973.521	497.136	1211.14	823.571
	LPC 21:0/0:0	409.336	332.456	288.931	403.321	293.707	329.913	291.75	331.668	399.667	300.1	352.157	237.933	384.081	318.015	362.272	285.822	328.716	328.417	335.444	406.245	486.088	287.572	671.781	468.393
	LPC 22:0	215.188	246.295	186.394	303.216	209.039	215.743	152.22	249.76	305.502	221.966	273.863	201.039	279.577	277.916	292.33	252.655	350.489	275.697	221.531	271.097	293.644	154.754	421.155	349.931
	LPC 22:1/0:0	1238.01	1132.43	914.044	1055.66	1062.37	893.312	841.136	1329.46	1491.57	1100.89	1328.34	1043	1439.21	1263.98	1303.07	1287.25	1488.16	1390.12	1249.47	1240.55	1195.14	813.957	2105.17	1532.97
	LPC 22:4/0:0	723.846	646.925	584.948	339.523	933.255	630.13	777.959	1055.94	1620.71	942.375	1121.96	1131.83	1155.67	626.536	837.372	1245.23	1009.06	1183.25	734.007	788.068	802.143	430.778	1421.65	736.524
	LPC 22:6	759.964	705.942	569.387	442.355	851.18	658.038	655.524	982.226	1222.07	938.81	948.359	1067.86	1032.43	667.92	905.282	1060.61	995.474	1081.59	810.114	701.793	811.217	363.087	1036.46	717.012
	LPC 23:0	957.797	850.323	651.531	1271.11	739.798	781.941	641.444	1004.7	1239.83	942.502	1146.82	759.325	1262.25	925.737	1231.62	927.06	1071.58	1136.59	880.671	1167.1	1285.42	654.737	1955.83	1467.7
	LPC 23:1	243.768	245.768	212.399	227.502	187.79	188.107	192.64	262.921	301.844	240.096	270.052	227.44	304.27	278.677	296.865	301.7	304.171	317.957	291.104	285.849	313.212	183.711	430.029	302.717
	LPC 24:0	372.868	408.703	271.767	562.169	310.436	385.022	201.627	478.716	559.934	445.339	578.542	422.882	634.046	532.594	533.536	538.163	765.715	657.156	353.1	436.528	491.532	234.588	735.968	644.432
	LPC 24:1/0:0	1293.9	1373.53	971.634	1429.85	1063.73	1124.61	837.46	1582.97	2102.67	1585.84	1946.07	1437.98	2233.32	1714.4	1912.69	1654.15	2376.43	2068.05	1527.63	1609.05	1732.38	974.188	2552.18	1970.86
	LPC 25:0	731.891	630.444	468.336	869.995	540.758	628.385	398.4	829.691	1235.69	930.575	1338.97	805.491	1464.71	1129.17	1045.67	1036.15	1304.41	1448.31	738.966	818.786	857.207	491.859	1265.93	1075.97
	LPC 26:1/0:0	412.258	403.328	322.652	463.418	299.144	389.662	253.947	543.604	929.636	668.069	1007.58	612.936	935.714	813.539	840.095	785.435	983.115	969.514	605.931	500.413	539.714	298.808	849.979	756.881
	LPC 28:0	163.12	198.891	137.592	257.212	216.198	146.9	170.575	162.338	201.33	75.5651	146.613	107.107	153.361	156.788	369.545	659.659	679.069	1031.32	591.781	425.38	487.626	1128.22	2928.88	1604.96
	LPC O-16:0	1014.97	1105.7	930.394	863.811	969.342	907.224	827.134	936.629	1274.82	761.211	918.562	830.376	1046.54	862.622	1139.76	951.088	1136.5	1009.5	860.532	1343.43	1368.99	900.272	2130.77	1338.65
	LPC P-16:0	24495.1	16843.9	16070.2	14377.8	17044.6	19668.1	11735.2	12560.7	14565.7	12703	12795.8	12472.2	16948	13696.6	16520.1	14899.3	17654.5	17588	12606.1	19991.4	22549	13064.8	22260	23533.2
	LPE 16:0	5490.47	5957.54	4584.91	5085.13	5951.56	4672.5	5744.52	6178.42	8751.15	6687.24	6840.47	6273.21	6995.17	4634.77	7328.88	6275.87	6597.85	6873.01	6234.47	6372.33	6768.06	3557.18	9471.15	6511.12
	LPE 17:0	398.793	344.73	272.728	337.637	399.891	309.845	344.922	398.771	574.069	452.165	455.386	421.573	497.111	347.667	395.832	478.304	462.398	548.562	462.8	434.849	510.331	262.281	613.053	454.289
	LPE 18:0	26200.5	26870.1	21741.4	23947.9	27870.7	21861.1	28103.3	29876.9	42521.4	32158.6	31598.8	30532.1	32104.3	21829.9	31827	30045.4	29598.5	33196.8	29505.3	28329.9	30561.6	16342.5	42154.2	29302.1
	LPE 18:1	7738	7276.37	5508.64	6092.13	7068.97	5919.19	6563.31	7991.54	11600.4	8478.52	9026.84	7926.67	9499.13	6534.01	9081.73	8170.79	9475.98	8806.85	7596.66	7662.26	8222.13	3747.88	12225.6	8661.19
	LPE 18:2	174.185	178.761	122.09	143.568	132.999	128.818	140.126	157.804	230.496	180.427	188.963	178.342	212.743	115.985	185.101	195.577	218.325	230.318	192.593	151.55	184.589	97.4759	299.282	186.061
	LPE 20:0	260.23	272.402	181.689	298.128	234.321	241.306	201.387	260.901	291.039	244.487	304.457	236.442	326.398	280.786	242.441	273.983	293.87	302.996	227.662	249.568	279.525	166.307	423.353	330.098
	LPE 20:1	1234.3	1102.83	851.536	1063.52	1004.88	930.172	805.351	1094.13	1711.39	1075.63	1272.8	932.582	1378.07	1090.08	1302.24	1156.61	1436.23	1250.49	1052.45	1084.36	1171.62	549.344	2146.51	1616.88
	LPE 20:4	4977.81	4710.04	3877.97	3243.43	5245.89	4026.76	5377.33	5288.65	7803.83	6113.28	6062.68	5499.56	6129.54	3569.39	5714.34	5485.58	5926.7	6154.98	4898.48	5101.68	5778.96	2516.56	7711.94	4996.88
	LPE 22:4	1513.02	1359.48	1069.84	981.73	1480.92	1159.25	1369.77	1457.27	2065.38	1530.06	1627.29	1433.94	1672.93	1014.38	1595.27	1517.75	1638.25	1703.09	1389.79	1387.63	1519.69	703.699	2199.24	1505.13
	LPE 22:6	9181.08	9261.52	7238.2	6540.17	9814.7	7526.19	9383.8	10677.6	15868.3	11501.3	11315.9	10782.7	11852.7	7433.51	11679.1	12018.8	11705.6	12749.1	10038	9632.52	10952.6	4827.9	15109.2	10126.5
	LPE O-16:1	7029.33	6896.74	5264.79	5889.8	7072.53	5880.58	6680.02	6542.5	9354.24	7194.67	7297.17	6363.27	7759.2	5664.12	7821.62	6941.97	8068.99	7498.38	6454.75	7569.7	7929.69	3882.32	11263.1	8342.63
	LPE O-17:1	311.864	287.111	207.621	263.5	266.92	234.799	267.122	255.8	376.594	291.928	296.735	259.942	326.183	236.447	284.215	308.805	311.781	341.551	296.683	306.456	327.057	160.044	475.732	334.3
	LPE O-18:1	15817.2	17024	12620	15201.5	16594.9	14500	15986.7	17003.7	24289.4	18067.7	19122.5	15503.7	18494.8	12351.2	18277.3	16202.2	17878.6	17723.5	15377.4	17205	18484	8806.82	26768.5	18761.3
	LPE O-18:2	31964.6	29454.9	22305.5	25160.4	26459	25427.5	24576.4	28503.1	43933.8	29650.8	33032.8	25535.1	37392.8	28049.3	35593.5	28525.1	34160.1	32886.5	27224.8	33365.6	35363	16931	48527.2	35731.7
	LPE O-20:1	1284.76	1201.14	975.282	1396.26	1147.89	1105.29	988.425	1072.64	1529.44	1138.79	1332.78	987.265	1417.23	1154.28	1185.16	1130.26	1257.37	1285.6	1111.14	1259.81	1378.06	813.094	2098.97	1490.29
	LPE O-20:2	1378.95	1217.37	933.028	1191.97	1046.57	1075.56	907.314	1076.2	1595.35	1009.71	1182.07	945.344	1444	1194.54	1339.02	1168.41	1333.49	1347.3	1002.96	1398.67	1360.38	668.731	2205.61	1702.8
	LPE P-16:0	4544.81	2916.55	2937.01	2536.17	2910.67	3429.15	2720.35	2486	2596.78	2679.89	2658.52	2098.34	2512.46	2576.4	3145.91	2279.93	2752.25	2792.23	2740.58	3100.47	3530.86	2238.41	2969.5	3091.55
	LPE P-18:0	2548.93	2128.86	2263.81	2289.93	2496.24	2221.41	1788.89	2614.49	2298.89	1938.37	2170.46	2472.59	2858.07	1865.37	2237.86	2300.56	2722.01	2780.87	1761.22	2087.26	2295.35	1534.28	2450.38	2303.17
	LPG 16:0	6192.39	5976.09	5950.49	6005.27	7267.92	5760.8	4861.94	6992.41	6663.84	5046.92	5486.66	7443.58	7415.54	5104.43	6322.23	7110.22	7225.74	8144.29	5511.72	5317.34	5612.42	4938.11	6646.49	5677.74
	LPI 16:0	4579.78	4289.02	4426.55	4424.33	6620.9	5055.53	4060.01	5846.12	3980.2	3730.25	4188.88	6224.94	6009.73	3850.44	4299.43	6499.57	4640.98	6682.46	4242.61	3866.48	4226.41	4513.71	4350.71	4015.48
	LPI 20:4	1068.3	809.607	792.178	531.455	1507.66	957.804	1286.77	1429.56	1873.46	1348.46	1551.45	1418.27	1515.21	988.896	1289.52	1568.19	1065.05	1493.26	1163.06	1069.93	1105.97	604.079	1377.1	1088.16
	LPS 18:1	1270.29	1037.27	878.916	707.255	1140.45	974.808	1006.67	1297.51	2207.43	1538.28	1772.9	1226.95	1540.02	881.734	1599.55	1370.63	1064.63	1352.99	1155.15	1321.64	1332.1	510.581	2308.43	1542.01
	LPS 22:6	1409.82	1310.34	1098.58	753.952	1677.46	1271.03	1617.19	1875.17	2636.69	1899.37	1990.47	1970.44	1956.02	1057.01	1898.05	1996.88	1453.69	2025.75	1571.79	1583.99	1819.39	691.802	2307.59	1501.05
	LPS 35:0	12686.2	13226	10803.7	12540.3	12684.7	12416.1	10379.3	10513.5	9736.42	11405	12379.8	9834.68	11548.2	10615.1	13503.4	12413.7	19881.6	13048.3	11859	5612.47	14792	11110.8	13835.7	13049.5
	MMPE 36:2|MMPE 18:1_18:1	1318.14	852.86	792.496	889.038	807.654	969.319	884.753	821.837	833.615	595.707	989.815	735.729	710.914	858.479	669.884	1050.58	1258.97	850.433	835.636	708.739	834.702	643.394	632.768	612.762
	MMPE 40:2|MMPE 20:1_20:1	9203.56	7130.39	6803.35	8480.18	7211.58	8243.82	5762.87	6478.81	6103.47	6750.61	7362.74	6206.4	7662.46	8205.92	7024.17	6235.41	9280.66	7640.65	6760.35	6503.95	8137.75	5666.86	7235.39	7517.33
	MMPE 44:12|MMPE 22:6_22:6	3041.82	2396.76	2246.68	4097.01	3435.67	2324.24	3547.25	3574.72	3821.1	2366.18	2900.17	3644.81	3232.88	2283.49	3712.63	3463.99	2095.2	2899.91	3158.29	2840.31	2644.38	2144.14	4877.23	3422.93
	NAE 19:0	2060.89	1378.09	1460.84	1756.44	2085.55	1658.86	2414.28	1816.97	1213.81	848.882	1257.78	2038.73	1455.36	1084.49	1403.39	2289.98	1173.65	1377.72	1883.43	1693.11	1276.17	1382	2163.57	1303.91
	PA 34:1|PA 16:0_18:1	7067.17	5819.75	5765.82	6358.07	4902.38	5512.25	4777.95	4759.83	6142.32	5527.58	6244.08	4084.84	5453.3	6135.34	6238.97	4064.88	4551.65	5961.28	5678.68	6172.06	6048.75	4941	7143.67	7676.49
	PA 36:1|PA 18:0_18:1	14072.2	11732.3	11800.1	12255.9	12787.1	12843.2	11628.5	11417.2	12374.1	12771.9	12630.2	12109	11053.9	10571.6	12959.1	11025.7	8810.96	11697	11726.7	11555.4	12167.9	10961.2	12150.4	12416.5
	PA 36:2|PA 18:1_18:1	6049.84	9899.8	6763.16	15159.6	8913.04	6369.94	6443.77	10463.8	15874.9	7100.89	12668.1	9977.75	14815.5	13465.6	13308.3	10353.8	10230.2	12220	8766.49	11513.2	9176.27	6248.39	16545.6	12709.9
	PA 36:4|PA 16:0_20:4	4917.32	6035.95	4246.64	7937.45	3938.04	3923.92	4124.41	3494.98	6171.12	4619.72	5598.31	2976.56	4666.18	4395.14	6102.69	3009.45	5090.45	5156.43	4663.64	6097.92	5327.74	5120.12	8668.39	7765.17
	PA 40:4|PA 18:0_22:4	3109.48	2963.56	2510.11	2984.08	2997.45	3035.22	3332.43	2705.56	2709.11	2503.99	2569.83	2383.64	2291.55	2146.81	2719.41	2310.47	2602.41	2748.83	2972.99	2541.41	2790.38	2626.61	2827.41	2393.25
	PA 40:6|PA 18:0_22:6	4067.77	4226.94	3930.98	3926.94	4277.05	3902.25	4113.71	3792.77	4102.13	3972.87	4044	3794.42	3622.8	3232.17	4439.24	3890.9	3559.15	3676.43	4000.03	3832	4530.85	3857.05	3785.79	3811.82
	PC 28:0|PC 14:0_14:0	6745.18	7569.66	6005.61	9744.63	6759.07	6270.1	5722.42	6845.78	9957.54	3723.86	7486.11	4561.22	8035.91	7474.73	9126.97	6425.61	6393.69	6141.29	5382.3	7911.32	6925.78	4633.58	12918.7	10455.6
	PC 29:0	1799.3	1834.23	1685.47	2895.25	1865.38	1507.89	1700.39	1618.58	2158.01	1272.19	2009.32	1321.87	1979.75	1812.4	1969.09	1788.74	2069.3	1795.92	1548.91	2339.3	2341.11	1792.59	3348.39	2644.39
	PC 30:0	39990.3	37350.4	40562.8	36658.2	46020.2	39602.6	40643.8	34321.9	35852.1	21753.7	30529.8	27214.8	34784.7	22235.5	36239.8	31495.7	35514.8	31340.3	25136.7	39579.4	39854.4	32355.8	28464.8	29405.6
	PC 30:1	10472.9	15148	12546.9	20073.4	13690.9	11532.2	13209.1	10003.9	15993.4	8946.52	15185.1	6927.93	10479.3	9361.72	15146.3	9710.22	11353	8908.54	8005.25	15914.5	15669.6	15842.2	16794.3	14180.3
	PC 31:1	2821.38	3211.94	2597.42	5140.27	3012.3	2282.6	3173.65	2999.32	4132.28	2376.98	3294.37	2534.47	3524.08	2856.96	3353.06	3319.06	3506.72	3566.82	3506.97	4041.58	3662.7	3317.08	7117.97	4191.42
	PC 32:0	929.59	1091.69	714.736	1376.27	1180.84	596.761	736.933	741.201	949.118	751.446	831.567	1080.21	963.515	759.877	1026.08	1488.22	1155.41	1225.11	1083.66	1442.94	1573.98	1705.32	3061.67	1716.44
	PC 32:1|PC 16:0_16:1	904245	727707	714421	746581	777376	716773	789947	682737	672387	678501	663402	649164	683348	643592	752540	627434	738897	751233	710019	734471	796779	710561	714723	703924
	PC 32:2	18901.1	23154.9	17486.6	24279.4	26348.8	14299.4	24428.3	16823.7	23719	13308.8	22545.5	17843.6	22518.1	18427.3	28116.8	18375.1	26933	26504.8	19195	22967.4	22371.5	20883.4	25397.1	20827.5
	PC 32:3	1735.71	2141.75	2012.48	2953.56	2377.48	2057.33	2566.06	1551.96	2088.72	1538.77	1811.2	1368.47	1607.98	1139.42	2055.05	1167.83	1433.99	1533.06	1375.51	2504.07	2505.73	2524.3	2698.84	2054.66
	PC 33:0	152990	115924	127455	145935	136600	126399	145523	125472	131034	135365	119342	127238	133392	121333	113969	140191	113869	149901	150809	133399	149684	137757	146829	132048
	PC 33:1	196143	164036	153341	196297	167603	156942	169216	166178	177733	164975	172836	147266	190900	170353	170682	161501	183005	189786	180366	176303	193453	166915	196962	183550
	PC 33:2	3331.79	3650.35	2757.51	4304.44	3095.14	2781.65	3750.7	3380.49	3635.8	2928.06	3387.72	2819.17	3522.62	2686.17	3475.39	3887.05	4429.92	4169.15	4364.97	3608.23	4071.93	3687.42	4924.67	4149.02
	PC 34:2	131330	117907	110598	121063	134821	112397	134256	109078	116010	92313.5	101513	97386.6	113917	96790.7	118618	95260.9	99142.1	107816	94346.8	135306	130913	114052	101329	105716
	PC 34:3	16960.4	21716.1	16664.8	22156.9	20409.4	16768.6	24007.8	16017.6	17697.1	13889.3	15696.3	16263.2	17265.6	12440.9	18608	17443	18716.3	19688.5	19120.3	20559.5	21818.2	21677	24831.3	20713
	PC 34:4	11883.3	13222.8	11969.6	14925.3	15154.7	11203.1	14922	11757.3	13772	8801.06	12775.4	9267.67	11467.4	9980.26	14150.5	10553.1	12288.6	11266.2	9864.14	15429.8	15141.2	13465.1	16050.5	13148.8
	PC 36:2|PC 18:1_18:1	513029	401892	393067	410944	398401	423867	387223	422488	388720	410241	381770	375410	429231	409611	418089	385821	451769	439313	428981	396320	436695	371059	418558	418272
	PC 36:3|PC 16:0_20:3	382662	342956	329135	399521	366861	336998	369085	295349	298708	306068	295932	313450	304744	272973	357591	303839	344265	360797	356454	356972	362273	367552	419710	372632
	PC 36:4;3O|PC 18:2_18:2;3O	2395.25	3103.46	2172.39	2411.13	2530.67	2339.15	2715.43	2602.66	3041.84	2401.95	2636.57	2882.12	2705.64	2222.38	2931.43	3192.17	3343.21	2951.02	3338.89	2495.79	2919.22	2336.94	3398.06	2797.73
	PC 36:5	2407.88	2286.61	2058.04	2114.23	2896.29	1970.2	2808	2318.09	2443.64	1858.02	2311.46	2431.97	2512.75	2045.52	2826.03	2045.08	3095.16	2717.15	2340.78	2519.34	2517.31	2068.75	2286.4	2133.55
	PC 36:6	7806.19	10155.4	9047.88	12457.7	11017.7	8350.83	11013.1	9238.24	7680.43	5897.4	10170.4	6638.97	9327.27	8072.17	11354.7	8557.82	8923.2	7689.79	7064.02	12081.9	11362.2	9703.07	14161.4	11238.6
	PC 37:1	64154.6	16675.2	28860.1	20947.5	55466.5	34946.3	52420.3	54680.9	68999.5	69263.4	74165.8	53872	68358.8	62828.8	60224.9	59427.3	62282.4	68133.1	60273.9	65548.5	71840.8	36914.9	86588	71789.3
	PC 37:2	21221.8	15694.4	14257.6	19349.2	14277.6	15958.3	13001.8	17206.4	18541.4	17734.3	17668.1	14986	20192.6	20889.6	16291.4	17036.1	20050.9	20029.6	18075	15718.2	17851.6	13646.1	20425.5	18145.4
	PC 37:5	3089.07	2752.5	2482.82	3119.43	2957.32	2526.59	3285.23	2573.13	2838.54	2645.93	2694.65	2608.32	2928.68	2387.3	2718.85	2602.11	2769.57	3011.15	2972.69	3140.8	3166.95	3265.11	3332.88	2919.78
	PC 38:1	534344	470882	441053	516522	481875	461277	438614	491471	497956	482084	513428	469823	499875	476402	491448	470133	527259	522592	486178	461492	513249	416933	521509	477804
	PC 38:2	297604	235275	222238	269379	224427	249077	210786	246870	224635	246543	246853	223119	254209	243933	239115	248650	284393	276039	267098	224891	267924	249738	260131	250889
	PC 38:3	40011.2	21053.3	24685.3	20582.8	20114.7	29022.6	20836	19272.6	21328.7	17533.8	19359.2	17582.9	20347.8	25528.5	25134	17357.4	20952.4	23808.9	21396.2	23548.6	24955.2	17669	19556.1	23131
	PC 38:4	47658.7	40256.4	38757.9	46367	36184.3	39609.8	34407.1	31887.1	34505.1	32709	36136	36487.9	36906.3	32722.3	41098.6	32669	40781.2	41019.7	47321.2	36855	35948.4	35710.5	57695.2	43061.2
	PC 38:5|PC 18:1_20:4	724970	540342	567156	541894	628367	589992	627955	586584	564792	570084	545807	568575	554651	534399	597561	502494	563311	593243	572370	565760	611185	548989	531391	524049
	PC 38:6|PC 16:0_22:6	1.49298e+06	1.17699e+06	1.18227e+06	1.14575e+06	1.22804e+06	1.23646e+06	1.25047e+06	1.19932e+06	1.15585e+06	728279	1.14169e+06	1.15465e+06	1.15436e+06	1.09665e+06	1.24857e+06	1.10787e+06	1.19779e+06	1.26163e+06	1.25764e+06	1.15119e+06	1.28473e+06	1.11262e+06	826095	745585
	PC 38:7	80015.1	100462	80488.1	113438	80824.8	59184.3	103013	67506.4	108168	84601.8	103887	86154.6	90797.8	59864.2	111188	68933.3	73623.2	74770.5	96580.2	80477.2	101251	92472.4	115358	92915.4
	PC 40:1	176602	190338	145577	275799	170682	172344	136250	234275	217607	187814	230609	164776	211603	209992	216811	218043	254747	225687	203629	210708	220806	12604.9	280868	234253
	PC 40:2	125069	15353	10982	156554	109581	108169	9780.72	126536	134228	119672	132874	109755	130972	126682	138109	127739	154258	138044	132320	128683	137926	9412.82	164616	17689.8
	PC 40:4	33423.1	30610.9	28726	32626.4	32574.5	29584.2	32867.4	30451.7	34622.9	29117.3	31401.4	33283.1	31344.4	30159.1	34169.1	31105.1	35608.3	36700.6	35120.4	32145.1	35363.2	28830.5	34936.4	26852.7
	PC 40:5	52448.4	42194.8	43199.8	40732.2	42253	45289.6	45372.4	40039.1	41022.1	42768.8	40206.4	40393	43033	41540	43147.6	36873.5	42634.9	44555.9	41860	43035.7	46800	41473.3	44348.3	41956
	PC 40:6	31238.3	26850.3	24880.3	33367.1	30911.9	29709.5	28891.1	25875.1	27593.1	27726.2	25168.2	31056.8	29608.9	24769.8	25524.1	32714.7	34120.1	33380.8	30611.4	31015.3	31900.6	54832.7	35533	30080.1
	PC 40:7|PC 18:1_22:6	720635	582258	567483	563302	587863	594305	566858	610918	601843	620814	573618	582044	588273	567277	614521	573332	621877	620109	631860	552078	613946	517259	599590	561974
	PC 40:8;3O|PC 22:6_18:2;3O	5058.74	5862.38	4305.09	4944.52	4512.31	4684.75	3603.31	6491.64	7587.96	6188.42	6783.15	6270.06	6238.3	6051.81	6661.69	6331.96	7060.83	6160.8	6546.27	4466.23	5286.18	2986.18	6593.93	5429.04
	PC 41:6	5435.77	4579.55	4145.54	5172.41	4210.44	4259.1	4006.95	4807.24	4826.57	4568.68	4506.36	4405.41	4804.05	4700.07	4189.7	5011.38	4613.38	5420.57	5056.97	4037.16	4642.95	4116.76	5632.98	4624.22
	PC 41:7	4205.33	3013.94	2834.55	3251.82	2921.32	3238.24	2679.66	3406.5	3505.39	3250.08	3338.8	3048.11	3532.74	3626.42	2947.48	3342.19	3563.46	3549	3554.81	2667.49	3146.86	2547.54	3407.62	3023.74
	PC 42:1	16345.9	18911.8	13457.7	25694.4	13908.3	17973.7	11474.4	20365.7	21215.1	21850.4	26051.4	16083.7	22896.7	19728.6	21351.7	22007	27818	23880.9	18468.4	20984	21098.4	14352.8	27502.6	23048.3
	PC 42:10|PC 20:4_22:6	162533	172973	150128	186578	189210	152338	177562	195921	219534	177884	198747	195203	192182	166804	207417	188730	180057	195183	196507	186732	188105	163028	225735	179284
	PC 42:2	4272.92	4094.11	3028.09	5665.54	4087.71	3827.44	3148.73	7950.86	4458.64	4780.44	7143.46	5671.91	6518.78	6236.1	5450.45	6392.97	9457.15	7419.5	6032.08	4561.73	4854.53	2948.74	4596.26	3855.03
	PC 42:4	10222.5	9860.66	8443.2	13806.8	9850.96	9697.48	8845.93	12114	10653	10633.8	12730.3	9559.62	12236	9723.16	10931.6	11174.1	13548.2	13035.8	10172.8	12089.8	12185.5	8925.74	13270	10902.8
	PC 42:5	23123.6	19652.2	19030.5	21738.7	21350.4	20234.2	21183.2	21084.2	19641.5	21181.6	21069	20378.4	21177	19345	20737.5	19568.3	24156.6	24188.6	22374.9	21784.7	23162.6	20481.3	22009.5	20500.5
	PC 42:6	7568.58	6143.52	6124.1	6999.85	6730.04	6833.27	6960.95	5765.38	5895.81	6709.53	6362.34	6022.48	6239.96	5544.11	7030.67	4956.71	7183.2	6544.7	7190.26	5826.39	7230.93	6221.84	5382.87	5785.78
	PC 43:4	2818.32	3065.11	2310.29	4920.33	2860.06	2560.09	2472.18	3368.58	3790.48	3410.86	4066.88	2858.47	4363.22	3013.45	3993.95	3755.11	4330.05	4679.53	3072.27	3918.71	3945.02	2626.63	4970.13	3930.82
	PC 43:6	1785.3	1344.05	1352.16	1266.06	1395.61	1543.54	1526.85	1189.28	1036.57	1536.69	1258.85	1363.19	1150.75	1067.54	1297.13	1166.33	1830.75	1394.43	1573.89	1105.91	1510.48	1269.97	927.618	1092.62
	PC 44:2	9814.58	1442.78	927.754	16943.8	8102.3	10562.6	6594.31	23598.2	30476	22266.8	32553.5	16971.6	31280.3	26237.8	25845.2	26546.8	34168.1	30889.8	19154.2	13610.7	14249.4	707.193	23703.1	19908.8
	PC 44:5	11860.8	11690.8	718.668	16389.6	10783	10253.3	9907.65	16005.2	14896.9	14748.1	18472.1	12902.9	18088.9	13306.5	15310.8	15401.7	21119.7	20478.1	14228.1	14847.8	14458.8	10165.7	17625.6	14634.5
	PC 44:6	15276.3	11762.3	12089.4	11921.8	12327	13445.1	13860.9	10488	9683.87	12781.3	11047	11566.5	10493.9	9834.81	10912.3	9748.59	14961.8	11999.8	13164.2	9922.23	13254.1	12130.6	8641.59	9836.45
	PC 52:5	4132.77	9269.84	5292.58	14752.8	5641.45	5151.48	7736.25	4969.47	7127.55	5774.2	7376.37	4507.72	5045.94	4103.98	7925.39	5232.05	4313.27	5248.07	5567.48	10089.7	9412.46	13899.5	13384.6	7099.17
	PC 54:5	12287.9	24257.7	15174.6	36489.3	16887.4	19061.3	25406.5	16694.2	22298	19728.4	18786.8	11472.7	12297.8	10927	18423	13684	13596.8	13002.7	19266.3	24024.3	24749.2	37366.6	31571.6	23926.6
	PC 54:6	9613.11	14485.5	12642.4	23791.8	11428.6	11480.1	15579.7	10863.9	15929.4	12802.4	13611.6	9743.21	10468.5	9196.88	12506.2	11487.7	8779.98	10863.6	13641.8	15672.2	2227.79	2286.92	22696.7	15208.1
	PC 54:8	1335.41	1515.44	1366.75	2095.1	1620.82	1369.48	1793.46	1414.98	1735.38	1338.04	1440.78	1225.02	1276.08	1074.31	1284.18	1291.06	1258.46	1340.34	1468.21	1561.49	1760.93	1708.32	2205.2	1576.08
	PC 56:2	8053.03	4017.68	5386.37	4967.88	5173.53	3832.98	5997.03	4017.64	6662.29	4193.28	1949.07	3432.46	4970.69	4516.17	4738.63	3893.28	1136.19	5287.13	5683.87	5235.63	4624.52	4986.37	6936.62	7224.98
	PC 56:8	6189.46	10580.9	7755.91	14717	8890.27	7720.66	11243.8	7635.59	10260.7	8472.34	9579	6945.57	6097.62	5448.91	9359.77	7244.96	7434.52	7209.25	8908.37	10451.3	10655.3	13890.4	15022.3	9928.55
	PC 56:9	2166.52	2423.41	1943.89	1877.56	3256.09	2111.95	2786.86	2122.78	2400.88	1102.84	1773.47	1527.04	1745.3	1342.68	2055.54	1499.62	1300.8	1588.23	1194.3	2630.7	2544.92	2652.61	3254.14	2213.2
	PC 58:10	3868.34	6288.14	4570.51	8866.76	5541.95	4468.36	6275.9	5329.35	7015.05	5174.57	5967.39	5193.34	4997.24	4400.23	6216.86	5345.47	5488.69	5221.88	5805.25	6451.46	6188.88	6600.92	9997.97	6427.81
	PC 58:11	782.547	1256.84	871.19	1376.93	976.459	1026.92	1087.58	800.621	1091.49	936.453	885.082	693.454	698.241	552.081	829.217	777.052	730.825	814.996	763.179	1393.96	1322.17	1786.01	1531.89	1012.19
	PC 58:12	2544	3826.79	3035.48	5474.96	2885.52	3065.75	2976.59	3095.22	4353.8	3390.33	3924.84	2966.49	3097.45	2359.66	3056.1	2860.63	2910.51	2633.45	3232.38	3408.08	3657.16	3379.51	5423.19	3902.84
	PC 58:7	3062.32	4384.49	3370.99	1313.9	3276.25	3297.47	4003.69	3463.32	4640.16	3874.17	897.324	2886.36	3146.88	3115.64	1018.84	3241.29	2913.72	3277.66	4034.84	4054.73	956.486	1311.14	5923.54	4448.59
	PC 58:8	1178.08	2208.85	1568.46	3372.11	1642.38	1595.18	2279.1	1586.44	1867.01	1665.62	1901.41	1249.26	996.903	1038.01	2217.55	1222.37	1507.98	1486.99	1750.22	2191.68	2215.36	2955.01	2832.47	2215.94
	PC 58:9	1242.31	2282.5	1615.85	3295.07	1538.89	1676.66	2027.42	1205.77	1536.33	1735.61	1800.02	1044.21	918.454	833.819	1717.01	1168.96	1221.71	1137.86	1464.33	2155.46	2321.24	3776.24	2699.84	1936.14
	PC 59:4	2844.45	2187.95	2120.78	2977.56	2137.98	1753.9	2353.56	2152.4	2935.12	2077.23	2078.42	1792.74	2213.79	2299.67	2622.38	2165.59	1709.54	2458.96	2491.79	2258.17	2293.59	1754.6	3724.05	3147.48
	PC 60:10	1237.66	1999.51	1531.36	3033.1	1594.77	1488.86	1987.49	1575.53	1857.85	1597.51	1876.49	1396.24	1152.99	1118.96	1966.84	1371.97	1427.79	1422.44	1674	2071.24	2037.89	2551.63	2851.11	2011.04
	PC 60:12	1672.06	2592.2	1836.2	3482.04	2034.67	1851.16	2044.3	2020.74	2951.95	2217.31	2472.5	2255.46	2302.47	1840.22	2257.41	1998.79	2235.65	2123.4	2266.19	2397.2	2531.17	2091.27	3711.58	2412.57
	PC 62:12	1064.22	1932.05	1288.15	3043.87	1195.94	1336.97	1464.48	1383.65	1985.67	1807.36	2102.95	1350.93	1273.01	1127.71	1850.97	1440.11	1367.36	1323.87	1739.76	1759.16	1856.38	2009.15	2775.54	1793.88
	PC O-20:0|PC O-18:0_2:0	27130.6	19629	21698.9	17787.2	20119.5	22533.9	14204.3	19296.2	20008.3	20216.1	20523.5	17795.8	23643.7	21673.2	23093.2	20203.4	25356.7	25497.8	18584.1	21778.7	27707.7	19628.2	24685.7	24203.5
	PC O-29:1	83.4265	71.5624	49.7631	98.3814	58.1382	44.3424	57.1197	54.6286	69.5072	77.3962	113.609	83.8051	127.346	74.4582	96.3425	127.343	127.157	104.265	100.738	82.3139	61.7523	118.223	169.49	117.908
	PC O-30:0	11167.2	9967.87	9913.47	11458.5	11046	10012.2	10924.1	8526.22	9033.31	6429.64	7893.27	6822.79	8688.12	8185.55	9447.73	7186.3	8646.96	8026.29	6878.56	10340.2	10430.4	8310.71	9828.75	9497
	PC O-32:1|PC O-16:1_16:0	3724.75	3689.06	3396.77	3406.46	4520.56	3532.95	4486.32	3127.23	2964.94	2925.22	3054.86	3172.91	2823.44	2572.1	3135.9	2957.12	3409.03	3091.03	3243.78	3579.26	3899.58	3669.63	3514.48	3161.9
	PC O-33:0	17393.1	15715.6	15175.7	17808.5	14964.7	14570.8	14278.4	13278	16689.3	12618.9	14425.4	10197.9	17373.3	14412.2	16005	13438.2	11791.6	17221.3	15027.3	16173.9	15651.3	14403.2	24711.3	21910.6
	PC O-34:1	677269	593166	562147	601263	616552	580859	614418	527428	564579	529082	493306	499488	557626	514170	570463	500245	566423	581014	562014	608976	647032	555571	646471	608178
	PC O-34:2	43379.2	110838	85243.6	2062.73	81583.7	53405	83621.6	36634.9	107672	4123.81	85809.1	70903	100213	103023	113568	79237.9	100258	92025.3	59187.5	120040	82157.8	5143.23	132695	131204
	PC O-34:4|PC O-16:3_18:1	640.931	923.537	1788.05	1206.44	740.605	573.499	785.725	729.451	906.113	514.617	536.148	617.087	758.709	698.662	967.333	615.861	530.944	538.934	935.817	1411.87	1069.67	497.375	1206.47	1064.07
	PC O-35:7	5258.26	4616.96	4361.8	6449.88	4820.88	4661.7	4913.93	4332.05	4308.13	3834.63	4462.46	4266.84	4468.33	3829.01	5196.68	4536.6	5067.49	5220.57	4635.13	4876.35	4923.6	4603.76	5737.26	5304.86
	PC O-36:2	105795	102895	77096.4	145199	95822	96167.7	73731.7	92293.6	135431	85862.4	108199	96678.6	126606	127975	114417	112120	126406	114415	82360.1	108399	106447	68797.8	139422	128347
	PC O-36:2|PC O-16:1_20:1	11431.5	5992.27	5176.37	6542.99	6073.57	6411.29	4934.84	5459.23	7878.72	5003.26	5871.84	5373.26	6422.29	6949.12	6750.65	5679.7	7763.3	5882.72	5452.42	5986.97	6393.22	4422.33	7356.65	7322.35
	PC O-36:3|PC O-18:2_18:1	2029.33	1927.99	1561.83	2416.12	1885.66	1753.03	1668.7	1907.64	2317.3	1732.04	1900.14	1863.85	1995.76	1929.54	2489.44	1796.09	2166.73	1887.39	1773.71	2047.93	2063.85	1393.06	2294.65	1951.97
	PC O-37:0	9143.79	9181.1	8196.39	11054.6	8529.58	7565.49	8861.21	9765.89	11367.4	9330.17	10113	7835.61	9003.04	8045.87	11863	8480.59	9959.26	10327.5	10556.1	10474.1	9457.06	8875.09	12768.8	10995.7
	PC O-38:4	7089.3	7445.29	6491.82	6552.05	6042.27	7360.62	6896.46	5093.55	5852.3	6472.98	6454.04	5103.34	4632.43	4238.41	5410.45	4508.43	5783.28	4577.05	5435.19	6224.79	7529.38	7518.47	5987.59	6106.62
	PC O-38:6	43801.6	43168.2	39537	40031.6	43326.4	40670.9	42497.4	34906.1	37700.7	36517.2	34435.1	35262.7	37330	32766.4	38282.2	31251.4	32307.2	35921.7	37402.2	40326.8	43456.3	34605	40608.9	38478.8
	PC O-40:1	103556	76781.8	86229	55303.8	75237.1	81545.7	82646.2	48945.7	105030	93112.7	30097.1	58213.3	59056.9	56306.5	78805.2	55700.1	33982.2	58547.1	67123.4	72258.1	75042	76571.7	92576.4	107291
	PC O-40:7	12807.5	12478.7	11444.8	12748.9	12836.1	11420.8	12478	9930.23	11173	10546.3	10007.9	10433.7	10990.7	8497.4	10350.6	9257.96	10400.5	10786.5	11660	12708.5	13925.2	11190.6	13650.1	12103.7
	PC O-40:8	940.753	680.053	638.378	739.539	719.835	780.102	596.678	470.553	639.494	655.148	747.896	629.064	824.198	881.174	634.355	712.842	778.011	749.154	675.022	675.786	781.264	540.878	693.65	585.799
	PC O-41:8	2831.43	2723.31	2610.95	3642.65	2771.16	2809.33	2813.47	2268.93	2022.57	2467.48	2822.48	2253.25	2594.5	2100.68	2044.69	2502.88	3151.27	2505.68	2299.85	2566.79	2988.68	2370.63	2347.55	2037.24
	PC O-42:2	3824.56	4932.93	3759.42	6791.19	3526.84	4259.12	3177.91	4599.7	7639.07	5070.51	6421.18	4605	6191.74	5611.76	5733.36	5960.32	5748.28	5682.51	4174.32	4956.21	4733.98	3455.68	7975.9	6687.49
	PC O-42:5|PC O-22:1_20:4	6644.68	5588.42	6715.22	5214.73	5997.77	6528.05	7091.15	5883.96	3784.43	6881.02	7345.36	5919.06	5551.08	4448.75	6157.36	5144.1	8156.7	5539.47	5086	4304.38	7440.75	5963.47	3695.84	5197.15
	PC O-47:10	45.175	666.185	10.0819	980.499	466.918	21.7728	42.178	666.941	795.045	862.563	1077.25	553.345	853.273	738.638	770.963	821.735	1044.7	920.543	618.119	767.143	758.033	38.7225	1012.36	798.748
	PE 32:0|PE 16:0_16:0	5136.07	4256.96	4888.53	4660.96	5228.32	4643.72	5798.21	3688.55	3642.25	4208.62	3138.49	3683.61	3731.32	3279.83	4371.85	3726.43	2211.73	4437.52	4712.73	4855.18	5050.39	5122.25	4316.07	4276.55
	PE 32:1|PE 16:0_16:1	2738.02	3291.43	2445.61	4031.88	3144.43	2265.4	2883.84	3146.81	3456.6	2826.47	3388.76	2874.6	3231.63	2971.04	3688.73	2609.76	3596.31	3549.83	3364.39	2898.72	3177.13	2508.56	3555.02	3324.47
	PE 34:0	21373.4	14895.9	17636.6	17995.4	17778.5	16837.2	20950.5	15211.4	15756.8	15567	13631.2	14517.2	15790.2	15123.5	16845.7	13851.8	7929.12	17254.1	19085.5	18181.6	17974.8	17719.2	16927.5	16147.8
	PE 34:1|PE 16:0_18:1	106230	122259	98998.7	139849	119801	102649	108140	124429	132279	113477	134398	115892	120439	109344	126859	111607	152230	128599	121497	109896	123182	96782.7	140963	121792
	PE 34:2|PE 16:1_18:1	7862.83	9411.24	7023.99	10916.4	9075.92	6647.38	7672.07	8671.78	9227.25	7890.62	8928.73	10646.8	12893.2	11230.8	9437.65	4758.38	8197.27	8593.12	5804.62	7363.38	8680.53	4542.3	6356.21	9027.11
	PE 35:1|PE 18:0_17:1	2994.78	2885.57	2531.34	3276.46	2974.18	2593.62	2698.2	2942.98	3114.4	3172.28	3143.22	3210.97	3146.66	2657.15	2704.87	3094.14	3528.13	3525.26	3426.02	2687.27	3007.5	2600.69	2924.23	2802.74
	PE 36:0	2203.04	1389.92	1890.83	2210.76	1961.36	1915.01	2376.92	1831.82	1660.36	1912.57	1471.86	1674.19	2064.8	2111.59	1601.77	1795.05	1169.67	2241.99	2017.06	2058.17	1818.41	2040.04	1641.68	1625.99
	PE 36:1|PE 18:0_18:1	245004	250383	216762	244402	252215	224559	241626	264650	265919	248247	274254	260182	249543	233185	244860	224617	277541	258544	247662	225089	250641	200282	257714	231101
	PE 36:2|PE 18:0_18:2	15955.3	16177.1	13721.4	24878.9	16017.5	12455.5	14011.3	18963.4	15885.9	13193.6	16126.6	15880.3	17201.7	13029.9	16256.9	18317.8	19427.4	21364.6	21034.9	14043	17627.9	15961.8	24110.2	19311.2
	PE 36:2|PE 18:1_18:1	472.287	657.188	454.641	621.928	573.368	504.755	547.599	480.776	818.578	453.42	607.478	471.515	517.175	457.997	662.176	515.15	548.662	545.334	536.081	691.866	617.834	410.155	1099.66	742.654
	PE 36:3|PE 18:1_18:2	7062.16	7831.39	5801.32	7690.64	5458.79	6164.98	6188.31	6778.38	6181.47	6704.38	6079.77	6329.38	6846.33	5905.39	6650.79	7665.11	10072.8	8197.61	9369.41	5233.27	7319.31	5892.54	7843.97	7263.93
	PE 36:4|PE 16:0_20:4	125004	137809	113198	143874	147908	111791	139825	132708	149853	127608	139861	125926	133827	112917	147211	113227	140476	145187	131731	131492	141167	120569	152967	132375
	PE 36:5|PE 16:1_20:4	4037.2	4625.07	3813.04	3808.85	4636.39	3397.48	4541	4448.57	4694.91	3792.94	4744.41	4596.83	4135.92	3800.04	4735.2	4469.57	4889.57	5121.07	4331.04	4002.56	4620.64	3500.2	4293.72	3839.27
	PE 37:4|PE 17:0_20:4	3095.09	3071.9	2703.94	3204.83	3215.42	2744.93	3284.37	2875.62	2552.15	3143.64	2708.04	2869.98	2597.09	2205.55	2682.65	3081.4	4143.68	3573.61	3386.88	2899.77	3316.05	3160.82	2704.44	2751.16
	PE 38:1|PE 18:0_20:1	31941.5	34039.8	30096.7	34648.3	33555.5	31970.8	28055.2	36699.5	43391.6	34884.2	41621.7	34149.2	41092.4	42484	34903.8	35806.2	35975.8	37221.8	29825.9	29825.3	31975.4	21645.7	42771.8	36940.3
	PE 38:3|PE 18:0_20:3	5745.38	6845.03	5052.34	7263.23	6579.54	5228.32	5938.22	5869.51	5289.67	4333.33	5574.13	5199.38	5171.36	4768.19	5027.02	5004.3	6487.18	6231.16	5566.85	6046.36	7166.46	5014.32	7086.73	5617.81
	PE 38:4|PE 16:0_22:4	40902.1	38926.1	35191.3	37556.4	41374.4	35790.4	40912	38976.9	38659.9	40347.4	39395.2	38458.5	38913.1	33562.9	39687	36601.4	42572.5	41964	39243.1	37000.8	40758.7	35445.1	37917.7	35206.3
	PE 38:4|PE 18:0_20:4	285909	280148	253044	261447	306429	262395	326129	257381	251738	276699	253144	279179	227140	196430	247623	233931	336135	267369	276459	245994	293763	275344	249599	223068
	PE 38:5|PE 18:1_20:4	165572	178203	144423	183778	170225	153287	162392	166421	193975	172829	178282	165255	174130	156650	183686	145556	194119	179932	170193	158928	176120	135615	186792	164103
	PE 38:6|PE 16:0_22:6	342105	352346	307362	362508	362255	315849	359520	335107	348903	337580	330410	330194	326500	288522	365284	314052	349308	356311	353364	341228	375783	318085	362680	331578
	PE 38:7|PE 16:1_22:6	2613.03	3765.74	2561.58	3468.45	3361.25	2335.3	3384.36	3081.01	3702.27	2548.54	3423.43	3249.46	2707.08	2411.51	3648.17	2878.95	3261.08	3368.45	3334.75	2957.25	3277.92	2599.1	3770.76	2906.94
	PE 39:6|PE 17:0_22:6	6348.96	6250.67	5324.22	7052.42	6195.04	5858.02	6382.63	6559.33	6448.17	7320.78	6290.14	6418.55	6775.81	5867.46	6195.36	6957.31	8356.36	7946.98	8134.19	5924.45	7325.28	6154.22	6639.12	5932.14
	PE 39:7;O|PE 22:6_17:1;O	2458.61	2028.29	1708.39	2872.53	2082.24	1897.28	2600.82	2080.15	2389.04	1348.14	2583.84	1894.85	1817.09	1779.46	2021.29	2752.53	2083.65	2276.64	2312.4	2017.97	1873.05	1829.88	1957.44	1788.08
	PE 40:1|PE 22:0_18:1	1245.24	3542.79	2993.89	4178.25	3384.47	3353.34	2781.03	3861.01	3676.75	3520.53	4166.39	3118.08	3757.34	3927.92	3554.32	3952.53	4032.01	3906.18	2976.51	3373.44	3650.35	2446.08	4369.02	3869.26
	PE 40:4|PE 18:0_22:4	135741	159470	128426	163540	165562	136813	155365	159434	145561	143299	175874	163405	152583	127745	144752	148191	183844	160016	146316	142191	163059	130529	174438	133615
	PE 40:5|PE 18:0_22:5	20321.4	21236.8	20580.6	19623	24850.4	19863.1	26876.6	18559.8	22483.6	24022.7	17368	25002.3	16197.9	12910.1	23845.9	25665.3	31314.6	26775.2	27316.9	24843.8	31562.1	32348.2	25280	24194.1
	PE 40:5|PE 20:1_20:4	9685.54	10252.5	8339.36	11668.8	9687.98	8375.58	9291.53	9129.35	10150.8	9048.79	10066.9	8879.21	9701.99	8153.33	9491.49	8783.09	11131.2	10336.7	9314.38	9049.17	9966.96	7864.71	12210.4	10863.2
	PE 40:6|PE 18:0_22:6	674994	600772	563119	571442	628158	601389	625618	598864	570656	612179	585271	594688	569211	523775	598981	558298	640276	630423	617365	553021	639938	545729	564639	539600
	PE 40:7|PE 18:1_22:6	125555	150590	118092	167997	146735	119940	136778	142410	170166	135311	146817	145020	148912	125112	164089	139652	152957	149980	149656	147170	159346	119551	177125	149928
	PE 40:8|PE 18:2_22:6	4751.52	6404.41	4368.08	5732.27	5078.38	4685.96	5530.25	5313.73	5699.16	4840.36	5180.51	5229.14	5255.53	4111.63	6072.98	5860.79	6159.17	5837.39	6388.96	5017.05	6161.31	4951.16	6866.03	5717.57
	PE 41:1|PE 23:0_18:1	724.718	898.537	829.891	1385.48	1007.15	922.44	755.83	1037.2	1039.71	1007.55	1203.59	801.853	1047.3	1044.43	1159.85	1050.55	1066.41	1213.44	764.743	1231.35	1160.91	718.005	1320.14	1241.94
	PE 41:6|PE 19:0_22:6	1167.69	1127.13	1005.65	1326.48	995.842	1037.59	1143.48	1065.24	1005.68	1140.35	1052.48	938.805	999.825	944.075	1099.65	1097.92	1171.96	1174.22	1243.44	1007.1	1230.82	1135.97	1401.08	1195.17
	PE 42:1|PE 24:0_18:1	1850.83	2770.32	2319.81	3748.29	2547.49	2715.11	1806.57	3372.04	3348.72	3149.07	3853.34	2374.09	3583.51	3518.24	3451.67	3523.66	3881.24	4209.25	2309.29	3266.95	3138.05	1800.38	4416.55	4025.83
	PE 42:10|PE 20:4_22:6	7698.96	8987.68	6952.99	10070.2	8895.03	7245.49	8530.19	8813.67	11057.9	8345.42	9578.24	9433.6	9345	7535.29	10843.9	9266.9	8907.6	9658.77	8559.78	9494.91	9592.57	7376.04	10710.4	8608.65
	PE 42:2|PE 18:1_24:1	28.3	1243.58	876.743	1728.85	1085.8	1219.62	609.883	1807.47	843.623	1486.27	1899.96	1275.48	1438.71	1567.18	1286.44	1651.12	2345.49	1613.96	624.906	1398.81	1402.45	674.585	1602.88	1139.84
	PE 42:4|PE 18:0_24:4	2642.22	2812.14	2300.33	3225.83	3209.37	2588.18	3011.02	3411.65	2601.5	2920.07	3151.64	3285.38	2820.46	2629.73	2647.56	2963.03	3233.94	3417.75	3232.75	2897.46	2922.7	2622.44	2902.18	2390.9
	PE 42:8|PE 20:4_22:4	3197.84	3565.76	3098.61	3872.77	3923.46	3129.66	3644.39	3671.58	4318.01	3290.72	3952.92	3556.79	3817.62	3121.93	4093.04	3687.79	3807.41	3761.77	3457.71	3413.91	3939.74	3206.7	4383.15	3398.44
	PE 44:11	6236.66	5819.79	4679.35	8089.41	5110.01	5528.77	4401.72	5470.36	7262.83	4845.34	5947.5	5670.71	6845.46	5487.72	7233.18	6542.86	7557.2	6925.46	6472.43	4939.89	6075.6	3930.57	8209.46	7076.18
	PE 44:12|PE 22:6_22:6	16164	18877.6	13746.4	21387.6	15004.2	15165.1	12091.9	20508	23613.5	18587.8	20177.9	19029.3	20444.1	18549.9	23558.8	20999.1	22328.6	20938.1	19854.4	15376	18062.1	11031.1	23207.1	20207.4
	PE O-32:1|PE O-16:1_16:0	4268.04	4046.71	4115.45	3882.07	5028.99	4215.22	5023.82	3361.62	3287.85	3300.12	3151.3	3377.81	3389.96	3286.97	3703.3	3391.35	2621.91	3752.8	3843.87	4177.95	4441.32	4688.26	4352.67	3772.06
	PE O-33:2|PE O-17:1_16:1	939.645	1001.76	777.031	1124.32	908.476	874.758	780.256	919.287	1045.01	841.906	1001.55	845.349	975.016	984.42	1003.18	992.098	1254.76	1075.66	924.471	1014.29	1087.71	790.11	1236.08	1120.98
	PE O-34:1|PE O-16:0_18:1	13251.2	13339.6	11822.8	12216	12866.6	13093.9	11773.4	14407.8	12794.2	14738	13809.1	12893.4	13982.5	12758.6	12464.3	14774.6	15202.6	15425.3	15534.5	12450	13320.3	11238.4	12741.8	12431.8
	PE O-34:1|PE O-18:1_16:0	23765	22350.5	24008.2	23626.6	26758.7	22619.3	28065.4	19357.6	22722.5	18856.6	16174.4	19830.4	21404.8	18789.4	19393.3	19640.3	12052.6	23004.4	22327.2	22705.3	23374	22579.6	26797.5	23417.2
	PE O-34:2|PE O-16:1_18:1	361767	353551	304582	320248	345997	339038	323081	316188	317648	312882	309950	288785	312741	302549	338705	300201	378266	344221	319444	321665	370996	292096	354478	337477
	PE O-35:2|PE O-17:1_18:1	13386.5	12675.2	10353.4	12921.4	11324.8	12124.9	9436.94	11053.6	12730.6	12233.7	14271.7	10630.4	12450.8	14141.2	12147.5	12399.7	16496.6	13263.4	12971.1	12009.2	13847.1	9096.41	15564.4	13333.7
	PE O-36:1|PE O-18:1_18:0	4696.58	3873.85	3968.87	4618.55	4571.15	4725.29	3885.2	4135.81	5565.48	3679.77	3363.88	3493.29	6126.33	5910.16	4266.18	5238.87	2771.69	5174.92	3454.59	4147.03	4178.82	2928.66	5656.7	5782.96
	PE O-36:2|PE O-18:1_18:1	564170	535668	477461	547003	544240	521952	464792	517552	568512	498097	522144	486950	533996	533568	538358	506333	577817	555059	488347	501881	556279	413224	590989	560927
	PE O-36:3|PE O-18:2_18:1	577128	545439	474732	558952	527559	528037	494257	562539	539642	550757	561298	544424	559314	536029	582639	521484	653147	577396	553881	538269	589394	453178	548064	514374
	PE O-36:4|PE O-16:0_20:4	27061.2	27590.3	25242.1	27663.7	31535	25255.9	29494.5	27514.5	26311.9	26421.6	24582.9	25289.9	27396.3	20379.2	27467.1	26658.5	27730.3	31952.1	27734.2	26401.8	28635.4	24325.5	26419	24042.2
	PE O-36:4|PE O-16:1_20:3	9760.17	11019.1	9008.73	12964	10816.7	9884.41	9409.35	9017.69	10308.4	7959.76	9492.39	8335.95	9484.71	8520.65	11082.6	10196.1	13132.8	11229	9368.93	10500	11291.2	9502.54	15421	12984.5
	PE O-36:5|PE O-16:1_20:4	97708	107120	90610.8	96427.6	114601	94094.5	119327	93458.1	87773.9	95341.3	83890.4	93959.4	80864.9	70183.1	92784.4	83282.6	122180	100559	96893.5	99446.1	112008	102348	84119	82115.3
	PE O-37:3|PE O-18:2_19:1	9285.9	8849.22	7229.3	10458.1	7547.35	8023.55	6381.04	7812.62	9733.85	8125.78	8837.61	7024.91	8769.47	9743.47	8722.3	8015.57	11365.9	8482.6	7501.51	8809.48	9937.67	6331.42	12617.7	10295.7
	PE O-37:5|PE O-17:1_20:4	2609.98	2626.27	2287.23	2388.24	2614.59	2532.04	2740.37	2178.22	2104.01	2300.08	2255.75	2251.75	2000.95	1820.37	2032.45	2404.97	3581.29	2555.12	2586.79	2274.25	2745.06	2613.19	2207.23	1986.85
	PE O-38:1|PE O-18:0_20:1	13241.9	14470.1	12149.7	17764.5	13416.9	13301.5	10037.1	16106.4	17191.1	12803.3	17512	12739.6	19445.8	19608.4	13248.2	19182.3	16067.9	18609.4	13528.1	12527.1	13980	9338.27	22485.7	18153.3
	PE O-38:1|PE O-18:1_20:0	5174.1	4121.23	4306.2	5031.86	4814.2	5049.89	3688.94	4545.57	7448.94	4284.78	2815.34	4060.58	7746.27	7588.49	4539.71	6105.32	2480.92	6160	3394.49	4628.24	4111.85	3030.54	6597.95	7354
	PE O-38:2|PE O-18:1_20:1	269865	272991	239028	302521	276473	266587	225526	266799	318885	249047	283141	247971	293488	291554	274479	271942	295056	281074	230120	258068	279870	190785	345107	315873
	PE O-38:3|PE O-18:1_20:2	16950	19298.1	14998.8	24692.3	18730.7	16630.5	15712.3	18326.6	17517.7	14000.7	18034.2	16346.9	18157.1	17798.5	17242.9	17413.4	20570.1	18978.7	15974.5	18592	19798.6	14187.9	24826.3	19075.4
	PE O-38:3|PE O-18:2_20:1	371888	339084	297770	344103	337175	324451	294141	328532	344223	315269	331605	309261	347517	333655	351118	312444	370098	343715	307109	321767	353109	254679	359751	338291
	PE O-38:4|PE O-16:0_22:4	15082.6	16946.3	16066.3	15566.8	19148.5	14886.4	21594.1	13164.8	12553.1	14093.2	11357.9	13710.6	11090.5	8961.48	13545.7	12167.1	14551.5	13894.8	15120.7	15950.2	16820.1	16818.8	13208.7	11666.3
	PE O-38:4|PE O-18:0_20:4	27958.9	35960	27605.2	40389.3	30286.1	31681.8	26930.1	40884.3	35838	31374.2	50369.3	34414.7	36425.1	32675.8	33239.5	40131.8	48412.7	38405.7	39483.3	29463.5	33666.9	25314.2	42751.4	34843.5
	PE O-38:4|PE O-18:1_20:3	15700.7	17245.8	13619.2	19054.2	16419.2	15266.7	14843.7	13277.4	15041.8	12776.8	13860.9	13701.1	12953.2	12256.2	15152.6	14291	21785.2	16328.9	14840.4	14706.1	17277.1	13605.5	20396.9	17482.4
	PE O-38:5|PE O-16:1_22:4	137912	137416	119760	127680	145710	126136	141943	120769	119888	120252	123163	113412	123834	112786	125029	116327	144339	132818	122457	125130	141309	120906	144101	125234
	PE O-38:5|PE O-18:1_20:4	254108	264366	234963	263611	290312	258304	295830	274255	243270	275168	277536	284130	244181	204959	240490	249691	301855	282762	271473	245045	275310	251348	225809	201383
	PE O-38:6|PE O-16:1_22:5	6890.99	8391.64	6703.35	9228.54	9498.13	6894.12	8513.8	6953.01	8523.56	6820.38	7065.82	8136.3	6549.11	5676.5	8705.28	9011.07	12393.9	9198.47	8278.02	9456.28	10984.3	9691.95	11446.8	9931.47
	PE O-38:6|PE O-18:2_20:4	425809	400096	363301	380753	419966	375416	421811	368025	376638	374792	353764	368973	362463	314463	401179	347051	433393	403526	367137	381355	422228	357754	370256	350097
	PE O-38:7|PE O-16:1_22:6	457674	438156	396753	439435	472681	413945	476455	405721	417786	425913	397498	411565	400589	362224	428598	370354	443843	432066	432690	409883	463763	409633	415172	384639
	PE O-39:2|PE O-18:1_21:1	6697.95	5011.29	3979.37	5761.37	4287.27	4794.71	3600.89	4113.63	5735.32	4122.01	5146.97	3753.24	5347.57	5848.52	4751.26	4945.43	4499.39	4824.06	4158.95	4894.09	5226.63	3071.77	7174.29	6136.6
	PE O-39:3	64156.2	49797.1	46409.3	64479.4	51011.2	51233.4	48780.5	54749.2	67141.5	53588.2	54472.4	52409.8	63617.5	62966.5	70241.6	49023.2	56280.5	56216.5	48275.6	58449.6	54968.5	41765.7	54293.3	51477.6
	PE O-39:5|PE O-17:1_22:4	5164.38	5535.85	4452.15	6648.12	5613.49	4935.29	4672.21	5193.53	4963.06	4814.27	6496.7	4982.35	5535.02	4917.11	4811.4	5721.18	7215.22	5822.89	5247.05	4914.27	5723.78	4254.52	7172.23	5315.39
	PE O-39:7|PE O-17:1_22:6	15099.9	15256.2	13175.2	16989.2	16696.1	13990.2	16380.2	13746.6	13489.9	14018.4	14209.6	14039.4	13711.7	12013.5	12800.2	15261.5	16603.8	16347.6	16575.6	14364	16769.7	14695.1	17402.7	14884.5
	PE O-40:2|PE O-18:1_22:1	26279.9	27406.4	23044.7	34434.6	27974.2	27152.6	21254.5	26385.8	37378	23574.9	30107.5	23496.3	33784.7	33892.6	29822.3	30191.6	26535.8	30202	20868.7	27656.5	28243.4	18013.2	42999.9	38299.5
	PE O-40:3|PE O-18:2_22:1	46178.9	49266.2	37318.6	55323.3	42861.1	43498.6	37291.5	48241.3	54488.1	41099	52604.6	44202.6	53007.5	53672.1	52854.5	51087.8	59000.6	49721.5	38738.8	47710.7	49612.5	30654	62900.5	53466.1
	PE O-40:4|PE O-18:0_22:4	13900.5	15221.2	14426.5	14069.5	17845.2	13945.4	19088.9	13556.3	12761.9	13036.9	12203.7	14673	11958.1	9635.01	11110.7	12472.3	14561.6	14234.4	13636.1	13487.6	14898.5	15012.3	12365.2	10994.3
	PE O-40:5|PE O-16:1_24:4	14696.4	15704.4	12881.5	18285.3	16133.3	13005.8	14887.7	13953.9	14967	11930.5	14129.9	12846.4	13815.5	12803	14286	13404.9	17100.3	15367.5	14048.4	15800.9	16730.8	12361.6	19932	16367.8
	PE O-40:5|PE O-18:1_22:4	319615	332957	289060	345681	355585	305424	338240	317081	331213	295437	319313	302113	305114	271025	308252	296308	338130	323193	297453	298080	327513	274755	367379	307857
	PE O-40:6|PE O-18:1_22:5	23507.7	23315.7	20968.7	26807.4	24429.7	24169.4	24540.2	23877.7	19731.5	23936.8	25047.7	24797.5	22542.4	17931.7	21557.6	22789.2	27091.4	25289.1	24170.2	23132	25431.6	22335.5	21348.6	19735.4
	PE O-40:6|PE O-18:2_22:4	302509	425256	297689	408053	320833	371289	329421	324479	343853	318764	346648	295009	288810	244294	354747	282092	303954	313507	274789	349944	407081	312608	332327	332585
	PE O-40:7|PE O-18:1_22:6	593760	567696	521483	575513	577833	536803	582959	530073	529525	550753	531904	529125	505974	458956	533639	495831	557960	552193	556519	519997	594694	506363	552551	499165
	PE O-40:8|PE O-18:2_22:6	303769	311102	259124	289226	309630	279065	325288	248085	249432	269865	220830	266318	248868	215214	270495	233383	333978	280812	286300	278545	330884	275060	271877	255273
	PE O-40:9|PE O-18:3_22:6	4467.05	5082.59	4100.77	4849.78	4317.81	4131.69	4641.91	3425.59	2761.99	3465.94	2508.64	3393.62	3255.6	2575.61	3382.14	3710.73	6782.4	4164.27	4283.36	4253.33	4840.08	4769.27	4446.18	4240.34
	PE O-41:5	12418.7	11343.9	10034.1	3884.26	12495.3	10573.2	11767.5	11585.9	13004.1	12982.9	12152.3	12527.6	13490.9	13133.8	11678.4	11281.3	11378.4	13227.5	12063.9	10913.5	12577.8	9671.46	5401.66	9156.58
	PE O-41:6|PE O-21:2_20:4	45461.1	39245.2	37551.9	38963.8	40808.1	35922.5	42342.1	34197.1	34694.4	34281.8	32542.1	30452.4	33029.6	30109.5	39067.3	29718.6	36269.1	36849.7	36152.6	39915.2	41977	36325.9	37139.2	38351.1
	PE O-41:7|PE O-19:1_22:6	1970.17	2084.06	1762.85	2546.39	2156.2	1923.1	1990.87	1949	2022.01	1665.35	2507.27	1791.89	1794.01	1682.78	2454.95	1801.66	2165.66	1936.31	1824.48	2260.67	2418.53	1942.32	2888.96	1881.2
	PE O-42:2|PE O-18:1_24:1	10310.2	2849.44	1793.95	2645.97	2021.48	2083.09	3191.53	2113.76	5047.74	2033.03	2429.6	2016.36	3192.75	2880.86	3817.15	2624.59	1962.8	3023.48	3711.58	2342.83	2114.76	1418.08	3789.08	3116.58
	PE O-42:3|PE O-18:2_24:1	8338.82	9176.86	6958.55	10387	7818.37	8388.94	6504.56	8677.35	11947.6	7940.04	10475	8227.19	11047.3	10323.4	11001.3	10096.6	11019.7	10366.3	6782.29	9573.29	9749.03	5619.78	13612.1	11857.7
	PE O-42:5|PE O-20:1_22:4	8525.42	10147.2	8851.04	12553.4	10221.7	8931.21	9109.84	9087.35	9462.98	8184.18	9159.53	8033.27	9616.67	7795.41	8434.2	8960.18	9855.16	9244.03	7302.53	8851.27	9976.56	7452.19	12765.6	10054.7
	PE O-42:6|PE O-18:2_24:4	12155.6	13052.8	10491.6	14505.5	13146.6	11338.1	11401.4	12199.8	13708.8	11157.8	12352.9	10497	12291.8	10854.9	12888.5	11437.8	12545.6	13044	11138.7	12187	12252.3	10795.7	17884.8	14498.4
	PE O-42:9|PE O-20:3_22:6	718.075	864.188	746.753	997.161	768.319	743.63	791.561	596.46	536.825	690.97	552.972	607.55	562.477	441.339	637.627	810.585	959.505	806.023	792.579	741.644	947.023	954.253	724.248	777.47
	PE O-43:7|PE O-21:1_22:6	25901.2	30474	22999.1	28591.7	24091.6	22973.9	27158.7	24973	26462.2	23832.8	24497.5	23330.7	23303.6	19927.4	27348.9	27155.9	29782.2	29356.5	31046.1	25137.2	29764.8	25044.5	33355	30185.2
	PE O-44:3|PE O-24:2_20:1	402.927	348.112	215.65	330.949	355.068	433.51	123.166	316.362	131.068	232.351	514.385	204.844	261.703	366.799	352.053	286.235	487.221	204.547	475.077	108.013	358.601	311.187	142.207	267.556
	PE P-32:0|PE P-16:0_16:0	4547.1	3144.39	3713.25	384.504	3962.57	3817.91	4335.26	2836.29	375.2	2814.8	2603.86	2782.66	2869.99	2925.4	3064.85	2687.26	2064.01	3371.12	3361.84	3675.59	3939.9	3963.95	406.316	362.273
	PE P-34:0|PE P-18:0_16:0	24681	17591.9	21985.1	20734.9	22959.7	20517.1	26382	16891.6	18512.4	16526.5	13508.7	18029.2	18513.4	17457.9	16810.6	16960.7	9303.82	19837.9	21000.9	20593.5	20943.3	23395.8	20577.8	18895.6
	PE P-34:1|PE P-16:0_18:1	152539	127340	112190	127577	121113	129663	110638	117413	119084	108498	122396	103382	122087	128921	131841	111178	139049	133373	115135	128630	140916	109777	135551	22420.2
	PE P-34:2|PE P-18:1_16:1	4261.52	3518.96	3488.05	4241.76	3658.58	3476.17	3356.86	3440.86	3268.9	3179.47	3211.42	3350.8	3685.8	3542.48	3936.02	3480.24	4160.5	4201.49	3650.73	3525.58	3922.16	3510.88	3917.3	3807.79
	PE P-35:1|PE P-17:0_18:1	16939.5	13285.8	12598.3	15295.9	12835.4	13772.9	11389.2	13090.8	14485.5	14010.9	15515.8	12599.2	14853.5	13446.4	14094.6	14357.3	16419.5	15936.3	12444.7	14537.4	15719.9	11228.8	16514.5	14636.6
	PE P-36:0|PE P-16:0_20:0	6240.12	4621.53	4507.17	5357.44	4899.1	5887.32	4698.18	5027.93	6211.47	4454.08	3846.55	3908.52	7040.73	7129.22	4616.98	5923.48	3050.86	6173.48	4260.49	5077.18	4796.84	4054.02	5826.91	6320.45
	PE P-36:1|PE P-18:0_18:1	387821	310828	297908	321631	327680	323438	300201	309317	325245	303967	313473	289103	318512	312748	326006	295487	339593	340588	303204	315018	355636	280914	352179	332232
	PE P-36:3|PE P-16:0_20:3	9832.06	9305.04	8278.2	11622.3	9483.3	9712.28	8319.75	7812.74	8796.58	7111.39	8623.72	7724.14	8843.45	7911.97	9990.64	8684.41	11663.5	9720.62	8138.27	9203.31	10600.2	8714.38	13655.2	11618.1
	PE P-37:0|PE P-16:0_21:0	949.19	606.218	603.869	896.503	749.027	808.072	706.126	643.947	933.864	599.963	454.045	578.702	1174.56	1067.23	659.757	902.726	379.859	952.35	488.345	873.891	694.09	653.944	1125.73	984.954
	PE P-37:1|PE P-16:0_21:1	11825.4	10196.7	9349.74	10300.7	8851.35	10986.2	7897.08	7673.98	9630.69	8856.29	8195.54	7318.4	9570.62	9144.01	9035.58	9545.59	9960.67	9147.8	8007.85	9876.53	9279.49	7098.12	9178.25	8586.33
	PE P-37:2|PE P-18:1_19:1	11854.4	9050.22	8301.63	10586.3	8327.25	9427.34	7534.96	8837.2	9577.78	8369.21	9738.44	8234.43	9848.6	10317.4	9543.47	9238.79	12720.7	10067.2	9019.41	9767.98	10954.6	7349.69	11361.5	9703.89
	PE P-37:4|PE P-17:0_20:4	3730.39	3132.35	2889.23	3616.1	3239.41	3119.34	3183	2872.35	3126.28	3076.46	3044.94	2970.57	3211.74	2900.69	3003.19	3184.29	3541.04	3532.63	3366.42	3347.82	3672.61	3329.06	3639.56	3183.35
	PE P-38:0|PE P-18:0_20:0	8796.66	6529.93	6870.92	8700.32	6765.11	8432.94	5796.71	6964.53	11573.7	6904.2	4487.29	5857.79	11878.9	11303.7	6761.3	8814.89	3607.82	8932.37	5433.01	7853.2	6501.9	5449.64	10154	10581.9
	PE P-38:1|PE P-18:0_20:1	319091	281585	252096	300048	279114	276001	252606	271664	303314	250487	278895	249854	285710	276878	276785	261684	294454	275321	255081	269762	291532	224252	315879	284691
	PE P-38:2|PE P-18:1_20:1	288104	224860	209121	241827	235670	227165	216093	224956	227725	213258	227120	209732	233478	220730	242057	214668	251825	241672	220316	227669	251591	198824	247149	231957
	PE P-38:3|PE P-18:0_20:3	20860	17816.2	17592.8	23962.1	19805.4	18477.4	18300.4	16829.3	17266.9	15045.5	16683.1	17032.7	16811.7	15491.2	18240.8	18562.4	22444.9	21510	18060.6	18551.7	19951.8	17902.4	22520.9	19610.2
	PE P-38:3|PE P-18:1_20:2	44355.7	39234.1	35946.1	46408.8	41322.4	39189.5	37281.6	40065.5	42231.8	35103	40574.4	38545.2	42630.7	38810	41436.9	40467.9	48411.5	44521.8	40011.2	39570.4	43031.6	34505.8	45920.7	40613.4
	PE P-38:4|PE P-16:0_22:4	112689	94649.7	92194.9	93606.2	107148	97099	108572	90146.7	90681.2	89537.2	90231.9	85505.9	92045.9	88072.9	95422	86539.3	103428	101362	91448.4	96271.1	104158	95490.4	99779.7	91951.3
	PE P-38:4|PE P-18:0_20:4	89844.3	72746.7	74660.9	72479.8	85490.1	76923.3	90321.7	72904.5	66058.3	73536.9	72778.7	74113.4	64907.4	58236.3	70792.5	66415.5	75351.2	81211.1	76538.9	73468.2	81774	80525.7	61078.1	59329.2
	PE P-38:5|PE P-18:1_20:4	118336	96148.6	94350.9	101988	106030	97100.3	105166	94542.7	96491.7	92487.8	95271.4	94837.7	101071	89281.4	106019	90912.5	104128	109546	92304.3	100190	107915	91368.4	100527	94645.1
	PE P-38:6|PE P-16:0_22:6	317629	256755	248022	254718	287018	265327	285731	249979	238368	245690	244999	242419	239494	222051	261138	226981	258425	259204	261489	249794	277263	254411	247359	243455
	PE P-39:1|PE P-18:0_21:1	10223.8	8463.97	7462.18	11144.6	7816.99	8952.37	6567.91	7441.16	9732.85	7166.37	9111.88	6957.33	10676.3	10963.6	8212.74	9063.51	8827.31	9087.35	7008.95	8864.17	9070.29	5828.49	12123.6	9823.43
	PE P-39:2|PE P-18:1_21:1	4212.09	3547.29	3085.15	4570.89	3182.54	3543.7	2960.29	3938.4	3539.23	2949.16	3934.72	3198.1	4294.21	4022.59	3325.48	3825.76	4814.34	3602.49	3263.25	3630.47	4074.4	2481.46	4231.59	3548.52
	PE P-39:4|PE P-17:0_22:4	7100.85	5737.43	5403.86	6963.53	6314.74	5721.13	5756.28	5737.87	5890.81	5298.17	5854.63	5318.27	6515.37	5488.66	5209.99	6313.08	7018.77	6966.8	6247.1	5880.81	6340.23	5518.5	6950.9	5909.48
	PE P-40:1|PE P-18:0_22:1	44825.2	42907	38825.7	56057.1	41315.5	44235.7	35930.4	40503.6	55411	37319.2	46614.3	36149.8	51153.5	48970.2	45412.5	43740.2	41067.1	44090.6	34737.7	45016	45455.5	33163.5	59464.6	51383.5
	PE P-40:2|PE P-18:1_22:1	51697.3	49750.8	40844.6	53555.7	44816.1	46177.6	41296.4	48896.9	51856.7	41767.4	51440.7	45416.6	50054.6	50900.5	52708	47156.3	59553.6	47385.2	41999	48188.3	50945	35849.9	54006.9	47027.9
	PE P-40:4|PE P-18:0_22:4	325623	286237	278762	314953	304819	277614	315756	291429	292397	272090	286518	275492	273253	243315	280399	261259	291428	292533	276021	274668	297613	274009	301883	261864
	PE P-40:6|PE P-18:0_22:6	504927	424023	423190	445539	447631	431572	465640	417904	412625	425950	406338	411189	389342	363706	425915	379535	420738	438721	435188	413481	466237	413028	413350	391234
	PE P-40:8|PE P-18:2_22:6	2387.11	2363.95	2132.81	3204.02	2124.61	2203.92	2284.57	1748.16	1760.17	2190.63	1715.58	1682.32	1808.25	1660.81	1987.6	2072.87	2280.39	2151.28	2063.35	2190.42	2476.1	2361.99	3005.44	2552.55
	PE P-41:1|PE P-18:0_23:1	3551.52	3117.77	2692.92	5563.41	2618.16	3060	2490.64	2633.5	4286.49	2760.55	3711.8	2524.74	4120.44	3897.18	3081.01	3095.28	2325.35	3502.78	2712.85	3718.79	3166.02	2213.92	4956.22	3872.04
	PE P-41:2|PE P-18:1_23:1	4443.01	3947.87	3204.56	4045.51	3202.23	3775.35	3311.97	3642.41	4319.97	3575.08	4419.68	3733.65	4229.05	4586.96	4081.75	3538.51	5103.73	3661.68	3235.91	4269.99	4391.35	2694.31	4436.21	3649.13
	PE P-42:2|PE P-18:1_24:1	14766.8	13993.8	11586.6	16784.1	11969.2	13527.1	10813.2	13794.6	17497.8	12874.1	15970.4	12941.8	16917.2	15589.4	17032.5	15184.1	17222.3	15455.9	11321.9	15412.8	15575.8	10000.8	18906.2	16085.9
	PE P-42:4|PE P-20:0_22:4	5814.13	9622.89	5886.4	12419.1	6895.94	7979.8	7636.71	6502	7525	6268.16	8450.24	5523.21	7337.06	5261.83	6590.33	6688.23	8849.51	7276.26	6172.82	7884.05	8422.95	7535.99	10714.8	7291.22
	PEtOH 38:2|PEtOH 16:1_22:1	515.648	655.734	539.52	663.579	459.781	637.584	477.186	378.638	450.668	626.806	567.067	272.715	398.734	313.326	540.262	367.738	351.928	418.261	503.099	522.552	646.891	675.634	690.819	623.819
	PEtOH 38:2|PEtOH 18:1_20:1	779.379	778.729	926.246	1062.81	960.315	813.332	973.231	951.718	574.406	844.588	848.946	962.58	936.112	821.132	636.139	968.455	980.091	981.786	796.996	775.181	871.57	853.264	646.844	597.355
	PG 32:0|PG 16:0_16:0	67988.3	65667.8	55363	58118.8	58271.1	62086.7	59046.3	59332.8	60118	63326.6	55247.2	48712.8	66051.9	66014.7	58929	59824	80138.3	70216.8	67366.8	51412.3	57764.3	49270.1	56872.8	56203.5
	PG 32:1|PG 16:0_16:1	1425.08	2038.26	1640.43	2117.53	2076.6	1446.71	2164.11	1668.04	2560.88	1622.98	1974.61	1717.78	2057.04	1587.02	2081.77	1843.36	1742.28	1859.63	1978.1	1993.13	1806.54	1698.98	2370.14	1899.49
	PG 34:1|PG 16:0_18:1	172346	224554	166776	248462	204715	171612	181113	223050	285458	197561	237645	219463	239860	212446	243687	233584	246931	248659	228772	197693	211463	160056	303036	232657
	PG 34:2|PG 16:1_18:1	1110.63	1546.32	1303.19	1629.98	2350.45	1087.53	1454.68	2204.69	3370.58	1464.4	2572.53	2328.92	2528.76	1979.95	2106.91	1614.9	2108.36	1743.02	1715.39	1542.24	1535.45	1199.79	1855.65	1438.93
	PG 34:3|PG 16:1_18:2	351.205	598.264	466.632	396.857	445.419	302.612	750.693	364.897	546.619	385.204	328.597	413.586	387.086	309.529	595.312	445.07	231.716	539.899	615.329	440.031	442.644	387.122	595.661	468.177
	PG 36:1|PG 18:0_18:1	30859.8	35316	30009.9	35546.5	31807	31130.5	31444.5	31356.1	35517.2	31547.2	31927.4	32019.2	31992	28030.2	31478.8	32566.3	34971.3	34937.6	34225.8	28466	33389.6	27104.3	37241.5	33347.1
	PG 36:2|PG 18:1_18:1	13923.3	19749.9	14039.7	19851.3	16661.8	14510.1	15303.6	19096.8	24720.4	17019	21139.5	18984.7	21234	17347.6	20877.4	22656	22662.6	22988.1	21590.7	16269.7	18923.3	14015.3	26594.3	19999.9
	PG 36:3|PG 18:1_18:2	1410.64	2226.81	1560.02	1447.03	1576.55	1354.64	2245.63	1276.1	1807.83	1268.1	1210.31	1245.9	1438.48	1093.38	1665.62	1551.85	1462.14	1635.02	2004.87	1472.71	1645.96	1297.29	2584.89	1830.33
	PG 36:4|PG 16:0_20:4	21817.3	31554.4	25144.4	34731.3	36219.4	23856	35700	27360.6	39917.7	26210.3	31569.4	28992.6	29348.6	22769.3	30916.9	29880.2	26160.3	31504.2	32493.2	32385.4	30292.6	28948.2	43119.1	30714.5
	PG 36:5|PG 16:1_20:4	950.231	735.125	670.55	639.172	980.072	700.279	1138.09	683.01	1292.96	932.084	848.144	739.699	776.627	442.095	1063.82	637.872	301.128	659.137	733.846	1021.55	788.186	476.557	1160.01	736.791
	PG 37:4|PG 17:0_20:4	488.736	567.21	441.008	731.199	605.251	508.144	606.19	553.549	682.437	581.328	603.265	511.527	608.826	575.753	503.852	639.671	758.456	644.064	687.097	553.846	570.921	558.999	710.072	740.328
	PG 38:2|PG 18:1_20:1	2218.92	2009.43	1715.5	2541.21	1974.35	1917.12	1705.46	1594.4	1826.88	1654.93	1685.6	1427.26	1850.74	1537.69	1882.68	1561.51	1851.46	1660.11	1608.43	1982.84	2148.26	1534.88	2687.85	2222.81
	PG 38:4|PG 18:0_20:4	45310.8	68367.7	50486.3	72255.9	71785.7	51183.9	68420.5	64321.6	83405.9	58766.2	67054.8	65708.3	65727.1	54510.4	61025.8	66373.4	73834.9	70182.2	65795.1	61458.1	62367.4	54821.1	85962.9	65542.3
	PG 38:5|PG 18:1_20:4	4722.16	7019	5379.52	7533.75	7444.67	5329.91	7390.92	6685.63	10656.6	6091.48	7380.37	6946.63	7133.32	5969.56	7897.55	7848.29	6387.66	7549.59	7602.26	7506.88	6661.34	5850.1	10218.8	7518.51
	PG 38:6|PG 16:0_22:6	6985.77	8956.29	6976.82	8724.22	8239.36	7351.5	7531.94	8449.48	11576.6	8363.3	9183.94	7502.23	8920.75	7941.94	8887.07	9461.78	9233.99	9467.53	9569.18	7814.97	8325.24	7009.52	11466.9	9232.65
	PG 38:6|PG 18:2_20:4	1100.08	2622.53	1613.09	2546.36	2390.12	1425.17	2309.22	1233.48	1326.83	1067.84	1148.26	1142.73	1199.41	1419.43	1478.68	1371.58	722.22	2170.41	1705.48	1752.5	1986.04	3847.13	1978.54	1565.75
	PG 40:7|PG 18:1_22:6	2334.71	3298.59	2595.7	5883.48	4870.86	2404.6	2554.67	3626.69	4855.57	2186.79	2775.82	3394.66	3533.64	3388.54	3488.62	3569.71	3281.61	3836.89	3908.16	3120.57	2871.84	3454.35	6666.28	5002.14
	PG 40:8|PG 20:4_20:4	18921.4	21707	20222.2	19508.9	25057.4	17664.8	30941.2	16620.3	26650.5	17854.4	17943	16167	16734.9	12417.8	21404.4	16490.1	7779.19	16766.5	22014.6	27724.4	24804.9	23761.7	28284.6	21652.3
	PG 42:10|PG 20:4_22:6	2992.63	6701.81	4668.01	8024.57	6874.79	3812.35	4221.43	5837	4525.94	3497.22	5047.76	5353.49	5165.06	6865.2	5562.45	5615.28	4867.46	6861.2	4473.88	6048.87	6601.6	8847.53	5405.11	5264.7
	PG 42:8|PG 20:4_22:4	940.658	1350.78	882.056	890.106	646.948	903.92	1135.75	555.463	1111.52	1204.92	943.211	506.385	471.855	313.201	855.271	534.41	452.92	468.847	705.001	1146.94	1078.05	794.288	1400.74	1124.84
	PG 42:9|PG 20:3_22:6	2057.31	1777.06	1817.31	1290.7	2277.06	1545.8	2958.44	1545.38	2941.81	1751.6	1541.11	1753.94	1509.74	1113.94	2135.07	1564.22	533.58	1619.24	2184.48	2462.29	2008.88	1423.32	2958.65	2072.91
	PG 44:10|PG 22:4_22:6	759.616	997.555	771.235	1312.94	1124.96	762.028	1018.68	1416.28	1415.63	690.665	844.815	968.719	1043.25	1226.14	1029.22	1146.6	805.449	1078.42	1047.98	1025.29	916.492	640.739	1407.27	1238.84
	PG 44:12|PG 22:6_22:6	35777.3	30201	23028.7	22217.9	23561.6	24714.5	30048.7	35852.9	64420.6	40738.9	47134.2	42517.6	42516.5	20237.7	46592.8	41026.7	31837.1	34653.4	43241.8	36978.2	36802.9	7207.87	66953.7	40552.8
	PG O-44:2|PG O-21:1_23:1	2356.44	1195.67	1085.97	1185.33	1167.21	997.257	1165.11	882.166	1593.42	1018.13	1069.2	825.678	1348.19	1272.54	1329.49	1071.86	937.025	1251.1	1291.02	1235.98	1225.74	902.748	2169.05	1865.12
	PI 30:0	1790.18	2360.76	2080.05	2998.89	2076.52	2182.18	1795.24	1414.14	2706.78	1448.44	1845.41	1183.87	1796.6	1692.52	2049.68	1870.12	804.475	1848.8	1571.56	2690.5	2366.2	1886.91	3556.8	3928.76
	PI 36:1	65466.1	52339.6	56812.8	61771.6	64041.6	54651.1	59140.3	58235.2	49843.7	58559.8	59279.6	55319.7	53223.8	46117.6	70296	43118.3	33728.7	60241.6	57405.2	65638	62183.6	56414.3	56342.4	62871.4
	PI 36:3	1906.77	1843.23	1741.14	2741.34	2203.11	1720.83	1710.35	1795.05	1942.46	1674.4	1753.92	1860.64	1876.24	1651.21	2291.97	1864.94	1493.39	2115.44	2151.02	2022.9	1948.46	1839.53	3258.18	2905.03
	PI 36:4|PI 16:0_20:4	300564	251742	268147	301090	310026	249146	321354	266167	300893	266990	249238	254205	252752	234708	282303	247389	159425	267528	286217	275741	264540	280658	292818	273800
	PI 37:4	4678.53	4280.93	4157.11	5888.1	5268.59	4080.15	4525.19	4860.15	5601.29	4500.55	5457.66	4752.41	5144.85	4579.38	4819.02	5493.57	4057.22	5541.44	5461.01	4797.48	5164.96	4500.97	6633.56	5538.35
	PI 38:3	1761.68	2072.08	1548.68	2518.21	1409.87	1612.73	1018.13	2318.67	3422.51	2287.26	2552.24	2359.69	2527.95	2320.6	2670.64	2277.03	2004.08	2252.81	2612.51	1390.3	1881.77	939.542	3193.98	2361.5
	PI 38:5|PI 18:1_20:4	159164	155527	152046	194587	179361	143260	180416	160089	202453	162644	164102	168349	160415	144087	189927	166436	114258	164254	179478	174057	168956	162633	191023	172246
	PI 38:6|PI 16:0_22:6	38678.5	35910.5	30109.6	50065.1	39576.6	34898.1	33938.2	41402.8	49479.6	36030.7	45348.8	36267.9	42485.5	42022	50806.2	43882.7	32909.5	43101.3	42928.3	36177.9	36427.1	30150	49001.7	46286.1
	PI 39:6	705.668	638.667	540.4	849.491	748.909	631.499	562.28	728.591	908.754	659.727	810.519	624.094	899.866	731.569	783.938	833.837	550.233	857.622	802.592	682.869	665.889	538.429	1012.34	909.055
	PI 40:4|PI 18:0_22:4	6666.53	5847.37	5841.14	7311.42	7159.14	6092.79	6279.73	7282.14	7168.04	7514.95	8164.27	6830.19	6807.99	5925.91	7337.63	6182.41	5659.2	7519.74	7156.74	6067.21	6231.03	5831.17	7253.12	6878.77
	PI 40:5	22221.2	18820.4	18768.6	22071.5	19468.1	19444.1	17651.2	21432	21843.5	20046	21510.1	20213.3	22237.5	21619.6	22003.4	21786.6	18846	22885	21310	19543	20849	17027.6	24819.4	25121.1
	PI 40:6|PI 18:0_22:6	64936.1	61920.5	50641.7	77257.5	66541.9	59118.1	54254.4	70002.4	80953.1	61293.8	81028.4	61724.6	71832.7	72829.2	80236.9	69492.5	52173.7	72268.1	71968.2	53914.6	59777.8	55057.3	86082.5	80073.7
	PI 40:7	1848.14	1584.1	1428.67	2093.91	1528.2	1688.46	1382.31	1630.52	1858.03	1765.1	2035.46	1704.93	1873.33	1789.95	2102.14	1883.3	1628.36	1829.04	1927.95	1577.5	1823.31	1273.45	2084.74	1854.11
	PI 40:8|PI 20:4_20:4	3845.59	4234.8	4157.14	6200.83	6408.09	4152.54	7547.13	4502.48	6904.95	5031.18	4876.08	5666.86	4750.52	3803.69	6221.24	5360.8	1745.62	4693.9	5894.74	6304.78	4902.75	6120.46	6460.49	4816.11
	PI 42:10	736.092	732.104	639.429	945.707	804.712	685.675	789.334	747.189	1013.21	811.975	957.066	883.721	993.577	802.16	960.908	902.066	765.562	873.311	859.056	815.013	816.229	634.041	1021.05	780.482
	PI O-16:0	542.651	452.485	464.807	352.566	841.7	486.585	525.981	715.664	642.01	508.306	691.85	711.684	587.73	402.893	579.411	813.236	371.206	662.715	563.533	506.413	530.773	425.662	597.246	572.568
	PMeOH 30:0|PMeOH 14:0_16:0	205.025	250.581	208.095	242.274	437.379	225.83	233.445	588.475	197.67	59.3997	296.786	452.092	315.178	137.2	272.391	1110.96	180.904	403.57	128.465	263.748	372.429	216.872	152.139	194.988
	PMeOH 32:0|PMeOH 16:0_16:0	8531.29	8587.19	8625.7	7078.61	20192	9750.94	9099.53	27300.8	6048.75	3155.22	10999.7	25415.8	13608	5460.57	9430.58	54151	6189.57	23935.4	6294.86	8267.54	12563.6	8170.64	3885.4	5883.19
	PMeOH 32:1|PMeOH 16:0_16:1	2304.63	2250.5	2047.44	1548.52	3392.33	2052.27	2113.39	5419.08	1549.71	700.57	2887.93	4828.25	2947.16	1652.42	2636.11	9280.51	2323.79	4492.61	1785.6	2098.21	3075.74	1931.57	942.426	1339.37
	PMeOH 34:0|PMeOH 16:0_18:0	566.443	507.754	577.572	374.019	1233.66	650.394	597.632	1730.56	320.992	220.735	624.283	1881.99	857.819	310.78	453.356	3637.73	448.458	1485.52	424.265	465.391	874.697	564.52	169.018	268.028
	PMeOH 34:1|PMeOH 16:0_18:1	48053.1	44110.2	46844.5	29645.4	64665.7	46765.9	42791.9	116954	32620.4	17114.6	59800.1	102895	66095	34414.1	48927.2	192448	44443.7	99432.2	36396.8	37917.4	58471.6	43052	17432.6	25273.6
	PMeOH 34:2|PMeOH 16:0_18:2	971.612	812.494	636.689	417.866	752.355	771.803	637.737	1592.97	432.052	210.417	763.59	1136.42	923.17	553.129	720.159	3295.1	1033.81	1593.15	742.717	565.311	1073.52	830.041	350.386	500.386
	PMeOH 36:1|PMeOH 18:0_18:1	9051.47	7675.77	7272.99	5314.97	11533	8162.53	7393.6	26245.7	5547.49	3505.38	11397.7	26244.3	12499.3	6369.23	8663.8	40411.7	9386.26	18119.7	7118.23	6345.23	10263	6784.4	2844.12	4098.26
	PMeOH 36:2|PMeOH 18:1_18:1	3307.46	2224.57	2992.81	1348.51	2609.76	2406.93	2032.65	6224.65	2286.24	1372.37	3359.04	5063.71	3486.99	2500.24	2940.62	9868.04	2924.63	4891.4	2242.56	2284.06	2883.34	1841.93	1237.55	1417.74
	PMeOH 36:4|PMeOH 16:0_20:4	13909	13528.6	13609.5	7112.51	16605.3	13435.6	12216	28940.4	8774.02	4594.85	15876.1	24671.7	17820.7	8858.77	14922.3	49751.7	13221.2	26211.3	9935.97	10711.3	18525.1	11712.4	5143.59	7327.52
	PMeOH 38:4|PMeOH 18:0_20:4	4173.35	3189.79	3413.19	1926.4	4204.72	3696.94	3017.44	8275.66	2399.95	1430.69	4420.73	7075.59	4759.03	2554.14	3813.54	13742.9	3753.07	7263.16	2831.8	2476.43	4227.61	2701.89	1306.1	2006.76
	PMeOH 38:5|PMeOH 18:1_20:4	2355.41	1593.84	1978.86	889.633	1784.84	1746.48	1457.51	3906.55	1362.63	805.888	2238.31	3046.54	2483.79	1350.49	2069.07	6344.69	2337.01	3335.73	1555.75	1350.04	2056.36	1350.88	773.162	991.867
	PMeOH 38:6|PMeOH 16:0_22:6	11252.9	14682.4	11803.4	10702.7	15546	11817.7	10818.3	35934.2	13762.9	4198.17	21049.7	31671.6	22656.9	10048.5	20239.2	69847.4	13263.9	30319.3	12624.6	12018.8	19194.7	10126.5	9215.64	10767.2
	PMeOH 40:6|PMeOH 18:0_22:6	7255.59	6476.79	6595.54	5968.06	8172.29	6701.14	5546.61	20351.9	6202.72	2834.94	9881.4	16526.5	12342.9	5577.86	8294.25	32525.1	7282.02	16737.1	6429.66	5228.56	8741.34	4877.61	3365.29	4721.31
	PMeOH 40:7|PMeOH 18:1_22:6	4448.34	4083.61	3694.44	2720.37	4068.44	3576.56	3097.64	10957.3	3920.84	1643.17	6390.43	9056.37	6909.37	3603.44	5841.08	19091.9	5213.49	8226.79	4144.08	3369.3	5438.98	2892.54	2206.53	2667.74
	PS 34:1|PS 16:0_18:1	67316.8	61867	57955	56637.5	57925.4	57670.8	58666.7	53095.4	59327.1	56845.1	59142.1	49588.6	60600.8	58098.9	66315.9	49315.5	65985.2	63971.3	58571.3	55071.5	62764.8	54866.9	61909.3	62674.7
	PS 34:2|PS 16:1_18:1	1507.86	1424.65	1257.66	1596.74	1647.96	1141.49	1361.94	1577.75	1931.44	1282.14	1671.43	1633.89	1654.15	1653.41	1974.05	640.179	512.951	1803.44	707.798	704.856	1024.22	1141.76	1674.63	1429.42
	PS 36:1|PS 18:0_18:1	1.52038e+06	1.23144e+06	1.25366e+06	1.26277e+06	1.24708e+06	1.30618e+06	1.27107e+06	1.19771e+06	1.25837e+06	1.33383e+06	1.29124e+06	1.11288e+06	1.16874e+06	1.13102e+06	1.31225e+06	1.08516e+06	994422	1.22373e+06	1.2387e+06	1.1991e+06	1.31057e+06	1.18678e+06	1.26782e+06	1.27105e+06
	PS 36:2|PS 18:1_18:1	329834	344468	296536	398537	348146	293440	303961	344128	401344	315843	358371	328167	401423	379751	415572	338336	335202	372521	348242	341767	356665	263536	444215	390931
	PS 36:3|PS 18:1_18:2	1258.36	1489.24	1078.47	1563.81	1085.19	1010.37	1123.31	1156.95	1578.61	1260.9	1443.06	1339.31	1331.07	1142.71	1469.02	1541.55	1305.09	1443.74	1712.85	1108.83	1267.8	920.589	1884.37	1598.08
	PS 36:4	5383.02	4666.37	4400.3	4235.18	5509.07	4689.6	5115.44	3772.45	5077.57	4624.22	5757.66	4429.39	4895.85	4558.53	5303.82	4368.52	4854.21	5269.74	4693.05	4597.77	5330.75	5338.37	5573.89	5088.91
	PS 38:2|PS 18:1_20:1	75100.4	63292.6	58701.5	73377.4	60769.5	67232.9	53444.3	65850.6	71530.6	65945.3	73690.8	51556.8	66687.2	68584.5	72459.7	63403.7	58413.1	65905.6	65687.3	61287.2	66401.2	46841.9	78370.1	79683.7
	PS 38:3|PS 18:0_20:3	10748.9	11628.5	10734.3	17861.1	14207.2	10588.3	12239.6	10859	16661.2	10478.6	13350.8	11757.2	12145.7	9499.07	16027.9	11863.9	10645.1	14404	12709.7	14251.1	13161.2	13144.7	24476.6	17651.9
	PS 38:4|PS 18:0_20:4	218033	193172	179277	224835	235999	181282	233923	162236	186638	170618	182140	173554	169655	138646	196587	155918	150453	184874	162834	196188	210345	197303	216911	190329
	PS 38:5	29333.5	24812.2	24957.2	29469.6	27385.7	25458.1	26523.6	23088.1	31364.8	26945.2	31377.1	26833.5	31279.9	27176.6	31260.6	25391.7	27123.5	29467.5	24985.3	27654.5	29583.7	24358.3	31722.5	27537.6
	PS 38:6	10553	8877.22	9024.99	9759.99	12293.2	9753.95	11525	7987.16	9015.4	9376.61	11881.7	9117.11	10804.9	10069.8	13625.4	9559.12	8764.95	8985.49	8963.9	10183.8	11566.3	18189.8	10638.3	11983.4
	PS 40:1	4908.77	3081.63	3208.01	4378.24	3298.45	3722.96	3706.16	4085.58	2768.89	3538.24	4046.32	3069.79	3310.63	3346.51	3474.94	3340.55	2745.58	3818.61	3984.04	4156.28	4231.92	3756.88	3403.77	2979.07
	PS 40:2|PS 18:1_22:1	31765.2	28123.8	22991.2	39243.7	27982.3	25128.9	23291.8	39966.1	29821.8	26970	33962.3	25937.5	25089.2	26725.9	42444	32424.4	24102.4	31254.6	42003	31600.9	30744.3	20787.6	40314.7	39867
	PS 40:3	3180.34	2572.29	2487.86	3212.96	2901.01	1660.06	2776.15	1825.74	2708.37	2095.54	2350.2	2591.53	1838.8	2348.34	2641.03	2026.25	2178.69	1825.35	2390.86	2607.72	2856.7	2217.14	3345.75	2492.65
	PS 40:4|PS 18:0_22:4	383754	375291	368496	400705	391286	369352	429327	352986	395955	392642	380180	330654	333460	281356	372580	334265	309123	364018	370085	355679	384563	373166	390580	342478
	PS 40:5|PS 18:0_22:5	10972.4	14389.8	11419.9	21664.4	20723	12307	17182.5	14462.2	24936.3	13967.5	14903.5	18032.7	14263.7	10984.1	24178.6	21827	20963	24497.2	20695.2	22225.6	24777.5	24305.9	40080.3	27790.1
	PS 40:6	177745	179680	184808	225812	240771	187295	256737	218752	206706	193878	227578	205591	196840	185957	229986	196150	113801	226240	228015	234795	255587	223519	224492	216987
	PS 40:7	30125.8	27411.5	25040.5	32264.9	28243.8	27619.2	28695.6	22848.8	26713.6	28157.5	31206.5	24190.2	26001.5	22418.7	31260.9	23926.2	25720.8	25384	27313.5	29374.9	33570.1	29737.9	31653.6	27275.6
	PS 40:8|PS 20:4_20:4	913.337	1155.53	785.751	894.915	951.206	815.746	1045.79	1138.51	1228.76	989.202	1207.75	1064.72	1081.73	811.212	1196.02	1126.21	906.991	1168.65	1139.54	899.496	960.908	854.265	1157.96	1039.9
	PS 41:1|PS 23:0_18:1	7.78759	201.974	856.96	1411.31	483.441	973.547	343.892	1303.87	5.60954	1003.02	1761.7	966.891	1217.71	671.263	6.03148	1240.85	751.148	1559.71	6.24485	1478.3	1192.23	792.271	843.66	460.094
	PS 41:2|PS 18:1_23:1	1841.43	1516.28	1469.23	2420.66	1738.96	1483.76	1705.6	2317.5	1742.91	1921.42	2135.95	1840.17	1918.85	1996.42	1938.16	1776.88	1703.85	2077.98	2252.25	2163.92	2217.51	1469.08	2320.41	1875.56
	PS 41:6|PS 19:0_22:6	1489.04	1508.66	1292.66	2252.91	1965.29	1112.45	1716.71	1649.89	2290.88	1589.64	1714.5	1350.94	1500.99	1429.51	1668.9	1688.91	1213.45	1936.55	1377.14	1902.83	1822.32	1609.63	3147.14	1954.41
	PS 42:10	9880.66	9600.78	8230.01	11550.8	10152.9	8573.44	10405.7	8789.15	10448.2	8371.27	11326.6	9833.28	11350.9	8449.05	11917.7	10337.6	10015	10900.7	9373.27	11201	11614	8695.1	11352.6	9149.69
	PS 42:2|PS 18:1_24:1	10099.4	8447.46	7848.46	13236.3	8994.77	8462.11	8376.3	11833.5	10622.7	10581.9	13753.3	9607.19	9847.11	9434.42	12432.3	11153.1	9444.03	12714.2	11203.3	12443.4	11107.8	8679.97	12523.2	11858.4
	PS 42:9	731.573	756.92	695.752	1070.1	850.894	669.894	774.472	691.591	752.807	689.001	799.201	778.436	743.944	623.872	922.689	811.258	734.145	827.968	838.751	854.56	918.658	750.291	1148.96	914.332
	PS 44:10|PS 22:4_22:6	39191.1	38312.3	34695.5	50233.2	40331	35160	39870.5	37667.4	43066.7	34856.8	38560.6	35334.7	37137.6	33984.9	43889.4	38475.6	33070.6	40099.8	39358.4	41974.3	42581.3	37102.5	50313.5	41042
	PS 44:11|PS 22:5_22:6	5285.93	5800.86	5064.04	8615.83	5722.42	4972.09	5775.81	5087.58	7251.45	5179.36	5525.2	5722.54	5540.53	4737.35	7724.98	6093.62	3647.82	6029.43	6634.66	5980.31	6043.63	4863.8	8564.87	6634.45
	PS 44:12|PS 22:6_22:6	29977.6	30134.8	25935.2	38727.8	26586.5	25912.1	24335.6	33739	40757.7	32717.2	35997.7	35173	35922.6	32285.5	42684.1	35721.4	31526.3	34882.6	33742.9	29665.4	32579.4	20834	38342.7	32619.9
	PS 46:12	1700.27	1798.38	1570.28	2373.06	1380.61	1624.49	1129.62	1863.74	2392.26	1839.39	2257.72	1944.35	2018.79	1810.74	2260.5	1980.63	1654.48	1781.27	1933.74	1440.31	1888.75	1066.47	2296.54	1835.76
	PS O-36:2|PS O-18:1_18:1	2058.57	2107.02	1673.48	2700.05	1789.26	1987.58	1387.6	2296.98	2950.37	2018.84	2782.69	1936.8	2335.93	2557.73	2498.37	2305.77	2180.19	2051.89	1886.87	2108.57	2241.29	1311.12	2989.96	2688.97
	PS O-36:3|PS O-18:2_18:1	1261.91	1222.75	955.364	1910.98	1144.2	1121.88	857.644	1392.34	2489.71	1476.14	1684.28	1149.28	1746.62	1937.77	2072.38	1331.69	1583.4	1431.67	1289.23	1629.2	1459.07	865.279	2625.48	2092
	PS O-42:2|PS O-24:1_18:1	42130.6	37375.7	34969.8	34204.4	39303.2	32615	39119.4	33624.8	32505.9	33297.1	32206	32488.7	27894.6	25956.7	37712.1	28988.7	34579.4	30226.1	34179.7	35225.8	41014.1	34145	36964.6	33371.7
	SM 32:0;2O	878.594	991.45	888.606	1294.78	849.424	866.617	752.286	838.951	929.835	842.491	974.215	694.698	766.633	740.071	971.426	710.345	746.7	735.117	721.366	977.439	921.455	919.956	1254.63	997.216
	SM 32:1;2O|SM 18:1;2O/14:0	4595.14	5110.96	4439.79	5678.77	4886.13	4085.59	4449.37	4267.61	5611.77	3495.58	4550.38	4577.65	5106.49	4531.83	5714.57	4099.28	4241.97	4526.6	4326.26	5403.07	5022.62	3526.16	6606.25	4911.74
	SM 33:1;2O	5549.71	5219.13	4606.45	6546.25	5128.1	4695	4560.73	5898.36	6632.37	4539.92	6219.25	5874.39	6811.22	5851.01	5322.38	5496.1	5295.04	6117.92	5610.65	5057.9	4347.43	4233.88	6946.46	5146.95
	SM 34:0;2O	5529.24	4074.33	4160.39	4794.18	4018.88	4430.91	3481.5	4685.22	4263.16	4788.85	4436.78	4472.28	4596.04	5113.98	4742.98	4444.48	4837.12	5070.13	4827.69	3731.7	4150.35	3708	4806.62	4605.4
	SM 34:0;3O	7920.37	7950.39	6917.3	14749	9621.5	6549.79	8291.11	9250.96	11966.7	8247.58	9762.58	10552.2	10408.8	8788.46	9607.51	11944.8	9722.62	11273.6	10570.6	9595.97	9852.99	9171.1	15088.5	11317.9
	SM 34:1;2O	470945	434149	416016	544059	460519	412280	434849	424388	487703	413979	458168	442511	476987	443121	499958	420400	429055	486376	456561	456558	466351	396267	527100	469322
	SM 34:1;3O	3739.96	3518.15	3258.72	7681.7	4087.75	3264.57	3863.99	3411.82	6719.57	3235.79	4352.85	6816.54	5016.68	3358.52	4284.08	5207.01	3441.18	4851.86	4482.79	4357.24	4074.65	3647.7	6125.97	4346.54
	SM 34:2;2O	8396.01	10572.2	8534.63	14847.5	11662.3	8303.24	10817.3	10628.6	15223.2	8470.45	12151.8	10514.3	12464.9	11299.3	15805.2	12269.3	10345.5	12738.3	12237.8	13586.9	10747.6	10600.5	17010.3	12398.5
	SM 35:1;2O	11840.7	8294.48	9186.86	10466.4	8934.46	9270.72	9147.81	9057.75	8949.51	9671.31	9251.47	9021.82	10251.6	9858.63	8664.5	9244.92	9525.11	11201.8	10626.5	8911.98	9296.07	8776.32	9495.18	8597.85
	SM 35:2;2O	731.922	752.856	566.664	1103.5	805.542	614.164	899.439	692.161	1163.19	746.131	789.636	820.401	1002.05	673.516	761.303	830.217	867.863	947.365	857.787	962.523	787.355	852.444	1326.72	903.129
	SM 36:0;2O	24841.8	20131.1	22963.9	21216.6	20035.6	22245.2	23292.2	16571.6	17057.4	18195.3	15630.9	15780	19360.3	18252	17212.1	16926	15988	20210	20903.9	20037.3	20846.2	19940.9	21112.7	20440.3
	SM 36:1;2O	111713	94284.1	92052.9	92058.6	98643.7	94902.9	102863	92724.5	92712.5	98871	88815.3	88961	91527.4	84306.5	92234.5	84558.5	92840.4	99476.3	99098.7	88279.8	99524.1	85958.5	88820	86383.7
	SM 36:2;2O	322447	247236	258277	260204	301272	248831	328993	302820	295957	295055	274402	254337	251341	229955	299376	210762	302334	266608	312522	278655	281448	272183	259208	234071
	SM 36:3;2O	1420.5	1510.29	1361.62	1943.71	1596.19	1210.2	1899.45	1458.15	2121.68	1282.27	1594.7	1529.55	1742.5	1487.19	2192.41	1491.98	1382.69	1662.77	2294.23	2201.11	1843.68	1363	2003.87	1651.2
	SM 37:1;2O|SM 18:1;2O/19:0	14779.9	10659.1	11564.1	11156.8	11997.3	11776	12866.8	9589.88	9979.67	11369.8	9819.81	9613.88	11351.3	10746.3	9768.11	10627.8	9722.47	12946	12029.8	11296	12220.2	12320.2	11763.2	10169.5
	SM 37:1;3O	49478.4	42268.8	40824.4	42500.3	41029.2	40793.4	41285.3	43726.1	43813.1	46073.7	42312	42500.6	42180.5	41679.9	45473	30442.1	47527.9	42518.2	44704	41008.5	44287.1	37735	38552.2	37997.2
	SM 37:2;2O	3149.06	2599.67	2463.62	2990.86	2967.74	2570.4	3123.55	2337.93	2885.34	2869.24	2901.02	2550.28	3032.4	2630.48	3055.71	2630.3	3020.41	3175.85	3144.11	2918.14	2879.16	2954.96	3090.48	2539.68
	SM 38:1;2O|SM 20:1;2O/18:0	359255	292800	309466	298580	278922	311070	319592	268010	278158	322657	267349	241014	262802	248641	272446	244344	239482	286986	301225	273487	301766	308590	265363	274183
	SM 38:3;3O	30356.4	22721.6	21415.5	30646.1	23331.9	23126.1	22726.2	26614.1	32625	24620.3	25418	25289.1	30033.4	30237.8	34309.6	23355.6	26572.7	26401.7	22309.9	27398.8	26348.1	18010.6	25970.1	23692.8
	SM 39:1;2O	28097.2	21381.5	22106.5	25652.3	24608.6	21622.3	25910.6	18728.7	20574.9	16577.4	14806	16859.2	20746.5	20245.3	20499.7	17544.8	15623.1	23482.9	19413.9	23535.4	22808.8	20717.2	25302.2	22675.8
	SM 40:0;2O	33622.4	31697.3	27359.1	46604.9	32404.7	30761.2	24903.2	31563.6	39848.4	26021.3	24564.7	23730.8	42024	45079.4	30483.8	41014.8	28887.2	38374.7	29577.5	27072.4	26694.4	21256.4	46718.5	45892
	SM 40:0;3O	53147.9	42237.6	46332.7	56111.8	54398.1	45682.8	56124.6	47893.9	52178	50692.3	44385.3	54844.7	55912.9	45763	47182.1	49468.8	32125.3	59823.8	53454.2	44043.5	44750.7	45753.5	44578	44007.5
	SM 40:1;2O	180110	138499	140966	152014	154423	152769	148254	123403	138699	120617	108254	120026	142537	134935	138862	130824	116362	152555	127228	129099	139277	128873	145121	154011
	SM 40:2;2O	1444.16	1595.6	1267.45	1281.14	1216.11	1393.33	1202.49	1396.51	1224.44	1082.3	1113.12	967.902	1245.76	1335.27	1494.61	1206.03	1714.7	1216.69	1264.58	1118.77	1352.94	929.182	1333.59	1427.09
	SM 40:4;3O	2024.24	1687.34	1777.3	1882.66	2013.58	1804.39	2069.76	2171.06	1977.84	2116.4	1980.32	2146.68	1923.3	1880.6	1884.29	1864.67	2006.78	2224.35	2090.98	1969.33	2092.59	1866.45	1715.14	1639.3
	SM 40:7;2O	705.051	725.527	625.329	1051.24	732.593	670.354	729.385	682.907	864.594	551.412	735.826	789.541	803.54	680.466	832.888	741.879	688.723	771.301	668.49	821.945	728.95	641.897	1110.17	803.084
	SM 41:1;2O	43610.9	4636.67	3464.14	56070.5	39461.1	39678.9	40445	33464.4	47212.7	34696.3	35941.4	35079.4	47616.8	42366.7	44638.6	38702.2	33663.4	47615.6	34923.4	39368.7	37242.1	3742.38	52549	5309.81
	SM 41:2;2O	44752	42203.8	35365.1	41253.6	35356.6	37749.3	37620.2	38098.1	41056.2	36658.7	35858	34833.4	41577.3	45550.5	44423	38336.7	43345.8	43854.3	40401.9	36021.6	36646	29440.1	43132.4	41098.9
	SM 42:0;2O	14452.1	12444.5	10997.3	19922.2	12688.5	12072.8	9721.99	13397.3	22464.4	11740.4	10171.8	10243.1	20200.3	18699.8	14679.4	17331.7	11357.1	18425.5	13270.2	12591.7	10849	9177.83	25554.1	22736.7
	SM 42:1;2O|SM 18:1;2O/24:0	204805	198419	168038	258209	202293	191569	168000	187031	251791	175134	193408	191633	235059	227666	216901	225854	220997	253230	191029	179856	178495	151421	248647	238176
	SM 42:2;2O|SM 18:2;2O/24:0	792840	675845	624243	658581	663097	668635	645204	659637	660479	626886	640194	618666	647282	633552	736253	614226	698390	703414	666087	608709	682899	554905	663978	670545
	SM 42:3;2O	11415.1	6125.36	9325.83	11774.8	5544.14	11591.8	6467.11	10832.7	5982.77	10413.7	7110.46	5627.62	5516.85	10103.1	6372.26	10498.7	11139.3	11887.1	11193.2	5632.58	6129.22	9716.04	5798.52	10722.1
	SM 42:6;2O|SM 20:0;2O/22:6	3101.64	2522.96	2748.77	2848.71	2723.89	2645.11	2722.08	3001.92	2316.06	2153.41	2744.64	2258.81	2036.81	2039.38	2566.15	2154.18	2749.24	2661.69	2386.99	2813.06	3179	2666.34	2702.43	2174.69
	SM 43:2;2O|SM 18:2;2O/25:0	26339.1	21013.3	21821	21235.3	20775	19673.5	23725.4	24243.3	26160.3	22583.7	23350.1	23274.6	22428.5	22801.1	24644.1	21731.8	25355.7	23431.5	26405.1	21787.8	24663.3	24419.6	20669	21040.2
	SM 43:6;2O	958.276	977.576	917.63	1176.89	831.348	876.804	848.275	796.202	831.892	731.939	867.184	644.448	917.43	806.091	830.233	673.083	976.626	893.858	817.795	1101.78	1066.51	790.002	1178.74	1023.9
	SM 44:2;2O	11134.2	12069.2	9286.17	14304	10907.2	10282.8	9842.14	11559.6	14307.7	11059	13032.1	11328.4	12199.5	12138.4	12901.9	12780.7	14341.7	13516.1	12156.6	10001.4	10294.1	8869.12	13848.6	12166.2
	SM 45:1;2O|SM 18:1;2O/27:0	5499.79	5469.48	5208.32	5609.9	5449.28	5594.98	4934.32	3733.21	2520.72	3229.69	3125.65	4649.65	2903.1	2771.01	4789.65	4444.46	4628.03	3103.15	4486.72	5022.13	5213.13	6088.3	2677.69	4782.35
	SM 45:1;3O	5130.56	6240.04	4372.71	7942.28	5158.41	5234.86	4051.85	7166.65	5761.75	5731.14	6700.08	5231.67	6460.82	7470.03	5387.21	7515.37	7632.68	6722.94	6217.24	4600.2	4940.78	4602.31	6724.43	5559.95
	SM 45:2;3O	3315.94	4475.82	3811.18	6799.26	2404.56	3357.84	2873.69	2198.04	5178.36	4131.55	4353.18	1727.77	3348.34	2783.89	3830.35	2879.67	1903.13	2640.5	3120.45	4716.7	4510.39	4967.47	8072.02	6866.46
	SM 52:2;3O	1275.06	1528.38	1544.05	2550.43	1479.37	1233.05	1852.76	1287.6	1889.23	1376.46	1268.37	1182.18	1404.49	1030.37	1579.28	1442.58	874.852	1471.32	1621.01	1698.02	1580.51	2027.72	2520.28	1872.74
	SM 54:3;3O	1276.97	1944.62	1446.93	2838.74	1445.09	1328.47	1760.42	1406.13	2075.02	1508.25	1667.78	1361.98	1345.45	1094.96	1836.24	1415.5	1253.05	1298.05	1701.74	1907.71	1815.21	2006.37	2763.52	1895.86
	SM 57:4;3O	976.133	694.234	710.014	974.593	664.949	566.013	800.921	522.873	759.788	586.579	86.9672	462.523	890.334	805.045	588.604	567.127	219.051	868.935	746.104	681.758	755.499	966.903	1219.01	955.898
	SMGDG O-32:0|SMGDG O-16:0_16:0	38781.8	38547	35307.6	46732.1	40352.4	37170.5	35452.2	26451.8	46131.6	27965	30337.7	22782.3	37114.3	31528.7	39734.5	28985.6	15325.6	34482.2	27854.5	43519.9	40805.1	31452.2	57963.2	61224.8
	ST 27:1;O;S	17155.5	15651	13796	14212.4	13473.6	12426.1	11562.1	17299.8	22863.4	15898.6	20981.4	16443.8	20894.8	18919	15409.7	14445.8	13484.6	14755.4	14503.5	11229.9	13513.9	8877.76	14939.8	12305.7
	TG 24:0|TG 8:0_8:0_8:0	37.5076	9.73769	26.6774	47.6734	25.9993	7.99692	33.377	82.7763	34.6866	41.5456	64.8785	6.27656	27.6131	24.6672	45.0009	16.3328	38.8972	38.6982	15.7041	43.7683	27394.2	20.7192	33.5367	30.5644
	TG 46:0|TG 14:0_16:0_16:0	3182.96	2754.6	2882.85	4347.97	2258.8	2787.54	3513.27	1984.51	3499.9	2753.37	2570.34	2060.25	1949.28	2128.29	2692.56	1659.27	1470.39	2450.45	2267.28	2931.1	3398.03	2847.43	3122.36	2857.56
	TG 48:0|TG 16:0_16:0_16:0	35534.8	35814.5	37784	61291.5	28829.3	33331.9	47159	22515.4	39407	36295.6	25168.4	19393.6	25547.9	20676.3	31864	23662.1	13691.6	28145.7	33513.3	43163	41520.1	54716.3	48068.1	42824.2
	TG 48:1|TG 16:0_16:0_16:1	13915.7	16997.3	12612.3	25529.5	11587.4	13739.6	26276.9	8982.76	22540.8	13614.5	13673.2	17396.5	6794.04	10317.8	11138.3	5851.88	7176.7	11098.7	8743.26	14244.1	12573.3	12743.9	13218.2	11291.9
	TG 48:2|TG 14:0_16:0_18:2	8661.99	7352.87	5304.81	9117.63	5210.29	7249.84	22222.8	5670.35	14134.1	5489.39	5017.98	17304.1	2452.88	7505.75	4035.39	1923.8	2661.34	6203.36	2516.16	5502.57	3794.67	4237.89	3728.18	4128.18
	TG 48:3|TG 16:1_16:1_16:1	3075.29	2753.97	1933.61	2847.81	1468.79	2645.88	9557.89	2059.86	5653.81	2024.24	1816.83	7242.6	717.295	2798.55	1488.64	642.806	790.456	2172.69	684.15	2153.64	1291.32	1771.86	1213.01	1441.1
	TG 49:0|TG 15:0_16:0_18:0	778.883	722.308	781.111	1201.41	630.011	728.075	909.927	561.554	848.094	833.073	597.059	487.59	633.844	553.673	666.002	629.198	434.816	727.086	864.74	867.988	886.675	1063.85	1046.58	932.537
	TG 49:1|TG 15:0_16:0_18:1	1386.32	1330.75	1247.54	1816.11	914.375	1325.74	1531.27	982.898	1535.7	1466.24	1247.76	1216.72	814.713	927.932	1119.41	827.928	876.935	1061.26	1168.65	1275.03	1506.02	1405.22	1559.41	1276.45
	TG 50:0|TG 16:0_16:0_18:0	35264.8	34088.6	39367.5	60046	30716.3	33823.9	47844.2	23139.8	43298.2	34001.7	16902.2	19165.4	26645.8	21272.9	28807	24776.6	10754	28495.6	33984	40607.2	38909.6	53997	53791.7	45266.9
	TG 50:1|TG 16:0_16:0_18:1	78538.3	112002	87962.5	154365	70617.4	86687.1	114504	56782.3	110434	96783.3	90879	60999.7	50148.6	48903.7	79102.6	48911.7	51262.8	61691.1	77670	103345	104608	118243	118040	94559.8
	TG 50:2|TG 16:0_16:1_18:1	37440.3	44098.4	28204	53169.7	27039.9	36795.1	79967.5	28131.7	78105.4	34708.2	34566.5	71952.1	15404.7	31135.5	22465.8	12677.8	15027.8	27010.5	17476.1	30467.3	24862.3	26678.1	29006.8	26407.6
	TG 50:3|TG 16:0_16:1_18:2	19101.1	16930.2	10310	17602.4	8973.07	14793	40031.7	14665.3	37237	11550.9	11767.6	47573.3	5479.77	18586.4	7822.91	4303.31	4924.11	12215.5	4010.42	11615.6	7248.79	8528.55	8095.4	9610.67
	TG 50:4|TG 16:0_16:1_18:3	4978.61	4310.59	2549.5	4020.49	1782.47	3581.12	8273	3740.57	9034.43	2444.01	3006.68	11849.6	1155.21	4319.7	1989.19	934.646	1014.53	2879.79	836.139	3207.52	1832.59	2405.7	1988.55	2575.89
	TG 51:1|TG 16:0_17:0_18:1	1197.73	1497.9	1354.27	2234.67	1088.49	1298.25	1630.88	996.735	1781.51	1471.21	1423.87	1135.48	982.283	1085.42	1122.67	1018.69	949.677	1146.73	1426.27	1580.01	1614.2	1676.97	2066.23	1575.27
	TG 52:0|TG 16:0_18:0_18:0	11278.6	10036.7	12659.3	14961.4	10345.2	10687	14587.7	8154.28	14074.7	9852.18	3541.23	6438.84	10543.8	8180.14	8184.75	8786.27	3127.98	10459	11090.9	11573.2	11287.8	14982.6	17205.4	15202.1
	TG 52:1|TG 16:0_18:0_18:1	46676.7	65716.8	55779.2	97261.1	45207.5	52320.3	65348	35260	70601.3	56102	52746.8	33662	35980.4	32496.1	49690.7	36461.8	32708.4	40885.8	50375.6	62544.9	63650.4	68800.2	88070.5	64477.3
	TG 52:2|TG 16:0_18:1_18:1	81402.4	93244.4	67934.1	112618	64286.1	74837.3	108158	62637.1	132986	93933.2	80607.4	99202.6	44341.8	53028.7	73501.5	36879.9	42062.6	56825.2	54302	77259.7	71473.8	74311.9	90356.2	73897.3
	TG 52:3|TG 16:0_18:1_18:2	63150.7	57422.9	37351.9	59937.9	33658.5	55385	97436.4	58112.5	147373	53048	52581.6	130969	29082.3	56891.7	37390.7	27346.9	25251.3	46494.5	23796.5	40529.1	33074.4	32347.9	46817.4	42891.9
	TG 52:4|TG 16:0_16:0_20:4	8651.17	13415.2	10639.3	18533.9	9557.78	10393.5	14903.5	6736.08	12695.2	10583.3	10950.6	6999.04	6539.27	5250.11	10213.8	6850.69	6915.69	7797.17	9479.1	14143	13115.3	14820.2	15224.6	10690.3
	TG 52:4|TG 16:1_18:1_18:2	32824.2	27100.5	15379.3	24121.8	11147.4	27036	39987.3	30248.9	69571	19377.4	23020.5	70713	11501.5	32018.4	14013.7	15935.9	11403.7	24134.1	8934.63	18889.3	13139	13172.6	19879.7	20856
	TG 52:6|TG 14:0_16:0_22:6	1600.1	2448.97	2135.32	3155.28	1355.26	1805.44	1930.29	1163.38	2803.77	2135.46	2295.5	1253.46	1277.9	1041.64	2222.34	1131.02	1205.24	1350.62	1846.09	2383.52	2159.09	1837.35	3154.01	2182.27
	TG 53:2|TG 18:0_17:1_18:1	1089.16	994.948	820.239	959.254	749.536	748.013	964.227	694.61	1100.01	1091	801.355	982.519	562.916	607.909	974.181	508.478	634.139	676.148	581.441	897.853	752.206	695.159	867.968	830.422
	TG 54:0|TG 16:0_18:0_20:0	1255.43	954.864	1282.48	1327.72	1017.07	1066.59	1140.66	911.987	1343.39	1037.31	414.408	653.836	1232.06	1094.84	842.57	967.367	434.923	1185.55	985.3	1214.5	1227.7	1234.15	1748.11	1625.73
	TG 54:1|TG 16:0_18:0_20:1	7881.46	9194.13	8618.82	13289.5	7072.07	8219.3	8467.72	6247.95	10953.8	8285.27	7991.37	5364.6	7523.08	6976.73	7680.86	6620.46	5604.3	7275.24	7688.57	9055.32	9215.64	8959.24	15469.2	11398.7
	TG 54:2|TG 18:0_18:1_18:1	24913.2	28135.4	22411.6	35730.2	20839.9	21991	27134.1	16937.2	32388.7	23942.8	21094.9	18369.4	15004.3	15254.7	25121.5	13259.3	15100.1	17436.8	17147.9	24848.7	23434.2	20514.7	36030.5	26411.9
	TG 54:5|TG 16:0_18:1_20:4	13932.2	21252.5	17120.8	30121.3	16368.4	16509.9	24102.1	11242.7	22529.4	18108.9	18756.8	13097.5	10708.6	7702.23	16056.9	11086.2	10507.8	13514.9	15257.4	21541.8	20368.2	24301.8	24085.2	16935.1
	TG 54:6|TG 16:0_16:0_22:6	34926.1	61212.5	45969.6	77740.7	33878	43974.1	49741.4	29449.4	52590.9	50917.6	51717.9	26148.1	28334.3	22381.1	43699.1	29649.7	31755.5	31097.1	45824.7	55504	56868	60964.4	69989.7	50877.6
	TG 54:7|TG 16:0_16:1_22:6	3627.97	5909.66	4805.55	8331.99	3649.42	4301.32	5530.42	2857.32	6685.53	5130.04	5683.1	3761.2	3144.05	2413.79	5353.6	2874.66	3120.32	3656.74	4816.94	5500.03	5551.07	5013.07	7116.84	5148.26
	TG 56:0|TG 16:0_18:0_22:0	493.812	303.147	401.992	416.844	333.638	399.068	357.088	329.217	458.176	385.57	155.763	258.125	529.875	423.252	324.09	374.809	176.36	508.019	345.752	435.449	449.368	408.743	570.521	603.844
	TG 56:1|TG 18:0_20:0_18:1	1709.43	1555.72	1604.73	2283	1300.47	1558.97	1500.96	1333.98	2035.71	1561	1427.2	993.649	1714.07	1596.51	1580.99	1336.15	1139.26	1671.86	1451.7	1908.67	1876.95	1471.43	2949.05	2453.41
	TG 56:2|TG 18:0_18:1_20:1	4132.18	3960.67	3082.15	4739.08	2848.06	3163.02	3241.45	3180.9	4557.82	3670.53	3158.57	2716.07	3173.61	3015.21	4508.79	2652.71	3104.55	3293.9	2999.21	3794.89	3638.49	2578.35	6327.61	4822.09
	TG 56:4|TG 16:0_18:0_22:4	6900.51	18082.4	13658.7	23935.3	9946.95	14389.3	15008.3	5361.8	11858.8	10552.5	13803.9	4403.56	6523.45	4941.99	6847.74	6400.46	7252.9	5213.87	11351.4	9203.92	14453.8	19736.5	20657.5	9467.01
	TG 56:5|TG 16:0_18:1_22:4	11612.4	18658	13601.1	23798.5	13100.4	13899	16682.9	8635.64	14247.4	14504.1	14149.5	8159.75	8318.91	6164.6	11597.3	8461.06	8312.64	10022.3	12412	15733.5	16225.6	21464.3	19025.1	14374.4
	TG 56:6|TG 16:0_18:0_22:6	27166.8	45045.7	36448.1	61178	27335.8	35118	38473.8	25364	47043.1	39548.7	38902.2	23405.7	24907.8	19769.8	34504.2	25456.2	26128.3	26978.1	36412	40047.4	43759.9	42925.2	57098.9	40735.6
	TG 56:7|TG 16:0_18:1_22:6	43034.8	77280	57996.2	96814.1	41568.4	55784.2	63997.7	38031.1	75855.1	66258.5	67835.4	35124.2	37182.9	28728.8	58331	37410.6	39085.9	41428.9	59395	70312.8	70170.8	72949.5	88530.7	62999.7
	TG 56:8|TG 16:0_18:2_22:6	4916.97	8469.81	6148.35	10401.5	5065.15	6232.3	8602.66	4260.02	9315.46	6429.52	7277.63	5844.83	4594.42	3229.48	6108.99	4835.21	4668.83	5755.39	7014.23	7537	7867.71	8698.37	11021.8	7362.2
	TG 58:1|TG 16:0_24:0_18:1	769.487	663.772	676.973	980.46	599.251	690.891	603.037	646.437	933.072	770.546	642.672	502.599	905.87	730.241	697.148	705.076	604.862	882.866	673.78	866.384	821.371	724.101	1282.77	1151.52
	TG 58:10|TG 16:0_20:4_22:6	5680.5	9533.62	7706.6	12558.8	7241.14	7496.9	9482.29	5903.15	11012.9	8191.8	8985.49	5991.46	5599.99	4130.71	8145.12	5920.18	5458.73	6559.59	7865.67	9766.5	9263.93	10093.1	11725.4	7695.86
	TG 58:2|TG 24:0_16:1_18:1	1624.49	1351.3	1068.1	1745.67	1106.13	1227.47	1177.94	1463.86	1748.69	1531.88	1322.16	1075.85	1460.26	1350.14	1791.14	1185.38	1400.31	1455.79	1309.51	1639.99	1466.76	986.9	2415.16	1911.71
	TG 58:3|TG 22:0_18:1_18:2	1340.66	1072.19	878.798	1417.26	876.595	973.466	1002.54	1055.16	1402.55	1193.24	934.376	912.773	913.256	868.863	1524.31	845.152	939.258	1058.75	985.695	1162.11	1054.97	774.741	1779.74	1371.47
	TG 58:4|TG 18:0_18:0_22:4	1623.71	1639.33	1478.57	2009.52	1397.98	1379.02	1612.35	1063.93	1610.39	1599.6	1266.12	1138.56	992.705	912.572	1461.91	1066.92	1133.6	1278.26	1178.91	1513.1	1514.98	1451.24	2188.4	1808.69
	TG 58:6|TG 18:0_18:0_22:6	2533.83	4337.84	3561.11	6181.39	2626.94	3524.07	3266.86	2523.3	4822.49	3722.78	3909.47	2510.71	2709.22	2255.38	3518.84	2789.52	2481.38	2733.77	3532.85	3595.24	3993.22	3544.57	5396.56	4124.99
	TG 58:7|TG 16:0_20:1_22:6	9246.56	15933.5	12574.4	22382.5	8796.15	11836.1	11374.8	8227.63	16236.2	14199	13724.1	8140.26	9065.8	7202.06	12722.6	8903.85	8880.91	9520.57	12006.3	13009.3	14443.9	14151.9	19562.6	14036.8
	TG 58:8|TG 18:1_18:1_22:6	6085.18	9931.41	7339.15	13843.9	7422.07	8294.22	9205.85	6211.01	10881.3	8772.76	9349.63	6590.69	5965.38	4444.94	7920.8	6846.06	5837.53	6955.5	7991.88	9692.29	9133.86	10076.1	12615.5	8909.55
	TG 58:9|TG 16:0_20:3_22:6	2480.18	4085.3	3211.62	5707.73	2923.47	3195.54	3939.34	2460.11	4588.75	3302.37	3639.75	2893.54	2408.86	1669.35	3250.36	2790.76	2504.32	2854.35	3449.61	4111.48	4003.48	4741.4	6192.28	4004.59
	TG 60:10|TG 18:0_20:4_22:6	6909.49	11819.5	9447.21	14886.8	7671.51	10031.8	10119.5	6877.17	11166.1	10758	11306.1	6251.78	6143.77	4785.44	7782.53	7029.66	6222.98	7086.44	9014.93	10619.3	13385.7	12705.6	12857.8	8959.09
	TG 60:11|TG 18:1_20:4_22:6	2469.53	4083.9	3367.63	5746.76	2942.01	3231.05	3640.77	2687.98	5096.97	3922.71	4052.89	2833.67	2543.57	1936.64	4041.77	2806.65	2691.6	2967.02	3606.5	4561.84	4266.77	3500.75	4541.7	2993.09
	TG 60:12|TG 16:0_22:6_22:6	16056.8	29035.5	21535.9	38470.8	16207.7	22334.3	21652	16984.1	32971.3	25970	27992.4	16233.1	16467.6	13293.8	27763.5	16503.9	16369	17195.8	24085.4	26139.3	26648.5	22710.4	36405.2	24869.1
	TG 60:13|TG 16:1_22:6_22:6	604.537	1093.9	836.429	1576.46	620.118	754.86	848.85	634.692	1358.44	978.842	1164.93	662.191	708.295	583.451	1152.78	688.61	604.223	701.858	914.166	1029.18	1003.47	878.379	1375.02	975.352
	TG 60:2|TG 24:0_18:1_18:1	644.771	568.708	466.79	804.236	473.364	584.126	512.266	666.535	852.695	761.996	653.889	481.558	728.49	623.435	760.127	596.474	695.865	709.465	577.878	745.467	673.007	487.031	1117.06	918.973
	TG 62:12|TG 18:0_22:6_22:6	4423.13	7243.73	5317.4	9836.83	4025.64	5880.54	4908.08	4427.12	8402.27	6490.67	6548.32	4247.31	4612.86	3718.38	7095.79	4669.85	4277.74	4706.35	5965.41	5656.44	6360.07	4600.6	8591.05	6092.4
	TG 62:13|TG 18:1_22:6_22:6	1790.5	3348.82	2393.64	4899.6	1645.57	2511.4	2186.34	1893.26	3760.31	3041.33	3279.27	1691.26	1741.44	1348.59	3117.15	1807.07	1653.29	1734.1	2567.85	2876.25	3091.3	2594.03	3921.68	2757.08

## Sheet: Table S8 - Protein Table
13020_RB1PG.Quantity	13022_RB2PG.Quantity	13023_RB3PG.Quantity	13025_RB4PG.Quantity	13027_RB5PG.Quantity	13028_RB6PG.Quantity	13029_RB7PG.Quantity	13050_RC1PG.Quantity	13051_RC2PG.Quantity	13052_RC3PG.Quantity	13053_RC4PG.Quantity	13054_RC5PG.Quantity	13056_RC6PG.Quantity	13057_RC7PG.Quantity	13058*_RD1PG.Quantity	13060_RD2PG.Quantity	13061_RD3PG.Quantity	13062_RD4PG.Quantity	13063_RD5PG.Quantity	13031_RE1PG.Quantity	13032_RE2PG.Quantity	13034_RE3PG.Quantity	13035_RE4PG.Quantity	13037_RE5PG.Quantity	Welch's T-test Significant TGAD_WT_W_BH005	Welch's T-test significant	Welch's T-test Significant TGAD-F_WT-F_W_BH005	Welch's T-test Significant TGAD-M_WT-M_W_BH005	Welch's T-test significant_	PG.MolecularWeight	13020_RB1PG.#PrecID	13022_RB2PG.#PrecID	13023_RB3PG.#PrecID	13025_RB4PG.#PrecID	13027_RB5PG.#PrecID	13028_RB6PG.#PrecID	13029_RB7PG.#PrecID	13050_RC1PG.#PrecID	13051_RC2PG.#PrecID	13052_RC3PG.#PrecID	13053_RC4PG.#PrecID	13054_RC5PG.#PrecID	13056_RC6PG.#PrecID	13057_RC7PG.#PrecID	13058*_RD1PG.#PrecID	13060_RD2PG.#PrecID	13061_RD3PG.#PrecID	13062_RD4PG.#PrecID	13063_RD5PG.#PrecID	13031_RE1PG.#PrecID
TGAD	TGAD	TGAD	TGAD	TGAD	TGAD	TGAD	WT	WT	WT	WT	WT	WT	WT	WT	WT	WT	WT	WT	TGAD	TGAD	TGAD	TGAD	TGAD
TGAD-F	TGAD-F	TGAD-F	TGAD-F	TGAD-F	TGAD-F	TGAD-F	WT-F	WT-F	WT-F	WT-F	WT-F	WT-F	WT-F	WT-M	WT-M	WT-M	WT-M	WT-M	TGAD-M	TGAD-M	TGAD-M	TGAD-M	TGAD-M
11.0744	11.161	11.2222	11.3228	11.0658	11.3427	11.0351	11.1348	11.312	10.9894	11.2301	11.1921	11.3781	10.7533	11.1113	11.0674	10.8193	11.0949	10.9479	11.1381	11.2646	11.1531	10.8309	11.1026						NaN	5	5	3	5	5	5	5	4	5	3	5	5	5	3	4	5	4	5	4	5
12.6934	11.4688	12.0273	11.308	11.6856	12.1286	11.9171	11.1549	10.5844	9.52579	8.69555	8.16123	9.14128	9.33133	8.77488	9.8336	9.38577	10.621	8.63541	13.1097	10.6892	11.2189	10.7289	12.2195	+	TGAD_WT	+		TGAD-F_WT-F	NaN	5	5	5	5	5	5	5	5	4	4	1	1	2	1	1	3	3	4	1	5
9.06006	9.766	9.94122	11.1709	9.43967	10.223	10.1658	10.8389	10.1083	11.1229	11.2971	10.1861	10.8167	10.3943	9.43745	10.4604	9.91191	10.4	10.5861	12.8988	11.9324	9.63231	10.7779	11.2956						NaN	4	7	5	6	5	5	5	5	7	5	6	5	6	5	5	6	5	6	5	6
13.1216	13.2591	13.2864	13.1585	12.9848	13.3477	12.8978	12.9337	12.0863	11.3556	11.1864	12.5993	11.3649	11.8439	12.2366	11.0207	12.0478	12.5312	11.8399	13.7333	13.6795	13.1077	13.2609	14.7045	+	TGAD_WT	+	+	TGAD-F_WT-F;TGAD-M_WT-M	NaN	17	17	14	15	16	17	16	15	14	13	10	15	12	12	12	8	12	15	13	16
12.3772	12.4518	12.4788	12.5263	12.6191	12.5905	12.5809	12.6043	12.658	12.6632	12.4937	12.5822	12.506	12.7548	12.5901	12.4324	12.4585	12.343	12.475	12.3716	12.4814	12.2275	12.2632	12.1417						NaN	12	13	11	11	11	11	13	12	11	10	10	11	10	12	11	12	12	12	11	10
13.2992	13.2317	13.3158	13.3214	13.375	13.4764	13.2467	13.4012	13.2519	13.4692	13.2473	13.2974	13.345	13.4805	13.4937	13.3333	13.3278	13.3783	13.3683	13.1461	13.2548	13.3246	13.2842	13.1369						NaN	48	49	47	51	48	51	49	49	47	51	44	46	50	48	46	48	46	49	48	48
12.4141	12.2257	12.2444	12.1711	12.3295	12.2797	12.3299	12.1997	12.2109	12.3301	12.3835	12.4691	12.1441	12.668	12.1836	12.3499	12.4756	12.5098	12.6879	12.4492	12.6062	12.6835	12.4114	12.283						NaN	13	12	13	14	13	13	14	11	13	12	13	13	12	11	13	12	13	13	14	14
13.317	13.2896	13.2793	13.3611	13.4048	13.2786	13.4514	13.2202	13.2959	13.2952	13.3805	13.2868	13.2931	13.0177	13.2745	13.3243	13.1826	13.2584	13.2863	13.4304	13.4238	13.3849	13.3107	13.2664	+	TGAD_WT				NaN	19	19	19	18	19	18	19	17	20	19	19	19	19	19	18	18	17	18	21	19
10.993	11.0488	10.9126	10.9438	11.217	11.1613	11.143	10.8551	11.085	11.2368	11.1251	11.2167	11.0436	11.0291	11.0737	11.1222	10.9946	11.1184	11.1699	11.1732	11.0053	10.99	11.1068	10.6728						NaN	9	10	8	9	10	11	9	9	10	10	11	9	9	9	8	10	9	10	11	10
16.3398	16.3071	16.2302	16.3307	16.3779	16.4026	16.5307	16.1575	16.3024	16.1702	16.0732	16.2862	16.0022	16.2473	16.1972	16.0064	16.1902	16.2003	16.1292	16.2694	16.1465	16.0236	16.0781	16.006			+		TGAD-F_WT-F	NaN	12	14	12	13	12	12	12	12	13	13	14	13	13	12	12	13	13	13	13	14
9.43011	9.4309	10.2549	10.17	9.54018	9.47188	10.1342	10.2584	10.2338	10.3839	9.51611	10.4746	9.57586	10.4319	10.3138	10.1715	10.4479	10.4015	9.73036	9.26614	10.0103	9.22309	9.29448	9.235	+	TGAD_WT		+	TGAD-M_WT-M	NaN	4	5	6	5	4	5	4	5	6	6	4	5	4	5	5	5	5	6	5	5
9.12487	8.91515	9.02102	9.19053	9.2697	9.01977	9.32836	8.87239	8.62744	9.04049	8.9202	8.85977	8.81372	8.80839	8.56098	8.16036	8.80977	8.82035	8.63745	8.64686	8.50988	8.39341	8.37308	8.00019			+		TGAD-F_WT-F	NaN	4	3	4	5	2	3	3	2	5	3	5	3	4	4	3	1	2	4	4	4
14.0398	13.9782	13.9866	14.0494	14.1927	13.9839	14.2115	14.0977	14.0414	14.2745	14.1492	14.1792	14.0664	14.2713	14.2865	14.2659	14.1212	14.2074	14.2139	14.2685	14.326	14.365	14.3279	14.1455						NaN	14	14	14	15	15	16	15	17	16	15	16	15	16	15	16	16	15	16	14	14
9.64035	9.21381	10.629	9.43858	10.7044	9.43813	9.26171	9.69287	9.46509	10.9374	9.47414	9.41709	9.39075	9.52569	9.26638	9.62228	9.59998	11.1197	9.32591	9.53168	9.10062	9.16106	9.21413	9.17129						NaN	4	3	3	2	3	2	3	2	2	2	3	3	2	3	2	3	2	4	3	3
17.1375	17.0795	17.0812	17.0971	17.1466	17.0783	17.1961	17.0859	17.1063	17.2693	17.1524	17.1098	17.1494	17.4555	17.2813	17.1878	17.1777	17.1613	17.2302	17.1176	17.1516	17.0618	17.1812	17.0674						150357	54	59	57	56	57	57	53	59	57	60	57	58	58	56	56	56	56	58	60	58
10.4594	10.3045	10.0796	10.2066	10.4873	10.4337	10.6461	10.4137	10.9128	10.5746	10.9869	10.5714	10.6562	10.8592	10.9393	10.5092	10.3064	11.0411	10.5619	10.5933	10.4366	10.6169	10.7651	10.684						NaN	8	9	9	10	10	8	11	10	10	11	10	12	10	11	9	8	9	13	11	9
14.4484	14.4441	14.4994	14.4862	14.5301	14.5075	14.5183	14.5355	14.5124	14.5175	14.5962	14.5595	14.5667	14.6189	14.6487	14.6332	14.5536	14.572	14.5236	14.5209	14.5616	14.5199	14.4749	14.4403	+	TGAD_WT	+		TGAD-F_WT-F	NaN	62	66	63	65	65	67	64	65	64	63	63	65	66	62	63	59	64	63	64	64
11.1877	11.2671	11.2055	11.175	11.3307	11.2644	11.3013	11.065	11.3366	11.1273	11.3302	11.1457	11.3315	10.7755	11.0909	11.2976	11.0158	11.2428	11.1508	11.2052	11.3453	11.447	11.2211	11.0719						45593.8	5	5	5	5	5	5	5	6	5	5	5	5	5	4	5	4	6	5	5	5
8.45561	8.39133	8.56636	8.26943	8.43002	8.50679	8.56683	8.77708	8.87593	8.84274	8.26554	8.33906	8.79357	8.41831	8.50243	8.69339	8.44406	8.24731	8.94231	8.57126	8.76924	8.90971	9.18856	8.87535						11156.8	3	3	2	3	3	3	2	3	3	2	2	3	3	3	2	3	2	3	3	3
11.0911	11.4709	11.5269	11.3909	11.3759	11.1911	11.0914	11.4003	10.5523	11.473	11.5385	11.408	11.2631	11.3125	11.1406	11.3941	11.4665	11.3828	11.3507	11.3343	11.3115	11.0146	11.1889	10.9447						NaN	14	19	19	20	17	16	14	14	12	17	19	17	14	15	12	17	15	20	18	16
8.84583	9.21238	9.16578	7.9272	9.19178	9.02014	7.90773	9.22347	8.06261	9.35945	9.23229	9.13594	9.22345	9.19216	9.14095	9.08126	9.05875	9.20518	9.03109	9.0863	9.03716	9.09729	9.06195	8.96123						NaN	5	5	7	5	6	7	5	4	5	4	4	6	3	4	5	3	4	4	4	3
11.9446	11.9737	11.9027	11.9082	11.9206	11.9874	11.8561	11.8683	11.4607	11.4955	11.7603	11.7161	11.754	11.2512	11.9265	11.8186	11.5223	11.5053	11.4967	12.1186	12.133	11.8112	11.8425	11.9031	+	TGAD_WT				NaN	14	14	12	14	14	13	11	14	13	12	13	12	11	10	11	13	11	10	12	13
12.1321	12.216	11.8969	12.1093	12.0045	12.0564	11.8109	11.9735	11.7675	11.8244	12.153	12.2442	12.0155	11.8469	11.8387	12.0126	11.9335	11.6515	11.8079	11.8394	11.7141	11.8715	11.8795	12.2199						NaN	31	29	27	33	31	27	26	30	28	29	28	33	28	24	25	22	24	27	29	27
11.7145	11.5	11.6838	11.678	11.5382	11.6674	11.4397	11.6632	11.7078	11.746	11.7789	11.8358	11.5997	11.9747	11.6106	11.8239	11.9311	11.711	11.6235	11.617	11.5631	11.7493	11.5593	11.5768	+	TGAD_WT				NaN	10	7	10	10	10	10	7	9	9	10	10	10	8	9	8	8	10	9	11	9
14.0777	14.2711	14.1235	14.0649	14.0547	14.187	14.043	13.967	14.1036	14.0177	14.063	14.0714	14.0885	13.9763	14.0034	14.1842	14.113	14.1174	14.0387	14.046	14.1118	14.1246	14.2032	13.9975						168026	59	58	57	53	59	61	52	55	55	56	60	59	55	48	53	58	56	61	60	58
11.7129	11.6608	11.6134	11.699	11.3953	11.6115	11.6775	11.7094	11.7521	11.764	11.882	11.6217	11.8571	11.7367	11.7727	11.8803	11.7085	11.792	11.9806	11.9013	12.08	11.9672	12.0666	11.9919						89021.3	15	15	16	14	15	15	13	15	16	15	16	16	15	14	14	15	14	16	15	14
10.1983	10.3304	10.0417	10.4241	10.0101	10.1523	9.98492	10.2324	10.3722	10.1792	10.3638	10.04	10.1181	9.77534	10.1234	9.99248	9.94257	9.9986	9.88025	10.084	10.1297	9.74818	9.72126	9.9197						NaN	8	9	5	8	8	6	8	7	8	6	9	8	8	5	8	7	6	7	6	7
8.04921	8.46347	8.58469	8.44579	8.36876	8.48492	8.0087	8.6597	7.87578	8.39374	8.30452	8.47219	8.4264	7.87271	8.2631	8.50168	8.74035	8.54616	7.95532	8.41662	8.45601	8.39743	8.21585	8.58538						NaN	3	4	4	4	3	4	3	4	3	4	3	4	3	2	3	4	4	4	3	4
12.264	12.2885	12.2037	12.1422	12.2386	12.0478	11.6354	12.1495	10.9165	12.028	11.9891	11.7019	11.5176	12.3965	12.0762	11.8786	12.1742	11.9616	11.8077	12.0844	12.0627	11.7263	11.8011	11.7564						NaN	25	26	22	24	24	19	21	20	10	26	27	23	19	20	20	20	22	20	20	23
12.751	12.8161	12.3207	12.4123	13.0058	12.4045	12.4975	12.4338	12.3255	12.368	12.3894	12.4352	12.1801	12.218	12.2753	12.2993	12.3573	12.3274	12.3128	12.3643	12.2536	12.4404	12.1608	12.0552						NaN	23	22	23	25	22	23	24	21	26	21	25	24	26	18	21	25	24	23	23	24
10.7301	10.6866	10.6424	10.8199	10.7003	10.6347	10.5287	10.5903	10.2191	10.4986	10.4945	10.3706	10.254	9.85857	10.147	10.7698	10.1924	10.3983	10.3879	11.0746	11.0997	10.982	11.0085	10.9499	+	TGAD_WT		+	TGAD-M_WT-M	NaN	4	4	4	4	3	4	4	4	4	3	3	4	5	4	3	4	4	5	3	4
8.46959	8.29956	8.0603	8.3074	8.38836	8.41992	8.23259	7.97833	7.98121	7.9103	8.03522	8.46503	8.12925	7.46396	8.4189	8.33035	8.29581	7.99626	8.13915	8.22475	8.28614	8.13344	8.25357	8.65694						NaN	3	3	1	2	3	2	2	2	3	2	2	4	4	3	2	3	2	3	3	2
8.61084	8.47468	8.63774	8.20629	8.07496	8.22637	7.90328	8.29734	8.58055	8.46666	8.44762	8.61384	7.98456	8.44392	8.17585	8.17186	8.17935	8.21655	8.05593	8.04373	7.87453	7.82252	8.24305	8.34808						NaN	2	2	3	3	2	3	2	3	2	2	3	3	1	3	2	2	2	2	2	1
11.1235	11.0752	11.7298	11.3601	11.5372	11.6036	11.3143	11.3575	10.8705	11.0675	11.0827	11.0909	11.0965	11.0959	11.3035	11.1411	11.015	11.0271	11.1132	11.3289	11.6372	11.3018	11.2584	11.3994	+	TGAD_WT				NaN	12	12	13	13	14	13	13	13	11	11	12	11	13	10	11	14	10	11	13	13
11.2244	11.2771	11.2939	11.1331	11.2923	11.214	11.1621	11.1807	11.3175	11.3331	11.3426	11.3372	11.3751	11.192	11.3127	11.2415	11.2059	11.3691	11.2298	11.1382	10.9906	11.1593	11.16	11.1641	+	TGAD_WT				NaN	11	11	10	12	11	11	9	11	12	11	11	13	10	11	11	10	9	13	10	11
11.4606	11.6583	11.8304	11.3897	11.5108	11.6529	11.4562	11.4731	11.5064	11.444	11.4329	11.4293	11.4324	11.3021	11.6283	11.4768	11.4236	11.655	11.6681	11.6116	11.3081	11.3231	11.4009	11.1679						NaN	20	22	19	20	18	19	19	17	22	17	20	22	19	16	19	17	21	20	23	20
12.2827	12.2176	12.1537	12.2668	12.3404	12.2505	12.1983	12.3781	12.4254	12.3301	12.256	12.3174	12.2516	12.4134	12.2455	12.2333	12.3394	12.322	12.1536	12.2443	12.0894	11.9995	12.0682	12.0425	+	TGAD_WT				NaN	5	5	5	5	5	6	6	5	6	5	5	6	6	6	6	5	6	6	6	5
10.1297	10.3252	10.0887	9.99786	10.4877	10.1904	10.7426	10.1457	10.3876	10.5038	10.3248	10.2611	10.3506	9.7341	9.7368	10.0398	10.6958	10.4305	10.3957	10.0491	10.0521	10.4243	10.397	9.70449						NaN	10	9	7	7	8	9	11	7	9	11	10	10	8	6	6	6	9	11	9	7
12.1885	11.9169	11.7181	12.0121	11.7736	12.0868	11.6401	11.9555	11.5406	11.4788	11.56	11.224	11.3575	11.1646	12.7997	12.9057	12.7754	12.5471	12.7719	12.1463	12.2278	12.2826	12.0768	12.4269			+	+	TGAD-F_WT-F;TGAD-M_WT-M	NaN	6	6	5	5	6	5	4	4	5	5	5	6	4	5	6	6	5	5	6	6
7.95075	8.01591	8.38039	7.85983	7.87403	8.95065	7.78372	8.34427	8.18954	7.75268	8.52545	7.57803	8.24505	8.09764	7.56138	7.62575	8.10951	8.21043	7.83899	7.84158	7.67714	9.24405	8.65724	7.82933						NaN	4	3	4	2	2	4	2	3	3	2	4	1	3	2	1	1	2	3	4	3
13.2636	13.1964	13.0936	13.2635	13.1639	11.8499	13.2549	11.9084	12.9653	11.8253	13.5968	13.5147	13.2002	11.7273	11.7625	11.712	11.9991	11.9615	11.7067	11.9804	11.9929	12.1222	14.069	11.9021						176016	23	22	24	24	22	20	21	21	21	22	23	23	22	15	22	18	22	20	21	23
11.9585	11.9377	11.9547	11.8741	11.9398	11.9291	11.9785	11.9263	11.9616	11.9424	11.9886	11.9769	11.8792	11.8739	11.8386	11.8157	11.6904	11.9354	11.9345	11.8397	11.7741	11.6975	11.7933	11.7147						NaN	24	25	26	26	23	23	25	26	24	23	25	24	21	20	24	20	18	25	23	27
11.1293	11.0876	11.0764	11.0966	11.0249	10.9949	11.0681	10.8528	10.8933	10.8736	10.9295	10.9104	10.9611	10.9823	10.974	10.9413	10.776	10.9209	10.8135	11.0949	11.0429	11.0754	10.8605	10.9156	+	TGAD_WT	+		TGAD-F_WT-F	NaN	8	8	9	8	8	8	8	7	8	8	8	8	8	7	7	9	7	8	9	8
9.8599	9.86853	9.79429	9.71198	9.81062	9.74579	10.0151	9.7066	9.98952	9.68493	11.301	9.92699	9.37104	9.48629	9.2964	10.5049	9.2965	9.77042	9.49399	9.94245	9.8358	10.7595	9.85199	9.67059						NaN	3	4	4	3	3	4	3	4	3	3	3	4	4	3	3	3	3	4	4	3
12.7843	12.8358	12.8363	12.8574	12.8324	12.8476	12.9077	12.8616	12.7482	12.8419	12.7648	12.7978	12.8615	12.8164	12.7836	12.8809	12.8626	12.7269	12.8787	12.8628	13.0007	13.5148	12.945	12.8578						NaN	22	24	24	22	23	24	24	24	23	24	22	22	25	22	23	22	23	22	27	23
10.5678	10.37	10.3636	10.4045	10.3104	10.4984	10.475	10.6996	10.7169	10.8881	10.8692	10.6762	11.1595	11.0169	10.8626	11.0598	10.9221	10.8025	10.8044	10.7651	11.1348	10.9354	10.7126	10.6057	+	TGAD_WT	+		TGAD-F_WT-F	NaN	4	4	4	4	4	4	4	4	4	4	4	4	4	4	4	4	4	4	4	4
9.29561	9.2506	9.70042	9.06019	9.40584	9.66888	9.66504	9.15538	9.26444	9.58227	9.31292	9.59117	9.56311	9.2907	9.53924	9.48419	9.7528	9.37549	9.57826	9.63024	9.69048	9.51591	9.1474	9.62608						NaN	6	5	5	5	5	6	5	5	6	5	5	5	5	4	5	5	4	5	6	5
10.5175	10.7793	10.7387	10.6839	11.0754	10.6877	10.9953	10.868	10.4426	10.8081	10.3167	10.4856	10.2355	10.2308	10.3486	10.1938	10.5172	10.6383	10.5303	10.4174	10.9155	10.8591	10.6099	10.6069	+	TGAD_WT				NaN	9	11	12	11	12	11	10	13	12	11	11	11	9	11	10	10	9	10	12	10
12.6032	12.6208	12.6724	12.5742	12.5851	12.6497	12.6922	12.5999	12.7307	12.6001	12.6558	12.711	12.6667	12.7533	12.6408	12.5124	12.6259	12.6854	12.6395	12.6271	12.5625	12.6687	12.551	12.6156						NaN	21	26	24	27	24	26	27	25	27	25	26	27	23	25	22	22	25	24	28	28
16.4729	13.3489	16.5226	15.9093	16.4817	13.1523	16.4113	16.5446	16.3552	16.7114	16.5646	16.5546	16.6199	16.4337	16.164	16.6356	12.5976	16.5106	16.5435	16.2332	16.0701	16.2962	12.6608	12.9823						NaN	23	24	26	23	23	23	23	25	23	19	23	24	22	18	19	21	20	21	22	24
11.349	11.4563	11.4028	11.3804	11.3811	11.3098	11.3602	11.4359	11.3075	11.2866	11.2002	11.341	11.1022	11.3602	11.2001	11.2064	11.3517	11.3574	11.2697	11.2277	11.2027	11.1975	11.1159	11.1095						NaN	6	8	7	8	7	8	7	7	8	6	7	7	6	7	6	6	6	6	7	6
13.5632	13.5901	13.6023	13.6289	13.8256	13.6274	13.7973	13.6722	13.7225	13.6233	13.6643	13.6528	13.6805	13.6093	13.5328	13.6768	13.6539	13.6729	13.6287	13.6254	13.6618	13.8792	13.6171	13.6421						184115	44	43	46	45	46	44	46	46	45	46	44	44	41	42	40	41	45	45	46	44
13.5128	13.9561	13.9352	14.0894	13.5808	13.9975	13.788	13.9516	13.9589	13.9383	13.9094	13.9457	13.8101	13.664	13.4402	13.4819	13.3739	13.7557	13.9268	13.9606	13.6956	13.5618	13.9775	13.5423						NaN	43	45	44	50	43	45	47	48	46	42	44	46	40	38	41	46	40	41	43	46
10.7069	10.6558	10.5858	10.4309	10.5835	10.678	10.7213	10.7997	10.7508	10.8028	10.6609	10.487	10.8357	11.0073	10.7794	10.5784	10.9632	10.6348	10.844	10.6136	10.373	10.7746	10.9794	10.6942						NaN	13	13	9	13	11	13	12	14	13	12	10	10	13	11	12	9	13	14	13	12
[truncated: 5,062 more rows]
[truncated: 45 more columns]

## Sheet: Table S8 - column descriptions
Column	genotype	sex	Description	Comments
13020_RB1PG.Quantity	TGAD	F	Integrated normalized protein MS intensity (log2)
[truncated: 93 more rows]
